# Supplementary material for: A systems approach reveals species differences in hepatic stress response capacity
Source: Toxicol Sci. 2023 Aug 30;196(1):112–25. doi: 10.1093/toxsci/kfad085 (PMC10614045; doi:10.1093/toxsci/kfad085)
Supplement: kfad085_Supplementary_Data [file kfad085_supplementary_data.zip]

Archive with 6 entries (5 files):
- kfad085_Supplementary_Data/
- kfad085_Supplementary_Data/Supplementary File 1.xlsx
- kfad085_Supplementary_Data/Supplementary File 2.xlsx
- kfad085_Supplementary_Data/Supplementary File 3.xlsx
- kfad085_Supplementary_Data/Supplementary File 4.xlsx
- kfad085_Supplementary_Data/toxsci-23-0157-File010.docx
