# Supplementary material for: A systems approach reveals species differences in hepatic stress response capacity
Source: Toxicol Sci. 2023 Aug 30;196(1):112–25. doi: 10.1093/toxsci/kfad085 (PMC10614045; doi:10.1093/toxsci/kfad085)
Supplement: kfad085_Supplementary_Data [file kfad085_supplementary_data.zip › kfad085_Supplementary_Data/Supplementary File 2.xlsx]

## Sheet: DEGs
experiment_id	timepoint	time	species	rat_EntrezID	rat_symbol	mouse_EntrezID	mouse_symbol	log2_fc	p_value	p_adj	B	AverExpr	t
APAP_3hour_rat	3hour	3	rat	24577	Myc	17869	Myc	4.07938	2.54361e-12	3.54427e-08	18.297	8.81018	28.5101
APAP_3hour_rat	3hour	3	rat	29642	Slc38a2	67760	Slc38a2	3.89897	7.05636e-12	3.92235e-08	17.442	10.1593	26.1341
APAP_3hour_rat	3hour	3	rat	366960	Maff	17133	Maff	4.27709	8.44484e-12	3.92235e-08	17.2881	7.06321	25.7362
APAP_3hour_rat	3hour	3	rat	316018	Rtp3	235636	Rtp3	-4.16804	2.39455e-11	8.3414e-08	16.3771	7.81948	-23.5404
APAP_3hour_rat	3hour	3	rat	246273	Trib3	228775	Trib3	3.84502	3.33586e-11	9.29636e-08	16.0811	9.10039	22.8805
APAP_3hour_rat	3hour	3	rat	58954	Klf6	23849	Klf6	3.6284	4.60594e-11	9.73473e-08	15.7903	8.03012	22.2555
APAP_3hour_rat	3hour	3	rat	308821	Rab30	75985	Rab30	4.21072	5.68044e-11	9.73473e-08	15.6	8.47594	21.858
APAP_3hour_rat	3hour	3	rat	313994	Klf11	194655	Klf11	1.20978	5.85576e-11	9.73473e-08	15.5723	6.61513	21.801
APAP_3hour_rat	3hour	3	rat	24253	Cebpb	12608	Cebpb	1.56707	6.31292e-11	9.73473e-08	15.5038	11.2421	21.6605
APAP_3hour_rat	3hour	3	rat	313339	Acer2	230379	Acer2	1.17333	7.38425e-11	9.73473e-08	15.3604	7.80052	21.3703
APAP_3hour_rat	3hour	3	rat	687561	Anks4b	72074	Anks4b	-1.76715	8.23831e-11	9.73473e-08	15.26	9.09933	-21.1699
APAP_3hour_rat	3hour	3	rat	296271	Srxn1	76650	Srxn1	2.99812	8.38358e-11	9.73473e-08	15.2439	9.08895	21.1381
APAP_3hour_rat	3hour	3	rat	286761	Vcpip1	70675	Vcpip1	1.5292	9.13701e-11	9.79347e-08	15.1647	6.91618	20.982
APAP_3hour_rat	3hour	3	rat	301432	Ppil3	70225	Ppil3	-1.47522	1.28352e-10	1.27747e-07	14.8503	8.24731	-20.3762
APAP_3hour_rat	3hour	3	rat	25634	G6pc	14377	G6pc	2.88946	1.41031e-10	1.30853e-07	14.7627	12.6229	20.2112
APAP_3hour_rat	3hour	3	rat	114488	Rbm3	19652	Rbm3	1.87528	1.58998e-10	1.30853e-07	14.6509	9.45816	20.0031
APAP_3hour_rat	3hour	3	rat	64032	Ccn2	14219	Ccn2	2.30118	1.59645e-10	1.30853e-07	14.6471	8.24193	19.9961
APAP_3hour_rat	3hour	3	rat	295394	Dph5	69740	Dph5	-1.46147	1.84365e-10	1.42719e-07	14.5125	7.92912	-19.749
APAP_3hour_rat	3hour	3	rat	103690012	NEWGENE_1311061	NA	NA	1.61357	2.11059e-10	1.4652e-07	14.3857	4.9517	19.5195
APAP_3hour_rat	3hour	3	rat	305236	Cxcl11	56066	Cxcl11	-1.77275	2.15933e-10	1.4652e-07	14.3642	9.08918	-19.481
APAP_3hour_rat	3hour	3	rat	81825	Cirbp	12696	Cirbp	1.5576	2.2082e-10	1.4652e-07	14.3432	7.43053	19.4433
APAP_3hour_rat	3hour	3	rat	689790	Clec2dl1	435921	Clec2f	-1.61692	2.36814e-10	1.4999e-07	14.2774	5.93874	-19.3261
APAP_3hour_rat	3hour	3	rat	501146	Stradb	227154	Stradb	1.18204	2.58121e-10	1.56377e-07	14.1962	10.1765	19.1825
APAP_3hour_rat	3hour	3	rat	25685	Igfbp1	16006	Igfbp1	6.62133	2.75266e-10	1.56721e-07	14.1355	10.9067	19.076
APAP_3hour_rat	3hour	3	rat	25389	Atf3	11910	Atf3	6.62279	2.83237e-10	1.56721e-07	14.1085	8.31355	19.0289
APAP_3hour_rat	3hour	3	rat	29308	Arl4a	11861	Arl4a	1.01387	2.92432e-10	1.56721e-07	14.0783	8.06851	18.9763
APAP_3hour_rat	3hour	3	rat	140942	Ddit4	74747	Ddit4	3.42594	3.48314e-10	1.79756e-07	13.9126	8.76233	18.691
APAP_3hour_rat	3hour	3	rat	286988	Pnrc1	108767	Pnrc1	2.48078	4.73159e-10	2.35464e-07	13.621	10.2213	18.2008
APAP_3hour_rat	3hour	3	rat	353229	Sgms1	208449	Sgms1	1.2492	6.06751e-10	2.91533e-07	13.383	7.86019	17.8117
APAP_3hour_rat	3hour	3	rat	314171	Prpf39	328110	Prpf39	1.18015	6.70927e-10	3.07701e-07	13.2864	9.05561	17.6566
APAP_3hour_rat	3hour	3	rat	498131	N4bp2l1	100637	N4bp2l1	1.30791	6.94268e-10	3.07701e-07	13.2535	6.91498	17.6042
APAP_3hour_rat	3hour	3	rat	25112	Gadd45a	13197	Gadd45a	3.62767	7.06648e-10	3.07701e-07	13.2365	10.2386	17.5771
APAP_3hour_rat	3hour	3	rat	300920	Cldn2	12738	Cldn2	-1.33036	7.2938e-10	3.07975e-07	13.2061	9.41374	-17.5287
APAP_3hour_rat	3hour	3	rat	499624	Tsc22d2	72033	Tsc22d2	2.43562	8.9037e-10	3.62529e-07	13.0137	6.9245	17.2268
APAP_3hour_rat	3hour	3	rat	50671	Fasn	14104	Fasn	-1.82715	9.2368e-10	3.62529e-07	12.9782	8.82125	-17.1718
APAP_3hour_rat	3hour	3	rat	24508	Irf1	16362	Irf1	-1.06566	9.36632e-10	3.62529e-07	12.9648	8.70206	-17.151
APAP_3hour_rat	3hour	3	rat	24522	Zfp354a	21408	Zfp354a	3.4135	9.89663e-10	3.72702e-07	12.9115	10.0276	17.0688
APAP_3hour_rat	3hour	3	rat	297969	Rars2	109093	Rars2	-1.01334	1.09983e-09	4.03289e-07	12.8093	8.26578	-16.9123
APAP_3hour_rat	3hour	3	rat	29157	Ccng2	12452	Ccng2	1.94867	1.19569e-09	4.19808e-07	12.7282	6.61736	16.7894
APAP_3hour_rat	3hour	3	rat	311187	Pacsin3	80708	Pacsin3	-0.89608	1.21712e-09	4.19808e-07	12.711	9.40183	-16.7634
APAP_3hour_rat	3hour	3	rat	293637	Phlda2	22113	Phlda2	-1.29916	1.23526e-09	4.19808e-07	12.6966	6.8788	-16.7417
APAP_3hour_rat	3hour	3	rat	25423	Ctsc	13032	Ctsc	-2.16921	1.32425e-09	4.39336e-07	12.629	9.51356	-16.6403
APAP_3hour_rat	3hour	3	rat	289468	Abraxas1	70681	Abraxas1	1.41109	1.58464e-09	5.13496e-07	12.4542	7.02731	16.3812
APAP_3hour_rat	3hour	3	rat	689161	Gabarapl1	57436	Gabarapl1	1.19591	1.7275e-09	5.47069e-07	12.3699	10.2347	16.2579
APAP_3hour_rat	3hour	3	rat	24516	Jun	16476	Jun	4.54693	1.88584e-09	5.8394e-07	12.2842	10.2101	16.1335
APAP_3hour_rat	3hour	3	rat	84509	Ran	19384	Ran	-1.25419	1.98523e-09	6.01353e-07	12.234	7.38391	-16.0611
APAP_3hour_rat	3hour	3	rat	360161	Nek6	59126	Nek6	-1.65922	2.10208e-09	6.20398e-07	12.178	7.74846	-15.9808
APAP_3hour_rat	3hour	3	rat	362051	Lmo4	16911	Lmo4	1.02926	2.13715e-09	6.20398e-07	12.1618	11.023	15.9576
APAP_3hour_rat	3hour	3	rat	303185	Flcn	216805	Flcn	1.2413	2.18613e-09	6.21664e-07	12.1396	9.67306	15.926
APAP_3hour_rat	3hour	3	rat	294235	Ier3	15937	Ier3	1.87156	2.27761e-09	6.26112e-07	12.0994	9.95616	15.8688
APAP_3hour_rat	3hour	3	rat	24771	Sdc4	20971	Sdc4	1.28489	2.29164e-09	6.26112e-07	12.0934	12.184	15.8603
APAP_3hour_rat	3hour	3	rat	305341	Rhoh	74734	Rhoh	1.04977	2.38404e-09	6.38831e-07	12.0546	6.79658	15.8054
APAP_3hour_rat	3hour	3	rat	308516	Rhpn2	52428	Rhpn2	1.71035	2.97974e-09	7.83391e-07	11.8354	5.60273	15.4988
APAP_3hour_rat	3hour	3	rat	171497	Sgk2	27219	Sgk2	-1.77176	3.05903e-09	7.89342e-07	11.8095	8.37285	-15.4631
APAP_3hour_rat	3hour	3	rat	300673	Bcl9l	80288	Bcl9l	-0.971163	3.31569e-09	8.40016e-07	11.7301	9.0535	-15.3539
APAP_3hour_rat	3hour	3	rat	362297	Rbm33	381626	Rbm33	0.856392	3.62123e-09	9.0104e-07	11.6431	8.29087	15.2353
APAP_3hour_rat	3hour	3	rat	361814	Srsf3	20383	Srsf3	-1.15426	3.69915e-09	9.04279e-07	11.6221	7.91327	-15.2068
APAP_3hour_rat	3hour	3	rat	498418	Wdr92	103784	Wdr92	-0.959464	4.11201e-09	9.87875e-07	11.5176	8.06714	-15.0657
APAP_3hour_rat	3hour	3	rat	363229	Slc39a10	227059	Slc39a10	-1.26585	4.3456e-09	1.00938e-06	11.4629	6.48255	-14.9925
APAP_3hour_rat	3hour	3	rat	100362347	Fnip1	216742	Fnip1	1.43783	4.34641e-09	1.00938e-06	11.4627	7.30011	14.9923
APAP_3hour_rat	3hour	3	rat	362392	Snrnp27	66618	Snrnp27	-0.814564	4.7457e-09	1.08404e-06	11.3757	10.155	-14.8765
APAP_3hour_rat	3hour	3	rat	499518	Ccdc125	76041	Ccdc125	-1.50862	4.96311e-09	1.11542e-06	11.3313	8.17294	-14.8179
APAP_3hour_rat	3hour	3	rat	502348	Stard5	170460	Stard5	-1.10284	5.07739e-09	1.12299e-06	11.3087	8.95142	-14.7881
APAP_3hour_rat	3hour	3	rat	678893	Susd6	217684	Susd6	0.675821	5.59889e-09	1.20822e-06	11.2117	8.7791	14.661
APAP_3hour_rat	3hour	3	rat	84484	Slc4a4	54403	Slc4a4	0.916007	5.65769e-09	1.20822e-06	11.2013	10.0576	14.6475
APAP_3hour_rat	3hour	3	rat	24813	Tat	234724	Tat	2.05677	5.88594e-09	1.20822e-06	11.162	11.7314	14.5964
APAP_3hour_rat	3hour	3	rat	246246	Pnpla7	241274	Pnpla7	0.71066	5.92078e-09	1.20822e-06	11.1562	11.0306	14.5888
APAP_3hour_rat	3hour	3	rat	362612	Srsf4	57317	Srsf4	0.921661	6.02121e-09	1.20822e-06	11.1395	10.5428	14.5671
APAP_3hour_rat	3hour	3	rat	83803	Prkab1	19079	Prkab1	-1.18424	6.04896e-09	1.20822e-06	11.1349	10.3987	-14.5612
APAP_3hour_rat	3hour	3	rat	56826	Adap2	216991	Adap2	-0.843018	6.06971e-09	1.20822e-06	11.1315	8.01013	-14.5568
APAP_3hour_rat	3hour	3	rat	297822	Tp53inp1	60599	Trp53inp1	2.45594	6.28538e-09	1.23353e-06	11.0968	7.19046	14.5119
APAP_3hour_rat	3hour	3	rat	246760	Mafk	17135	Mafk	1.46806	6.82353e-09	1.32054e-06	11.015	8.59401	14.4068
APAP_3hour_rat	3hour	3	rat	27080	Hbp1	73389	Hbp1	0.872747	6.96502e-09	1.32946e-06	10.9946	9.55424	14.3807
APAP_3hour_rat	3hour	3	rat	293820	Psat1	107272	Psat1	1.76475	7.76625e-09	1.46236e-06	10.8861	7.6144	14.2427
APAP_3hour_rat	3hour	3	rat	500110	Zfp467	68910	Zfp467	-0.911653	8.47529e-09	1.5746e-06	10.799	7.87761	-14.1328
APAP_3hour_rat	3hour	3	rat	170580	Fgf21	56636	Fgf21	3.94915	8.98886e-09	1.64804e-06	10.7403	10.4765	14.0593
APAP_3hour_rat	3hour	3	rat	689688	Atg2a	329015	Atg2a	0.769364	9.42351e-09	1.68478e-06	10.6931	8.78229	14.0005
APAP_3hour_rat	3hour	3	rat	291848	Mmp15	17388	Mmp15	-0.781276	9.43107e-09	1.68478e-06	10.6923	8.13091	-13.9995
APAP_3hour_rat	3hour	3	rat	404280	Mid1ip1	68041	Mid1ip1	-4.12863	9.69862e-09	1.71064e-06	10.6643	9.53848	-13.9648
APAP_3hour_rat	3hour	3	rat	259241	Nr1d2	353187	Nr1d2	1.7079	1.01576e-08	1.76493e-06	10.6181	6.73351	13.9076
APAP_3hour_rat	3hour	3	rat	679357	Irf2bp2	270110	Irf2bp2	1.75738	1.02598e-08	1.76493e-06	10.6081	9.71206	13.8952
APAP_3hour_rat	3hour	3	rat	498081	Slc35a5	74102	Slc35a5	0.950566	1.05006e-08	1.78434e-06	10.5849	7.31697	13.8666
APAP_3hour_rat	3hour	3	rat	64455	Rasd1	19416	Rasd1	-1.22317	1.06842e-08	1.7932e-06	10.5675	9.11166	-13.8452
APAP_3hour_rat	3hour	3	rat	361454	Ccdc28a	215814	Ccdc28a	1.28383	1.09356e-08	1.7932e-06	10.5442	7.43646	13.8167
APAP_3hour_rat	3hour	3	rat	83835	Chic2	74277	Chic2	1.05238	1.09389e-08	1.7932e-06	10.5439	9.75995	13.8163
APAP_3hour_rat	3hour	3	rat	298504	Mfsd2a	76574	Mfsd2a	2.60029	1.11135e-08	1.80065e-06	10.5281	10.1334	13.7969
APAP_3hour_rat	3hour	3	rat	688405	Cdk2ap2	52004	Cdk2ap2	-1.95196	1.12735e-08	1.80557e-06	10.5138	11.7252	-13.7793
APAP_3hour_rat	3hour	3	rat	311169	Rtn4rl2	269295	Rtn4rl2	-1.27054	1.16758e-08	1.84875e-06	10.4787	8.17391	-13.7364
APAP_3hour_rat	3hour	3	rat	171071	Ppp1r15a	17872	Ppp1r15a	3.22577	1.21982e-08	1.90977e-06	10.4348	9.10272	13.6831
APAP_3hour_rat	3hour	3	rat	303803	Klhl24	75785	Klhl24	1.21034	1.39717e-08	2.16313e-06	10.2987	7.52951	13.5187
APAP_3hour_rat	3hour	3	rat	303016	Crebrf	77128	Crebrf	0.922619	1.4254e-08	2.18258e-06	10.2786	7.255	13.4946
APAP_3hour_rat	3hour	3	rat	24451	Hmox1	15368	Hmox1	2.72757	1.51076e-08	2.28462e-06	10.2202	11.3887	13.4248
APAP_3hour_rat	3hour	3	rat	315745	Fem1b	14155	Fem1b	1.09052	1.52483e-08	2.28462e-06	10.2109	5.08851	13.4137
APAP_3hour_rat	3hour	3	rat	312440	Kdm3a	104263	Kdm3a	1.39491	1.54374e-08	2.28835e-06	10.1985	8.46937	13.399
APAP_3hour_rat	3hour	3	rat	50522	Ubc	22190	Ubc	0.733649	1.57456e-08	2.30947e-06	10.1786	13.2475	13.3754
APAP_3hour_rat	3hour	3	rat	65130	Cldn3	12739	Cldn3	-1.16385	1.61092e-08	2.33322e-06	10.1557	10.1863	-13.3482
APAP_3hour_rat	3hour	3	rat	291005	Gadd45g	23882	Gadd45g	2.74615	1.63474e-08	2.33322e-06	10.1409	8.96194	13.3307
APAP_3hour_rat	3hour	3	rat	316626	Hes6	55927	Hes6	-1.39397	1.64099e-08	2.33322e-06	10.1371	10.1945	-13.3262
APAP_3hour_rat	3hour	3	rat	25130	Stx2	13852	Stx2	-1.02623	1.69495e-08	2.36292e-06	10.1045	8.09205	-13.2877
APAP_3hour_rat	3hour	3	rat	361149	Ankrd37	654824	Ankrd37	1.1526	1.69579e-08	2.36292e-06	10.104	6.73099	13.2872
APAP_3hour_rat	3hour	3	rat	266809	Sclt1	67161	Sclt1	1.05771	1.78695e-08	2.46529e-06	10.0514	7.11518	13.2252
APAP_3hour_rat	3hour	3	rat	114851	Cdkn1a	12575	Cdkn1a	1.72137	1.84866e-08	2.52542e-06	10.0172	9.56868	13.1851
APAP_3hour_rat	3hour	3	rat	362282	Pck1	18534	Pck1	3.85159	1.92669e-08	2.5965e-06	9.97557	12.2034	13.1365
APAP_3hour_rat	3hour	3	rat	102552369	LOC102552369	NA	NA	1.92236	1.95336e-08	2.5965e-06	9.96173	8.31928	13.1204
APAP_3hour_rat	3hour	3	rat	293736	Myrf	225908	Myrf	-0.727636	1.98159e-08	2.5965e-06	9.94727	8.63102	-13.1035
APAP_3hour_rat	3hour	3	rat	364788	Arl5b	75869	Arl5b	2.02024	1.99022e-08	2.5965e-06	9.94289	9.65599	13.0985
APAP_3hour_rat	3hour	3	rat	681004	Paxbp1	67367	Paxbp1	0.80519	2.00092e-08	2.5965e-06	9.93749	7.65768	13.0922
APAP_3hour_rat	3hour	3	rat	362850	Angptl4	57875	Angptl4	2.20372	2.02794e-08	2.5965e-06	9.92398	9.59523	13.0765
APAP_3hour_rat	3hour	3	rat	25493	Nfkbia	18035	Nfkbia	1.56159	2.03114e-08	2.5965e-06	9.92239	9.66826	13.0746
APAP_3hour_rat	3hour	3	rat	287269	Clk4	12750	Clk4	1.0579	2.14302e-08	2.7064e-06	9.86834	9.66794	13.0121
APAP_3hour_rat	3hour	3	rat	60430	Mcl1	17210	Mcl1	1.10786	2.17401e-08	2.7064e-06	9.85387	7.94974	12.9954
APAP_3hour_rat	3hour	3	rat	306487	Mtus1	NA	NA	-0.688496	2.17537e-08	2.7064e-06	9.85324	8.595	-12.9946
APAP_3hour_rat	3hour	3	rat	308051	Rnf146	68031	Rnf146	0.904098	2.20092e-08	2.71395e-06	9.84146	9.3327	12.9811
APAP_3hour_rat	3hour	3	rat	689890	Srsf1	110809	Srsf1	-0.987116	2.26112e-08	2.76372e-06	9.81425	9.2279	-12.9497
APAP_3hour_rat	3hour	3	rat	362799	Rapgef5	217944	Rapgef5	1.05071	2.42482e-08	2.93803e-06	9.74372	8.84098	12.8689
APAP_3hour_rat	3hour	3	rat	314384	Rps6ka5	NA	NA	0.668364	2.47704e-08	2.97544e-06	9.7222	5.04551	12.8443
APAP_3hour_rat	3hour	3	rat	25099	Foxa2	15376	Foxa2	-1.54707	2.58017e-08	3.07283e-06	9.68101	8.69591	-12.7975
APAP_3hour_rat	3hour	3	rat	171136	Cblb	208650	Cblb	0.923206	2.68068e-08	3.16547e-06	9.64241	7.85493	12.7537
APAP_3hour_rat	3hour	3	rat	63840	Per2	18627	Per2	-2.82105	2.75547e-08	3.22645e-06	9.6146	8.51746	-12.7222
APAP_3hour_rat	3hour	3	rat	366896	Tbc1d15	66687	Tbc1d15	0.834712	2.86452e-08	3.32618e-06	9.57537	9.60727	12.678
APAP_3hour_rat	3hour	3	rat	299339	Tnfaip2	21928	Tnfaip2	-0.903272	2.95188e-08	3.35935e-06	9.54499	6.84455	-12.6438
APAP_3hour_rat	3hour	3	rat	299626	Gadd45b	17873	Gadd45b	3.92477	2.96213e-08	3.35935e-06	9.54148	8.22584	12.6399
APAP_3hour_rat	3hour	3	rat	79255	Atf4	11911	Atf4	1.24602	2.9654e-08	3.35935e-06	9.54037	11.6404	12.6386
APAP_3hour_rat	3hour	3	rat	170904	Stk17b	98267	Stk17b	1.0612	3.10891e-08	3.49351e-06	9.49256	8.12319	12.5851
APAP_3hour_rat	3hour	3	rat	314640	Tjp3	27375	Tjp3	-1.29718	3.28865e-08	3.66592e-06	9.43567	7.81714	-12.5216
APAP_3hour_rat	3hour	3	rat	314683	Tcp11l2	216198	Tcp11l2	1.94189	3.36428e-08	3.71988e-06	9.41265	8.98895	12.4961
APAP_3hour_rat	3hour	3	rat	114856	Dusp1	19252	Dusp1	4.1931	3.39045e-08	3.71988e-06	9.40481	9.27604	12.4874
APAP_3hour_rat	3hour	3	rat	691431	Slc25a33	70556	Slc25a33	1.42928	3.42083e-08	3.72389e-06	9.39577	8.48259	12.4773
APAP_3hour_rat	3hour	3	rat	58821	Zranb2	53861	Zranb2	-0.651371	3.63645e-08	3.91255e-06	9.33385	9.01117	-12.4089
APAP_3hour_rat	3hour	3	rat	54231	Car2	12349	Car2	-1.2501	3.66705e-08	3.91255e-06	9.32536	8.60483	-12.3995
APAP_3hour_rat	3hour	3	rat	498803	Otud1	71198	Otud1	2.66874	3.67837e-08	3.91255e-06	9.32224	8.03403	12.3961
APAP_3hour_rat	3hour	3	rat	171493	Osgin1	71839	Osgin1	2.17754	3.7761e-08	3.98607e-06	9.29566	12.289	12.3668
APAP_3hour_rat	3hour	3	rat	360762	Polr1d	20018	Polr1d	0.580784	3.82114e-08	3.99168e-06	9.28364	10.2295	12.3536
APAP_3hour_rat	3hour	3	rat	25640	Hnf1b	21410	Hnf1b	-0.734824	3.85799e-08	3.99168e-06	9.27392	7.68737	-12.343
APAP_3hour_rat	3hour	3	rat	316335	Tmem131	56030	Tmem131	0.90942	3.86735e-08	3.99168e-06	9.27146	8.31349	12.3403
APAP_3hour_rat	3hour	3	rat	29619	Btg2	12227	Btg2	3.94917	3.90942e-08	4.00543e-06	9.26049	10.5762	12.3283
APAP_3hour_rat	3hour	3	rat	246771	Slc25a25	227731	Slc25a25	2.48369	4.00714e-08	4.07558e-06	9.23545	10.6068	12.3008
APAP_3hour_rat	3hour	3	rat	298296	Pcsk9	100102	Pcsk9	-2.15793	4.29395e-08	4.33565e-06	9.16532	10.4651	-12.2244
APAP_3hour_rat	3hour	3	rat	362021	Gpsm2	76123	Gpsm2	-1.05519	4.33132e-08	4.34192e-06	9.15653	7.91318	-12.2149
APAP_3hour_rat	3hour	3	rat	312678	Kdm5a	214899	Kdm5a	0.634315	4.61766e-08	4.5787e-06	9.09154	8.18189	12.1445
APAP_3hour_rat	3hour	3	rat	499214	Coa4	68185	Coa4	-0.698724	4.66206e-08	4.5787e-06	9.08182	7.77301	-12.134
APAP_3hour_rat	3hour	3	rat	29733	S1pr1	13609	S1pr1	-2.01502	4.66611e-08	4.5787e-06	9.08094	10.8056	-12.133
APAP_3hour_rat	3hour	3	rat	361303	Lims2	225341	Lims2	-1.05765	4.8328e-08	4.70911e-06	9.04529	8.89189	-12.0946
APAP_3hour_rat	3hour	3	rat	289623	Ube2k	53323	Ube2k	-0.556617	4.92602e-08	4.76661e-06	9.02588	8.14095	-12.0738
APAP_3hour_rat	3hour	3	rat	364681	Rnf144b	218215	Rnf144b	-1.76422	4.97335e-08	4.77922e-06	9.01617	9.98446	-12.0633
APAP_3hour_rat	3hour	3	rat	50552	Zfp292	30046	Zfp292	0.925482	5.14156e-08	4.89214e-06	8.98236	7.2009	12.0271
APAP_3hour_rat	3hour	3	rat	293638	Cars	27267	Cars	0.811494	5.16108e-08	4.89214e-06	8.97851	7.92872	12.023
APAP_3hour_rat	3hour	3	rat	287805	Gprc5c	70355	Gprc5c	-0.840145	5.26541e-08	4.95732e-06	8.95817	8.61042	-12.0013
APAP_3hour_rat	3hour	3	rat	102555400	LOC102555400	NA	NA	1.93664	5.5128e-08	5.15539e-06	8.91149	10.5626	11.9515
APAP_3hour_rat	3hour	3	rat	362196	Chac1	69065	Chac1	5.2026	6.27787e-08	5.83173e-06	8.77925	10.3084	11.8116
APAP_3hour_rat	3hour	3	rat	365372	Tbc1d10b	68449	Tbc1d10b	-0.995432	6.52961e-08	6.0254e-06	8.73922	8.225	-11.7696
APAP_3hour_rat	3hour	3	rat	310375	Zfp131	72465	Zfp131	0.739898	6.60001e-08	6.03521e-06	8.7283	5.90018	11.7582
APAP_3hour_rat	3hour	3	rat	297783	Mybl1	17864	Mybl1	1.37655	6.62686e-08	6.03521e-06	8.72416	5.344	11.7538
APAP_3hour_rat	3hour	3	rat	301112	Crb3	224912	Crb3	-0.705308	6.75507e-08	6.09845e-06	8.70465	7.96235	-11.7334
APAP_3hour_rat	3hour	3	rat	25612	Asns	27053	Asns	1.64221	6.78383e-08	6.09845e-06	8.70032	7.6999	11.7289
APAP_3hour_rat	3hour	3	rat	29441	Por	18984	Por	1.20691	6.98909e-08	6.24269e-06	8.66995	10.5122	11.6972
APAP_3hour_rat	3hour	3	rat	293500	Pagr1	67278	Pagr1a	-0.533173	7.07067e-08	6.25981e-06	8.65812	7.99507	-11.6849
APAP_3hour_rat	3hour	3	rat	100361376	Kank2	235041	Kank2	-0.924266	7.13666e-08	6.25981e-06	8.64866	7.72691	-11.675
APAP_3hour_rat	3hour	3	rat	310192	Trio	223435	Trio	0.662033	7.14303e-08	6.25981e-06	8.64775	8.46427	11.6741
APAP_3hour_rat	3hour	3	rat	292101	Sprtn	244666	Sprtn	0.926353	7.33393e-08	6.38694e-06	8.62086	8.37378	11.6462
APAP_3hour_rat	3hour	3	rat	498959	Fbxo31	76454	Fbxo31	0.789576	7.48637e-08	6.44492e-06	8.59989	9.58833	11.6244
APAP_3hour_rat	3hour	3	rat	362334	Tmem140	68487	Tmem140	1.03395	7.49301e-08	6.44492e-06	8.59899	9.672	11.6235
APAP_3hour_rat	3hour	3	rat	500221	Eva1a	232146	Eva1a	-1.5437	7.56185e-08	6.46422e-06	8.58967	8.11666	-11.6138
APAP_3hour_rat	3hour	3	rat	363222	Rnf149	67702	Rnf149	0.723594	7.88446e-08	6.69891e-06	8.54706	8.68503	11.5698
APAP_3hour_rat	3hour	3	rat	654496	Fubp1	51886	Fubp1	-1.11203	7.97932e-08	6.73842e-06	8.53487	6.72006	-11.5572
APAP_3hour_rat	3hour	3	rat	313583	Sf3a3	75062	Sf3a3	-0.941942	8.07002e-08	6.77232e-06	8.52334	8.62857	-11.5454
APAP_3hour_rat	3hour	3	rat	29455	Gdf15	23886	Gdf15	4.49314	8.11668e-08	6.77232e-06	8.51746	6.89415	11.5393
APAP_3hour_rat	3hour	3	rat	293779	Glyat	107146	Glyat	-1.00828	8.53605e-08	7.01516e-06	8.46605	9.32859	-11.4865
APAP_3hour_rat	3hour	3	rat	307390	Fbxo38	107035	Fbxo38	0.848698	8.63249e-08	7.01516e-06	8.45459	9.39358	11.4748
APAP_3hour_rat	3hour	3	rat	498130	Stard13	243362	Stard13	-1.12724	8.64924e-08	7.01516e-06	8.45261	8.78377	-11.4728
APAP_3hour_rat	3hour	3	rat	304005	Nfkbiz	80859	Nfkbiz	3.63032	8.65329e-08	7.01516e-06	8.45213	10	11.4723
APAP_3hour_rat	3hour	3	rat	683504	Zfp639	67778	Zfp639	1.06607	8.65945e-08	7.01516e-06	8.45141	7.95311	11.4715
APAP_3hour_rat	3hour	3	rat	312371	Avl9	78937	Avl9	0.765196	8.73324e-08	7.03404e-06	8.44275	5.17407	11.4627
APAP_3hour_rat	3hour	3	rat	362275	B4galt5	56336	B4galt5	-1.30274	8.86304e-08	7.06109e-06	8.42769	7.54911	-11.4473
APAP_3hour_rat	3hour	3	rat	315447	Chordc1	66917	Chordc1	-1.22532	8.86817e-08	7.06109e-06	8.4271	10.4633	-11.4467
APAP_3hour_rat	3hour	3	rat	360772	Zfand2a	100494	Zfand2a	3.34707	8.92744e-08	7.06789e-06	8.4203	10.2988	11.4397
APAP_3hour_rat	3hour	3	rat	310833	Arhgap29	214137	Arhgap29	-0.913311	8.99234e-08	7.07905e-06	8.4129	9.9772	-11.4322
APAP_3hour_rat	3hour	3	rat	64373	Rhob	11852	Rhob	2.89685	9.36715e-08	7.33269e-06	8.3712	10.7923	11.3897
APAP_3hour_rat	3hour	3	rat	29376	Irs2	384783	Irs2	2.0975	9.50293e-08	7.37989e-06	8.35651	8.62829	11.3748
APAP_3hour_rat	3hour	3	rat	117276	Pfkfb3	170768	Pfkfb3	0.768004	9.53337e-08	7.37989e-06	8.35324	6.18737	11.3715
APAP_3hour_rat	3hour	3	rat	102546572	LOC102546572	NA	NA	1.2354	9.87763e-08	7.59192e-06	8.317	9.64241	11.3347
APAP_3hour_rat	3hour	3	rat	311591	Rprd1b	70470	Rprd1b	-0.815337	9.91624e-08	7.59192e-06	8.31302	8.45962	-11.3307
APAP_3hour_rat	3hour	3	rat	680586	Rc3h1	381305	Rc3h1	0.50966	9.98014e-08	7.59909e-06	8.30645	8.62799	11.3241
APAP_3hour_rat	3hour	3	rat	315135	Sun2	223697	Sun2	0.896942	1.03347e-07	7.82627e-06	8.27078	9.2576	11.2881
APAP_3hour_rat	3hour	3	rat	361988	Ints3	229543	Ints3	-0.636203	1.07149e-07	8.07035e-06	8.23385	8.03549	-11.2509
APAP_3hour_rat	3hour	3	rat	54350	Scfd1	76983	Scfd1	-0.63171	1.09012e-07	8.16653e-06	8.21623	9.07757	-11.2332
APAP_3hour_rat	3hour	3	rat	288031	Fam43a	224093	Fam43a	1.45047	1.10228e-07	8.21346e-06	8.20489	6.28496	11.2218
APAP_3hour_rat	3hour	3	rat	289745	Mtfp1	67900	Mtfp1	-0.794643	1.13747e-07	8.43061e-06	8.17275	8.87648	-11.1896
APAP_3hour_rat	3hour	3	rat	64534	Pim3	223775	Pim3	1.71418	1.18349e-07	8.72526e-06	8.13219	9.90713	11.1491
APAP_3hour_rat	3hour	3	rat	360817	Med13l	76199	Med13l	0.578938	1.19595e-07	8.77071e-06	8.12148	8.22271	11.1384
APAP_3hour_rat	3hour	3	rat	360692	RGD1563888	67102	D16Ertd472e	1.32608	1.22436e-07	8.93206e-06	8.09745	8.10563	11.1145
APAP_3hour_rat	3hour	3	rat	366360	Myorg	329828	Myorg	-0.605675	1.23995e-07	8.99868e-06	8.08451	8.08649	-11.1017
APAP_3hour_rat	3hour	3	rat	292127	Dclre1a	55947	Dclre1a	-0.814601	1.27443e-07	9.20101e-06	8.05643	8.6376	-11.0738
APAP_3hour_rat	3hour	3	rat	307376	Onecut2	225631	Onecut2	-0.827431	1.29766e-07	9.3204e-06	8.03795	9.35075	-11.0555
APAP_3hour_rat	3hour	3	rat	298559	Tcea3	21401	Tcea3	-1.11695	1.31072e-07	9.36597e-06	8.02769	8.86763	-11.0454
APAP_3hour_rat	3hour	3	rat	298792	Ypel5	383295	Ypel5	0.650467	1.31797e-07	9.36967e-06	8.02205	9.52534	11.0398
APAP_3hour_rat	3hour	3	rat	310811	Palmd	114301	Palmd	-0.748207	1.35648e-07	9.56301e-06	7.99256	9.25059	-11.0107
APAP_3hour_rat	3hour	3	rat	310034	Rad17	19356	Rad17	0.705289	1.35925e-07	9.56301e-06	7.99047	7.82797	11.0087
APAP_3hour_rat	3hour	3	rat	314856	Mdm2	17246	Mdm2	0.930347	1.3675e-07	9.56301e-06	7.98428	8.39025	11.0026
APAP_3hour_rat	3hour	3	rat	288719	Tpst2	22022	Tpst2	0.824874	1.37262e-07	9.56301e-06	7.98045	9.92022	10.9988
APAP_3hour_rat	3hour	3	rat	29345	Serpinh1	12406	Serpinh1	-0.649424	1.40355e-07	9.72988e-06	7.95763	8.90564	-10.9764
APAP_3hour_rat	3hour	3	rat	302642	Sat1	20229	Sat1	2.26137	1.41671e-07	9.77246e-06	7.94807	11.354	10.967
APAP_3hour_rat	3hour	3	rat	312927	Rb1cc1	12421	Rb1cc1	0.64237	1.43517e-07	9.85106e-06	7.93481	8.53773	10.954
APAP_3hour_rat	3hour	3	rat	684681	H1f2	50708	H1f2	2.00302	1.47554e-07	1.0002e-05	7.90639	11.6128	10.9261
APAP_3hour_rat	3hour	3	rat	296349	Ttpal	76080	Ttpal	0.700313	1.47587e-07	1.0002e-05	7.90616	7.97851	10.9259
APAP_3hour_rat	3hour	3	rat	313729	Errfi1	74155	Errfi1	1.49832	1.48148e-07	1.0002e-05	7.90227	13.2889	10.9221
APAP_3hour_rat	3hour	3	rat	25084	Il4r	16190	Il4ra	-0.689193	1.48587e-07	1.0002e-05	7.89924	9.12281	-10.9191
APAP_3hour_rat	3hour	3	rat	688746	Hdhd3	72748	Hdhd3	-1.65908	1.53349e-07	1.02729e-05	7.86692	9.25909	-10.8875
APAP_3hour_rat	3hour	3	rat	102555756	LOC102555756	NA	NA	0.756446	1.60651e-07	1.06718e-05	7.81924	6.97919	10.8411
APAP_3hour_rat	3hour	3	rat	294754	Pelo	105083	Pelo	1.32116	1.60836e-07	1.06718e-05	7.81806	9.51985	10.84
APAP_3hour_rat	3hour	3	rat	117560	Klf9	16601	Klf9	1.69052	1.70226e-07	1.12323e-05	7.75988	9.85266	10.7836
APAP_3hour_rat	3hour	3	rat	114121	Ccnl1	56706	Ccnl1	1.3747	1.70895e-07	1.12323e-05	7.75586	10.3639	10.7797
APAP_3hour_rat	3hour	3	rat	171079	B3galt4	54218	B3galt4	-0.627479	1.72642e-07	1.12939e-05	7.74542	7.17783	-10.7696
APAP_3hour_rat	3hour	3	rat	260321	Fkbp4	14228	Fkbp4	-0.914492	1.77659e-07	1.15141e-05	7.71604	11.6197	-10.7413
APAP_3hour_rat	3hour	3	rat	58852	Nr1h3	22259	Nr1h3	-0.918145	1.77661e-07	1.15141e-05	7.71603	9.607	-10.7413
APAP_3hour_rat	3hour	3	rat	313977	Lpin1	14245	Lpin1	2.08374	1.84181e-07	1.18814e-05	7.67905	9.5242	10.7057
APAP_3hour_rat	3hour	3	rat	306945	Hist1h2bq	NA	NA	1.46817	1.85771e-07	1.1899e-05	7.67024	10.7882	10.6972
APAP_3hour_rat	3hour	3	rat	363452	Otud5	54644	Otud5	0.514742	1.86162e-07	1.1899e-05	7.66808	9.5801	10.6951
APAP_3hour_rat	3hour	3	rat	360631	Mlx	21428	Mlx	-0.684047	1.90912e-07	1.20939e-05	7.64222	9.59049	-10.6703
APAP_3hour_rat	3hour	3	rat	100360936	Anapc16	52717	Anapc16	0.787843	1.91536e-07	1.20939e-05	7.63887	8.7259	10.6671
APAP_3hour_rat	3hour	3	rat	100361568	Hilpda	69573	Hilpda	1.16962	1.9187e-07	1.20939e-05	7.63708	8.01651	10.6654
APAP_3hour_rat	3hour	3	rat	25066	Pvr	52118	Pvr	1.23995	1.92684e-07	1.20939e-05	7.63274	6.95648	10.6613
APAP_3hour_rat	3hour	3	rat	83514	Tsc22d3	14605	Tsc22d3	1.45994	1.98224e-07	1.22931e-05	7.60364	10.7479	10.6334
APAP_3hour_rat	3hour	3	rat	308589	Sphk2	56632	Sphk2	-0.639078	1.98419e-07	1.22931e-05	7.60264	8.36436	-10.6325
APAP_3hour_rat	3hour	3	rat	298686	Ccnl2	56036	Ccnl2	0.534942	1.98551e-07	1.22931e-05	7.60195	9.5416	10.6318
APAP_3hour_rat	3hour	3	rat	294674	Enc1	13803	Enc1	0.955481	1.99386e-07	1.22931e-05	7.59764	7.84631	10.6277
APAP_3hour_rat	3hour	3	rat	316742	Tgif1	21815	Tgif1	1.32117	2.02758e-07	1.24459e-05	7.58043	9.50769	10.6113
APAP_3hour_rat	3hour	3	rat	29200	Inhba	16323	Inhba	-1.53805	2.07166e-07	1.26608e-05	7.55834	8.05173	-10.5903
APAP_3hour_rat	3hour	3	rat	305166	Gpat3	231510	Gpat3	2.50957	2.09272e-07	1.27336e-05	7.54796	10.0819	10.5804
APAP_3hour_rat	3hour	3	rat	304709	Bfar	67118	Bfar	0.606745	2.13277e-07	1.29209e-05	7.52849	8.16473	10.5619
APAP_3hour_rat	3hour	3	rat	362533	Tle1	21885	Tle1	1.08833	2.16273e-07	1.30456e-05	7.51417	9.33181	10.5483
APAP_3hour_rat	3hour	3	rat	363283	Cops8	108679	Cops8	-0.621198	2.23833e-07	1.34435e-05	7.47887	10.4534	-10.5149
APAP_3hour_rat	3hour	3	rat	297867	Arid1a	93760	Arid1a	-0.559459	2.25515e-07	1.34864e-05	7.47118	9.96139	-10.5076
APAP_3hour_rat	3hour	3	rat	362092	Brd3	67382	Brd3	-0.520943	2.30425e-07	1.37211e-05	7.44905	9.1934	-10.4867
APAP_3hour_rat	3hour	3	rat	498160	Zkscan1	74570	Zkscan1	0.869606	2.34835e-07	1.38913e-05	7.42957	6.38733	10.4684
APAP_3hour_rat	3hour	3	rat	500956	Shfl	319278	Shfl	-0.753307	2.35278e-07	1.38913e-05	7.42764	10.552	-10.4665
APAP_3hour_rat	3hour	3	rat	362687	Srsf7	225027	Srsf7	-1.54518	2.40255e-07	1.41253e-05	7.40613	8.57192	-10.4463
APAP_3hour_rat	3hour	3	rat	64191	Dhcr7	13360	Dhcr7	-1.1055	2.46394e-07	1.44254e-05	7.38019	10.3384	-10.422
APAP_3hour_rat	3hour	3	rat	360827	Ulk1	22241	Ulk1	1.20495	2.48988e-07	1.45163e-05	7.36943	8.50837	10.4119
APAP_3hour_rat	3hour	3	rat	310749	Rsbn1	229675	Rsbn1	0.738917	2.66934e-07	1.54977e-05	7.29787	6.65639	10.345
APAP_3hour_rat	3hour	3	rat	300158	Kif21a	16564	Kif21a	1.16076	2.6944e-07	1.55485e-05	7.28826	9.34349	10.336
APAP_3hour_rat	3hour	3	rat	303337	Rab11fip4	268451	Rab11fip4	-0.863963	2.70679e-07	1.55485e-05	7.28354	8.16727	-10.3316
APAP_3hour_rat	3hour	3	rat	362162	Arfgap2	77038	Arfgap2	-0.557076	2.71156e-07	1.55485e-05	7.28173	10.7255	-10.3299
APAP_3hour_rat	3hour	3	rat	362301	Tmub1	64295	Tmub1	-0.515747	2.72288e-07	1.55495e-05	7.27744	8.3969	-10.326
APAP_3hour_rat	3hour	3	rat	302965	Tnfrsf12a	27279	Tnfrsf12a	2.22319	2.75734e-07	1.56772e-05	7.26451	7.82331	10.3139
APAP_3hour_rat	3hour	3	rat	362622	Cep85	70012	Cep85	0.989172	2.76776e-07	1.56772e-05	7.26063	8.11115	10.3103
APAP_3hour_rat	3hour	3	rat	116663	Dusp6	67603	Dusp6	-2.01553	2.80111e-07	1.58019e-05	7.24831	9.43597	-10.2989
APAP_3hour_rat	3hour	3	rat	365793	Rab33b	19338	Rab33b	-0.958914	2.82449e-07	1.58695e-05	7.23976	8.57369	-10.2909
APAP_3hour_rat	3hour	3	rat	308283	Fbxo30	71865	Fbxo30	1.54587	2.86331e-07	1.60231e-05	7.22571	6.6061	10.2779
APAP_3hour_rat	3hour	3	rat	100362733	Irgm2	54396	Irgm2	-1.05441	2.88414e-07	1.6075e-05	7.21826	11.11	-10.271
APAP_3hour_rat	3hour	3	rat	292569	Zfp444	72667	Zfp444	-0.635194	2.91894e-07	1.61696e-05	7.20592	7.28715	-10.2596
APAP_3hour_rat	3hour	3	rat	304572	Fbrsl1	381668	Fbrsl1	0.941169	2.93197e-07	1.61696e-05	7.20133	7.9427	10.2554
APAP_3hour_rat	3hour	3	rat	102548228	Bivm	246229	Bivm	-0.781795	2.93591e-07	1.61696e-05	7.19995	5.7717	-10.2541
APAP_3hour_rat	3hour	3	rat	292064	Banp	53325	Banp	-0.578517	2.96607e-07	1.62714e-05	7.18943	6.46849	-10.2443
APAP_3hour_rat	3hour	3	rat	315023	Slc25a32	69906	Slc25a32	1.33549	3.0237e-07	1.65225e-05	7.16963	8.64517	10.2261
APAP_3hour_rat	3hour	3	rat	290556	Gnl3	30877	Gnl3	0.684601	3.1364e-07	1.70713e-05	7.13197	10.4822	10.1914
APAP_3hour_rat	3hour	3	rat	499672	Cdc42se1	57912	Cdc42se1	-0.481172	3.16411e-07	1.71551e-05	7.12291	8.94318	-10.183
APAP_3hour_rat	3hour	3	rat	64558	Fzd4	14366	Fzd4	1.05129	3.28414e-07	1.77241e-05	7.08458	8.47706	10.1479
APAP_3hour_rat	3hour	3	rat	360709	Tfg	NA	NA	-0.737973	3.29449e-07	1.77241e-05	7.08134	10.0531	-10.1449
APAP_3hour_rat	3hour	3	rat	294207	Ppp1r11	76497	Ppp1r11	-0.510225	3.3117e-07	1.77482e-05	7.07598	9.23634	-10.14
APAP_3hour_rat	3hour	3	rat	363494	Gla	11605	Gla	0.516315	3.34497e-07	1.77991e-05	7.06569	8.11594	10.1306
APAP_3hour_rat	3hour	3	rat	680110	Rprm	67874	Rprm	-2.21716	3.34675e-07	1.77991e-05	7.06514	7.42005	-10.1301
APAP_3hour_rat	3hour	3	rat	362987	Rabl2	68708	Rabl2	-0.788574	3.38967e-07	1.79588e-05	7.05202	7.04204	-10.1181
APAP_3hour_rat	3hour	3	rat	363145	Gmppb	331026	Gmppb	-1.0347	3.43754e-07	1.80877e-05	7.03757	7.27686	-10.1049
APAP_3hour_rat	3hour	3	rat	311854	Tor1b	30934	Tor1b	0.662319	3.43995e-07	1.80877e-05	7.03685	7.70856	10.1042
APAP_3hour_rat	3hour	3	rat	79426	Zfp36	22695	Zfp36	2.62739	3.54642e-07	1.85459e-05	7.00546	10.9179	10.0756
APAP_3hour_rat	3hour	3	rat	304488	Pptc7	320717	Pptc7	0.960447	3.55373e-07	1.85459e-05	7.00334	7.51468	10.0736
APAP_3hour_rat	3hour	3	rat	100125364	LOC100125364	67912	1600012H06Rik	-0.622886	3.57334e-07	1.85787e-05	6.99767	7.99733	-10.0685
APAP_3hour_rat	3hour	3	rat	689414	Slc25a42	73095	Slc25a42	1.39936	3.68748e-07	1.91008e-05	6.96528	10.3724	10.039
APAP_3hour_rat	3hour	3	rat	303369	Lig3	16882	Lig3	-0.770463	3.70885e-07	1.91404e-05	6.95932	7.54845	-10.0336
APAP_3hour_rat	3hour	3	rat	100911719	LOC100911719	NA	NA	-1.47592	3.74904e-07	1.91883e-05	6.94822	6.25647	-10.0236
APAP_3hour_rat	3hour	3	rat	362608	Tmem39b	230770	Tmem39b	-0.817127	3.75108e-07	1.91883e-05	6.94766	7.95852	-10.023
APAP_3hour_rat	3hour	3	rat	25100	Foxa3	15377	Foxa3	-1.09582	3.77484e-07	1.91883e-05	6.94115	8.5416	-10.0171
APAP_3hour_rat	3hour	3	rat	293016	Map7	17761	Map7	0.510586	3.77757e-07	1.91883e-05	6.94041	7.88591	10.0165
APAP_3hour_rat	3hour	3	rat	311059	Marchf7	57438	Marchf7	0.938962	3.78698e-07	1.91883e-05	6.93784	9.73136	10.0142
APAP_3hour_rat	3hour	3	rat	315989	Manf	74840	Manf	-0.951559	3.81193e-07	1.92447e-05	6.93108	11.7111	-10.008
APAP_3hour_rat	3hour	3	rat	288564	Pop7	74097	Pop7	-0.854588	3.91871e-07	1.97124e-05	6.90261	8.77905	-9.98227
APAP_3hour_rat	3hour	3	rat	300173	Gxylt1	223827	Gxylt1	0.778834	3.96502e-07	1.98736e-05	6.8905	7.67982	9.97134
APAP_3hour_rat	3hour	3	rat	24651	Pklr	18770	Pklr	-1.11313	4.00963e-07	2.00251e-05	6.87897	8.54092	-9.96093
APAP_3hour_rat	3hour	3	rat	85430	Herpud1	64209	Herpud1	2.03462	4.05358e-07	2.01205e-05	6.86773	11.9292	9.9508
APAP_3hour_rat	3hour	3	rat	310665	Mindy1	75007	Mindy1	-0.764571	4.0591e-07	2.01205e-05	6.86633	8.89613	-9.94954
APAP_3hour_rat	3hour	3	rat	313085	Osgin2	209212	Osgin2	1.00475	4.10789e-07	2.01205e-05	6.85401	6.43128	9.93845
APAP_3hour_rat	3hour	3	rat	360480	Cdip1	66626	Cdip1	-0.615334	4.11743e-07	2.01205e-05	6.85162	9.76607	-9.93629
APAP_3hour_rat	3hour	3	rat	308708	Ttc23	67009	Ttc23	-0.518867	4.11874e-07	2.01205e-05	6.85129	8.73762	-9.936
APAP_3hour_rat	3hour	3	rat	25107	Avpr1a	54140	Avpr1a	-1.36287	4.13479e-07	2.01205e-05	6.84728	10.316	-9.93239
APAP_3hour_rat	3hour	3	rat	117103	Rab8a	17274	Rab8a	-0.513848	4.13494e-07	2.01205e-05	6.84724	9.80412	-9.93236
APAP_3hour_rat	3hour	3	rat	365652	Cert1	68018	Col4a3bp	-0.597291	4.14423e-07	2.01205e-05	6.84493	10.2079	-9.93028
APAP_3hour_rat	3hour	3	rat	58840	Mapk6	50772	Mapk6	0.439871	4.2065e-07	2.03519e-05	6.82956	10.1379	9.91646
APAP_3hour_rat	3hour	3	rat	307395	Ablim3	319713	Ablim3	1.27103	4.26882e-07	2.05819e-05	6.81439	7.2639	9.90284
APAP_3hour_rat	3hour	3	rat	100911534	LOC100911534	NA	NA	0.799242	4.29685e-07	2.06456e-05	6.80764	6.81579	9.89679
APAP_3hour_rat	3hour	3	rat	29653	Gpam	14732	Gpam	-1.35036	4.33694e-07	2.07257e-05	6.79807	8.08334	-9.8882
APAP_3hour_rat	3hour	3	rat	140923	Bnip3l	12177	Bnip3l	0.618985	4.34326e-07	2.07257e-05	6.79657	10.3827	9.88686
APAP_3hour_rat	3hour	3	rat	287607	Mtmr4	170749	Mtmr4	-0.895252	4.39206e-07	2.0887e-05	6.78504	8.6056	-9.87654
APAP_3hour_rat	3hour	3	rat	305831	Atg14	100504663	Atg14	1.18564	4.41206e-07	2.09108e-05	6.78036	6.38834	9.87234
APAP_3hour_rat	3hour	3	rat	84395	Slc34a2	20531	Slc34a2	-2.05171	4.50782e-07	2.12922e-05	6.75822	8.97387	-9.85254
APAP_3hour_rat	3hour	3	rat	116631	Nat1	17960	Nat1	-0.649171	4.53972e-07	2.13704e-05	6.75094	7.54276	-9.84605
APAP_3hour_rat	3hour	3	rat	85252	Xpo1	103573	Xpo1	-0.774013	4.7424e-07	2.22494e-05	6.70589	9.09842	-9.80589
APAP_3hour_rat	3hour	3	rat	366192	Fastkd5	380601	Fastkd5	-1.15473	4.77273e-07	2.23165e-05	6.69931	8.00542	-9.80004
APAP_3hour_rat	3hour	3	rat	50621	Slc23a1	20522	Slc23a1	-1.06534	4.79219e-07	2.23325e-05	6.69511	9.41614	-9.7963
APAP_3hour_rat	3hour	3	rat	64161	Pi4ka	224020	Pi4ka	0.497784	4.93211e-07	2.28788e-05	6.66542	7.19253	9.76993
APAP_3hour_rat	3hour	3	rat	363227	Nabp1	109019	Nabp1	-1.33866	4.94223e-07	2.28788e-05	6.66331	8.32415	-9.76806
APAP_3hour_rat	3hour	3	rat	362978	Creld2	76737	Creld2	-1.93041	5.15195e-07	2.37249e-05	6.62042	10.5566	-9.73008
APAP_3hour_rat	3hour	3	rat	307861	Terf2ip	57321	Terf2ip	0.672674	5.15906e-07	2.37249e-05	6.619	8.45127	9.72882
APAP_3hour_rat	3hour	3	rat	192172	Mpst	246221	Mpst	-0.835268	5.18977e-07	2.37549e-05	6.61287	11.4416	-9.72341
APAP_3hour_rat	3hour	3	rat	301434	Clk1	12747	Clk1	1.13504	5.21218e-07	2.37549e-05	6.60842	11.2613	9.71948
APAP_3hour_rat	3hour	3	rat	306261	Eaf1	74427	Eaf1	0.678855	5.21673e-07	2.37549e-05	6.60752	9.3984	9.71869
APAP_3hour_rat	3hour	3	rat	291023	Id4	15904	Id4	-0.706766	5.25153e-07	2.38354e-05	6.60066	8.36984	-9.71263
APAP_3hour_rat	3hour	3	rat	500837	Helb	117599	Helb	0.752423	5.27417e-07	2.38605e-05	6.59622	7.35641	9.70871
APAP_3hour_rat	3hour	3	rat	691774	Lpar6	67168	Lpar6	-1.23634	5.36371e-07	2.4187e-05	6.57884	8.649	-9.69339
APAP_3hour_rat	3hour	3	rat	290555	Spcs1	69019	Spcs1	-0.58599	5.41644e-07	2.4346e-05	6.56874	11.6072	-9.68449
APAP_3hour_rat	3hour	3	rat	498301	Wdr26	226757	Wdr26	0.444459	5.48235e-07	2.44445e-05	6.55626	9.54917	9.67351
APAP_3hour_rat	3hour	3	rat	305923	Zdhhc20	75965	Zdhhc20	1.16463	5.48626e-07	2.44445e-05	6.55552	6.20363	9.67286
APAP_3hour_rat	3hour	3	rat	305497	Cobl	12808	Cobl	-0.916091	5.49097e-07	2.44445e-05	6.55464	8.69196	-9.67208
APAP_3hour_rat	3hour	3	rat	100365921	LOC100365921	66268	Pigyl	0.489056	5.97648e-07	2.65211e-05	6.46715	7.61241	9.59539
APAP_3hour_rat	3hour	3	rat	29263	Acvr2a	11480	Acvr2a	0.477038	6.03245e-07	2.65633e-05	6.45752	7.91537	9.58698
APAP_3hour_rat	3hour	3	rat	687696	Stambpl1	76630	Stambpl1	-1.61755	6.0498e-07	2.65633e-05	6.45456	7.40869	-9.58439
APAP_3hour_rat	3hour	3	rat	25374	Alad	17025	Alad	-0.804862	6.05145e-07	2.65633e-05	6.45427	11.6018	-9.58415
APAP_3hour_rat	3hour	3	rat	29467	Ddit3	13198	Ddit3	3.54968	6.07449e-07	2.65633e-05	6.45035	9.68764	9.58072
APAP_3hour_rat	3hour	3	rat	29578	Hnrnpa1	15382	Hnrnpa1	1.1119	6.0813e-07	2.65633e-05	6.44919	10.7469	9.57971
APAP_3hour_rat	3hour	3	rat	313668	Ddi2	68817	Ddi2	1.06686	6.13104e-07	2.66357e-05	6.44078	9.94389	9.57237
APAP_3hour_rat	3hour	3	rat	299841	Rxylt1	216395	Rxylt1	0.539821	6.13611e-07	2.66357e-05	6.43992	8.87537	9.57163
APAP_3hour_rat	3hour	3	rat	24236	C4bpb	NA	NA	-0.764989	6.18225e-07	2.67526e-05	6.43219	12.1443	-9.56488
APAP_3hour_rat	3hour	3	rat	102548389	LOC102548389	NA	NA	-1.23566	6.33451e-07	2.73266e-05	6.40705	7.74605	-9.54301
APAP_3hour_rat	3hour	3	rat	85249	Pex11a	18631	Pex11a	1.20185	6.40699e-07	2.7554e-05	6.3953	8.5158	9.53279
APAP_3hour_rat	3hour	3	rat	316530	Cnppd1	69171	Cnppd1	0.842092	6.59609e-07	2.81694e-05	6.36525	7.78707	9.5067
APAP_3hour_rat	3hour	3	rat	500987	H2ax	15270	H2ax	1.09125	6.60672e-07	2.81694e-05	6.36358	7.5606	9.50526
APAP_3hour_rat	3hour	3	rat	310655	Cgn	70737	Cgn	-1.04113	6.61073e-07	2.81694e-05	6.36296	8.03544	-9.50472
APAP_3hour_rat	3hour	3	rat	303902	Slc49a4	224132	Slc49a4	0.625936	6.6693e-07	2.83323e-05	6.35384	8.72055	9.49682
APAP_3hour_rat	3hour	3	rat	287924	Yars2	70120	Yars2	-0.704519	6.72259e-07	2.83388e-05	6.34562	7.49657	-9.4897
APAP_3hour_rat	3hour	3	rat	311944	Paxip1	55982	Paxip1	0.439129	6.72427e-07	2.83388e-05	6.34536	8.27511	9.48948
APAP_3hour_rat	3hour	3	rat	306562	Tacc1	320165	Tacc1	0.54489	6.73183e-07	2.83388e-05	6.3442	8.80706	9.48847
APAP_3hour_rat	3hour	3	rat	361296	Rnf125	67664	Rnf125	1.64484	6.87993e-07	2.8875e-05	6.32171	8.78736	9.46903
APAP_3hour_rat	3hour	3	rat	315958	Stag1	20842	Stag1	-1.08246	6.90551e-07	2.88953e-05	6.31787	8.13009	-9.46571
APAP_3hour_rat	3hour	3	rat	293960	Zfand5	22682	Zfand5	1.41326	6.92993e-07	2.89107e-05	6.31423	9.96759	9.46256
APAP_3hour_rat	3hour	3	rat	686032	Smlr1	100504474	Smlr1	-0.762477	7.03944e-07	2.92799e-05	6.29802	10.9484	-9.44858
APAP_3hour_rat	3hour	3	rat	80849	Inpp4a	269180	Inpp4a	0.724337	7.06689e-07	2.93066e-05	6.294	8.59431	9.44511
APAP_3hour_rat	3hour	3	rat	316531	Tuba4a	22145	Tuba4a	-1.1618	7.15754e-07	2.95944e-05	6.28082	11.0956	-9.43375
APAP_3hour_rat	3hour	3	rat	299618	Mknk2	17347	Mknk2	1.28365	7.26016e-07	2.99299e-05	6.26611	9.57791	9.42109
APAP_3hour_rat	3hour	3	rat	309429	Kank1	107351	Kank1	-0.932322	7.30853e-07	3.00404e-05	6.25924	8.54312	-9.41518
APAP_3hour_rat	3hour	3	rat	363150	Elp6	72341	Elp6	-0.643597	7.40537e-07	3.0349e-05	6.24564	8.06238	-9.40349
APAP_3hour_rat	3hour	3	rat	366381	Cdc26	66440	Cdc26	-0.450021	7.57457e-07	3.09513e-05	6.22228	7.76274	-9.38344
APAP_3hour_rat	3hour	3	rat	287554	Tefm	68550	Tefm	-0.806573	7.63882e-07	3.09844e-05	6.21355	7.62147	-9.37595
APAP_3hour_rat	3hour	3	rat	691170	LOC691170	72128	2610008E11Rik	0.536044	7.65843e-07	3.09844e-05	6.2109	6.65384	9.37368
APAP_3hour_rat	3hour	3	rat	311731	Scrn3	74616	Scrn3	-0.739439	7.66509e-07	3.09844e-05	6.21	9.94868	-9.37291
APAP_3hour_rat	3hour	3	rat	113984	Nr2f2	11819	Nr2f2	-0.77905	7.68803e-07	3.09844e-05	6.20691	9.09581	-9.37026
APAP_3hour_rat	3hour	3	rat	290270	Mphosph8	75339	Mphosph8	-0.500317	7.69384e-07	3.09844e-05	6.20613	8.38206	-9.36959
APAP_3hour_rat	3hour	3	rat	287703	Eif1	NA	NA	0.933017	7.72872e-07	3.09921e-05	6.20145	11.6423	9.36559
APAP_3hour_rat	3hour	3	rat	56266	Cyp4f1	64385	Cyp4f14	-0.942216	7.74023e-07	3.09921e-05	6.19991	12.7384	-9.36427
APAP_3hour_rat	3hour	3	rat	302981	Spsb3	79043	Spsb3	-0.565571	7.80641e-07	3.11357e-05	6.19111	9.84659	-9.35674
APAP_3hour_rat	3hour	3	rat	117104	Ppp2r2a	71978	Ppp2r2a	0.750999	7.8208e-07	3.11357e-05	6.1892	8.77491	9.35511
APAP_3hour_rat	3hour	3	rat	102549407	LOC102549407	NA	NA	-0.43475	7.94609e-07	3.15176e-05	6.17277	5.16094	-9.34106
APAP_3hour_rat	3hour	3	rat	25357	Thrsp	21835	Thrsp	-2.76742	7.96196e-07	3.15176e-05	6.1707	9.46982	-9.3393
APAP_3hour_rat	3hour	3	rat	308624	Heca	380629	Heca	0.598819	8.03632e-07	3.17219e-05	6.16109	8.36694	9.33109
APAP_3hour_rat	3hour	3	rat	296384	Znfx1	98999	Znfx1	-1.04081	8.24859e-07	3.2461e-05	6.13413	7.62307	-9.30809
APAP_3hour_rat	3hour	3	rat	362037	Ap1ar	211556	Ap1ar	0.643868	8.27508e-07	3.2461e-05	6.13081	9.25809	9.30527
APAP_3hour_rat	3hour	3	rat	297388	Bola3	78653	Bola3	-0.484609	8.29346e-07	3.2461e-05	6.12852	9.65936	-9.30332
APAP_3hour_rat	3hour	3	rat	293551	Arl6ip1	54208	Arl6ip1	0.902806	8.40045e-07	3.27139e-05	6.11526	10.6603	9.29203
APAP_3hour_rat	3hour	3	rat	64188	Mafg	17134	Mafg	0.807693	8.40503e-07	3.27139e-05	6.11469	7.9812	9.29155
APAP_3hour_rat	3hour	3	rat	84385	Nr1i2	18171	Nr1i2	0.896456	8.48044e-07	3.29155e-05	6.10545	10.3696	9.2837
APAP_3hour_rat	3hour	3	rat	192280	Ppp1r3b	244416	Ppp1r3b	-1.71511	8.79738e-07	3.40507e-05	6.0675	9.67368	-9.25148
APAP_3hour_rat	3hour	3	rat	29726	Slc22a5	20520	Slc22a5	1.19149	8.84545e-07	3.40805e-05	6.06186	10.2943	9.2467
APAP_3hour_rat	3hour	3	rat	287127	Cramp1	57354	Cramp1l	0.860977	8.88009e-07	3.40805e-05	6.05782	7.49042	9.24327
APAP_3hour_rat	3hour	3	rat	296470	Ppdpf	66496	Ppdpf	-0.61978	8.8875e-07	3.40805e-05	6.05695	10.4038	-9.24254
APAP_3hour_rat	3hour	3	rat	298757	Atl2	56298	Atl2	0.803313	8.9029e-07	3.40805e-05	6.05516	10.2342	9.24103
APAP_3hour_rat	3hour	3	rat	54289	Rgs1	50778	Rgs1	1.0074	9.15805e-07	3.49612e-05	6.02593	4.60565	9.2163
APAP_3hour_rat	3hour	3	rat	680308	Mthfd2	17768	Mthfd2	1.18122	9.19383e-07	3.50019e-05	6.02189	7.30026	9.21289
APAP_3hour_rat	3hour	3	rat	363165	Csrnp1	215418	Csrnp1	1.36728	9.25298e-07	3.51311e-05	6.01525	8.61647	9.20728
APAP_3hour_rat	3hour	3	rat	25737	Pcna	18538	Pcna	1.15923	9.43151e-07	3.57116e-05	5.99548	10.1947	9.1906
APAP_3hour_rat	3hour	3	rat	364981	Scoc	56367	Scoc	-0.531566	9.76651e-07	3.68798e-05	5.95936	9.18266	-9.16019
APAP_3hour_rat	3hour	3	rat	299258	Golga5	27277	Golga5	0.661343	9.83305e-07	3.70307e-05	5.95233	9.33849	9.15428
APAP_3hour_rat	3hour	3	rat	300837	Leo1	235497	Leo1	-0.820731	9.86358e-07	3.70456e-05	5.94912	6.41396	-9.15158
APAP_3hour_rat	3hour	3	rat	25359	Tmpo	21917	Tmpo	-0.55436	1.01086e-06	3.78636e-05	5.92372	7.86453	-9.13027
APAP_3hour_rat	3hour	3	rat	301232	RGD1561662	224833	AI661453	-0.605093	1.01437e-06	3.78934e-05	5.92013	7.03778	-9.12726
APAP_3hour_rat	3hour	3	rat	309945	Arrdc3	105171	Arrdc3	-2.44621	1.02446e-06	3.81679e-05	5.90989	10.1999	-9.11867
APAP_3hour_rat	3hour	3	rat	100910212	Qki	NA	NA	0.618534	1.03526e-06	3.84677e-05	5.89902	9.1408	9.10958
APAP_3hour_rat	3hour	3	rat	500964	Prdm10	382066	Prdm10	-1.06248	1.04958e-06	3.8896e-05	5.8848	5.43076	-9.09768
APAP_3hour_rat	3hour	3	rat	311802	Ssna1	68475	Ssna1	-0.559749	1.07459e-06	3.97172e-05	5.86042	10.8491	-9.07731
APAP_3hour_rat	3hour	3	rat	288744	RGD1306556	NA	NA	-0.41944	1.09419e-06	4.03344e-05	5.84171	8.64909	-9.06171
APAP_3hour_rat	3hour	3	rat	309812	Rev3l	19714	Rev3l	0.649147	1.11366e-06	4.09439e-05	5.82344	7.53787	9.04649
APAP_3hour_rat	3hour	3	rat	50567	Slc3a2	17254	Slc3a2	0.560898	1.1424e-06	4.1868e-05	5.79705	11.1422	9.02455
APAP_3hour_rat	3hour	3	rat	65054	Aqp9	64008	Aqp9	-0.689121	1.14481e-06	4.1868e-05	5.79488	11.6794	-9.02274
APAP_3hour_rat	3hour	3	rat	316982	Resf1	67246	Resf1	0.704372	1.16553e-06	4.25146e-05	5.77629	6.63213	9.00732
APAP_3hour_rat	3hour	3	rat	78968	Srebf1	20787	Srebf1	-1.7839	1.17122e-06	4.26105e-05	5.77125	10.231	-9.00314
APAP_3hour_rat	3hour	3	rat	81830	Rab11a	53869	Rab11a	-0.664973	1.17905e-06	4.27836e-05	5.76435	9.3277	-8.99742
APAP_3hour_rat	3hour	3	rat	25747	Ppara	19013	Ppara	0.928834	1.18284e-06	4.28095e-05	5.76103	8.42642	8.99466
APAP_3hour_rat	3hour	3	rat	361328	Snx24	69226	Snx24	-0.64351	1.2138e-06	4.37735e-05	5.73427	8.78792	-8.97252
APAP_3hour_rat	3hour	3	rat	291773	Taf4b	72504	Taf4b	1.41971	1.21576e-06	4.37735e-05	5.73259	5.73372	8.97113
APAP_3hour_rat	3hour	3	rat	296374	Zmynd8	228880	Zmynd8	-0.559485	1.23424e-06	4.43245e-05	5.71696	8.54406	-8.95822
APAP_3hour_rat	3hour	3	rat	287521	Mnt	17428	Mnt	0.523122	1.26824e-06	4.54286e-05	5.68881	8.03345	8.93499
APAP_3hour_rat	3hour	3	rat	301416	Coq10b	67876	Coq10b	1.65671	1.27894e-06	4.56943e-05	5.6801	10.1329	8.92782
APAP_3hour_rat	3hour	3	rat	29596	Ifrd1	15982	Ifrd1	2.09535	1.2964e-06	4.60909e-05	5.66605	11.1293	8.91626
APAP_3hour_rat	3hour	3	rat	84010	Dll1	13388	Dll1	-1.18377	1.30057e-06	4.60909e-05	5.66273	7.19921	-8.91352
APAP_3hour_rat	3hour	3	rat	361878	Tent2	100715	Tent2	-0.782279	1.30259e-06	4.60909e-05	5.66112	8.49165	-8.9122
APAP_3hour_rat	3hour	3	rat	115769	Tjp2	21873	Tjp2	-0.430085	1.30502e-06	4.60909e-05	5.65918	8.02021	-8.91061
APAP_3hour_rat	3hour	3	rat	310681	Hjv	69585	Hjv	-1.21451	1.30658e-06	4.60909e-05	5.65795	10.8743	-8.90959
APAP_3hour_rat	3hour	3	rat	304928	Mettl18	69962	Mettl18	-0.760855	1.31227e-06	4.61747e-05	5.65345	7.18938	-8.90589
APAP_3hour_rat	3hour	3	rat	307503	Etf1	225363	Etf1	0.539966	1.32281e-06	4.64282e-05	5.64516	10.1244	8.89908
APAP_3hour_rat	3hour	3	rat	363633	Polr2a	20020	Polr2a	1.0647	1.32933e-06	4.64727e-05	5.64006	9.36762	8.8949
APAP_3hour_rat	3hour	3	rat	287361	Zfp496	268417	Zkscan17	0.535321	1.33074e-06	4.64727e-05	5.63896	8.01344	8.89399
APAP_3hour_rat	3hour	3	rat	313052	Epb41	269587	Epb41	1.02616	1.33778e-06	4.65603e-05	5.6335	8.49235	8.88951
APAP_3hour_rat	3hour	3	rat	498015	Pitpnc1	71795	Pitpnc1	0.723791	1.33994e-06	4.65603e-05	5.63183	8.47271	8.88814
APAP_3hour_rat	3hour	3	rat	64625	Bid	12122	Bid	-0.713698	1.36359e-06	4.72642e-05	5.6137	6.7499	-8.87327
APAP_3hour_rat	3hour	3	rat	300689	Rexo2	104444	Rexo2	-0.438174	1.37022e-06	4.72982e-05	5.60867	10.1145	-8.86915
APAP_3hour_rat	3hour	3	rat	300783	Hacd3	57874	Hacd3	-0.735102	1.37135e-06	4.72982e-05	5.60781	9.92374	-8.86844
APAP_3hour_rat	3hour	3	rat	307820	Nfat5	54446	Nfat5	0.554117	1.37947e-06	4.74607e-05	5.60169	9.35021	8.86343
APAP_3hour_rat	3hour	3	rat	114711	Gne	50798	Gne	-0.975007	1.42885e-06	4.90383e-05	5.56524	9.80204	-8.83363
APAP_3hour_rat	3hour	3	rat	361401	Pla2g15	192654	Pla2g15	0.978372	1.44146e-06	4.92528e-05	5.55613	8.97775	8.8262
APAP_3hour_rat	3hour	3	rat	360722	Pdia5	72599	Pdia5	-1.14474	1.44217e-06	4.92528e-05	5.55563	10.4585	-8.82578
APAP_3hour_rat	3hour	3	rat	362597	Eva1b	230752	Eva1b	-0.924963	1.45015e-06	4.92871e-05	5.5499	7.01096	-8.82111
APAP_3hour_rat	3hour	3	rat	306886	Ripk1	19766	Ripk1	0.654624	1.45442e-06	4.92871e-05	5.54685	7.7557	8.81862
APAP_3hour_rat	3hour	3	rat	89813	Pdk4	27273	Pdk4	3.06007	1.45611e-06	4.92871e-05	5.54565	9.5159	8.81764
APAP_3hour_rat	3hour	3	rat	117514	Txnip	56338	Txnip	0.579443	1.45732e-06	4.92871e-05	5.54479	10.6179	8.81694
APAP_3hour_rat	3hour	3	rat	360600	Spag9	70834	Spag9	0.694471	1.46393e-06	4.93907e-05	5.5401	7.77758	8.81312
APAP_3hour_rat	3hour	3	rat	24437	H1f0	14958	H1f0	1.2409	1.47909e-06	4.97819e-05	5.52941	9.41162	8.80441
APAP_3hour_rat	3hour	3	rat	60433	Rfng	19719	Rfng	-0.56514	1.48777e-06	4.99534e-05	5.52335	7.68255	-8.79947
APAP_3hour_rat	3hour	3	rat	58838	Sh2b3	16923	Sh2b3	0.677807	1.50207e-06	5.03121e-05	5.51344	8.30992	8.79141
APAP_3hour_rat	3hour	3	rat	316096	Zfp105	22646	Zfp105	0.492424	1.51114e-06	5.03907e-05	5.5072	7.50807	8.78633
APAP_3hour_rat	3hour	3	rat	500640	Ccdc71l	72123	Ccdc71l	0.514382	1.51165e-06	5.03907e-05	5.50685	5.84236	8.78605
APAP_3hour_rat	3hour	3	rat	298655	H6pd	100198	H6pd	1.17438	1.53237e-06	5.09594e-05	5.49273	10.5804	8.77458
APAP_3hour_rat	3hour	3	rat	64159	Sptan1	20740	Sptan1	0.810352	1.55471e-06	5.15793e-05	5.47772	11.0706	8.76239
APAP_3hour_rat	3hour	3	rat	303285	Traf4	22032	Traf4	-0.481371	1.57081e-06	5.19896e-05	5.46704	9.70188	-8.75373
APAP_3hour_rat	3hour	3	rat	363255	Ankzf1	52231	Ankzf1	0.408939	1.58177e-06	5.22283e-05	5.45983	8.36047	8.74789
APAP_3hour_rat	3hour	3	rat	361321	Atg12	67526	Atg12	0.660724	1.58971e-06	5.23664e-05	5.45464	8.67949	8.74368
APAP_3hour_rat	3hour	3	rat	308568	Fv1	668661	2410002F23Rik	1.12472	1.61161e-06	5.28752e-05	5.44045	8.17234	8.73219
APAP_3hour_rat	3hour	3	rat	291670	Cxxc5	67393	Cxxc5	-0.563823	1.61274e-06	5.28752e-05	5.43972	9.90126	-8.7316
APAP_3hour_rat	3hour	3	rat	64391	Dapk3	13144	Dapk3	-0.492595	1.62057e-06	5.29605e-05	5.4347	9.74936	-8.72754
APAP_3hour_rat	3hour	3	rat	300463	Herpud2	80517	Herpud2	0.79069	1.62295e-06	5.29605e-05	5.43318	8.8861	8.72631
APAP_3hour_rat	3hour	3	rat	85269	Nme3	79059	Nme3	-0.718985	1.63666e-06	5.32831e-05	5.42446	9.4661	-8.71926
APAP_3hour_rat	3hour	3	rat	315217	Plxnb2	140570	Plxnb2	-0.535496	1.64888e-06	5.3487e-05	5.41674	11.144	-8.71303
APAP_3hour_rat	3hour	3	rat	364624	Lsm1	67207	Lsm1	-0.559511	1.6506e-06	5.3487e-05	5.41567	8.28143	-8.71216
APAP_3hour_rat	3hour	3	rat	362626	Rsrp1	27981	Rsrp1	-0.679415	1.66301e-06	5.37642e-05	5.4079	10.5676	-8.70588
APAP_3hour_rat	3hour	3	rat	688785	Trim8	93679	Trim8	-0.571236	1.67413e-06	5.3877e-05	5.40099	7.16221	-8.7003
APAP_3hour_rat	3hour	3	rat	294862	Marchf6	223455	Marchf6	0.719385	1.67423e-06	5.3877e-05	5.40092	9.72958	8.70025
APAP_3hour_rat	3hour	3	rat	313722	Spsb1	74646	Spsb1	0.498666	1.69526e-06	5.44281e-05	5.38797	7.1141	8.68981
APAP_3hour_rat	3hour	3	rat	303630	Wipi1	52639	Wipi1	0.759169	1.70551e-06	5.46311e-05	5.38173	7.40031	8.68478
APAP_3hour_rat	3hour	3	rat	302915	Pmm2	54128	Pmm2	-0.664582	1.7187e-06	5.49273e-05	5.37374	7.96921	-8.67834
APAP_3hour_rat	3hour	3	rat	317346	Bcor	71458	Bcor	-0.704664	1.73069e-06	5.51842e-05	5.36652	6.95813	-8.67253
APAP_3hour_rat	3hour	3	rat	266730	Slc17a3	105355	Slc17a3	-2.08497	1.73482e-06	5.51895e-05	5.36405	8.91786	-8.67054
APAP_3hour_rat	3hour	3	rat	171329	Usp15	14479	Usp15	0.371396	1.75007e-06	5.55478e-05	5.35497	8.38613	8.66324
APAP_3hour_rat	3hour	3	rat	313743	Klhl21	242785	Klhl21	0.803884	1.78012e-06	5.62563e-05	5.33731	8.30295	8.64905
APAP_3hour_rat	3hour	3	rat	246245	Fmo2	55990	Fmo2	0.864339	1.78047e-06	5.62563e-05	5.33711	6.43351	8.64889
APAP_3hour_rat	3hour	3	rat	25585	Id3	15903	Id3	-0.962885	1.79111e-06	5.64646e-05	5.33093	10.2085	-8.64392
APAP_3hour_rat	3hour	3	rat	171050	Mob4	19070	Mob4	-0.773035	1.80208e-06	5.66823e-05	5.32459	8.40211	-8.63884
APAP_3hour_rat	3hour	3	rat	314894	Mon2	67074	Mon2	-0.714297	1.83165e-06	5.74825e-05	5.30771	5.25367	-8.6253
APAP_3hour_rat	3hour	3	rat	315159	Tob2	57259	Tob2	0.554516	1.84894e-06	5.78947e-05	5.29796	9.06395	8.61749
APAP_3hour_rat	3hour	3	rat	313834	Prkd3	75292	Prkd3	-1.00506	1.85799e-06	5.80308e-05	5.2929	9.30009	-8.61344
APAP_3hour_rat	3hour	3	rat	303211	Mmgt2	216829	Mmgt2	-0.630457	1.86483e-06	5.80308e-05	5.28909	8.16371	-8.61038
APAP_3hour_rat	3hour	3	rat	304759	Rab3gap1	226407	Rab3gap1	0.344373	1.86578e-06	5.80308e-05	5.28856	9.15769	8.60996
APAP_3hour_rat	3hour	3	rat	681234	Dbr1	83703	Dbr1	0.939941	1.87402e-06	5.81572e-05	5.28399	6.69565	8.6063
APAP_3hour_rat	3hour	3	rat	102555672	LOC102555672	NA	NA	1.08608	1.88707e-06	5.84321e-05	5.27678	7.66984	8.60054
APAP_3hour_rat	3hour	3	rat	497978	Dgke	56077	Dgke	0.433183	1.90551e-06	5.88419e-05	5.2667	6.17626	8.59248
APAP_3hour_rat	3hour	3	rat	289594	Nipal1	70701	Nipal1	-0.914854	1.90934e-06	5.88419e-05	5.26461	7.82404	-8.59081
APAP_3hour_rat	3hour	3	rat	689883	Setdb1	84505	Setdb1	-0.637297	1.91297e-06	5.88419e-05	5.26264	9.08507	-8.58924
APAP_3hour_rat	3hour	3	rat	363084	Usp3	235441	Usp3	-0.657234	1.9212e-06	5.89648e-05	5.25819	9.04202	-8.58568
APAP_3hour_rat	3hour	3	rat	64570	Nat8	68396	Nat8	-1.2639	1.9335e-06	5.9212e-05	5.25156	8.37369	-8.5804
APAP_3hour_rat	3hour	3	rat	690308	Tsen54	76265	Tsen54	-0.573575	1.96125e-06	5.98165e-05	5.23678	8.70479	-8.5686
APAP_3hour_rat	3hour	3	rat	192152	Tgoln2	22134	Tgoln1	0.468655	1.96225e-06	5.98165e-05	5.23625	9.48914	8.56818
APAP_3hour_rat	3hour	3	rat	100911177	LOC100911177	NA	NA	1.16596	1.96984e-06	5.98165e-05	5.23224	9.43464	8.56499
APAP_3hour_rat	3hour	3	rat	54232	Ca3	12350	Car3	-2.63291	1.97042e-06	5.98165e-05	5.23194	11.2722	-8.56474
APAP_3hour_rat	3hour	3	rat	114205	Crcp	12909	Crcp	0.535751	1.998e-06	6.0522e-05	5.21752	8.91283	8.55325
APAP_3hour_rat	3hour	3	rat	117520	Oxr1	170719	Oxr1	0.525003	2.00493e-06	6.06002e-05	5.21392	9.96517	8.55039
APAP_3hour_rat	3hour	3	rat	313993	Grhl1	195733	Grhl1	1.05595	2.0189e-06	6.08352e-05	5.20672	4.76486	8.54466
APAP_3hour_rat	3hour	3	rat	313772	Acap3	140500	Acap3	-0.413846	2.02144e-06	6.08352e-05	5.20542	8.29293	-8.54362
APAP_3hour_rat	3hour	3	rat	683630	Mat2b	108645	Mat2b	0.501264	2.06242e-06	6.19347e-05	5.18459	10.1604	8.52707
APAP_3hour_rat	3hour	3	rat	303073	Cyfip2	76884	Cyfip2	-0.628522	2.16753e-06	6.49028e-05	5.133	7.33438	-8.48616
APAP_3hour_rat	3hour	3	rat	685009	Rnf169	108937	Rnf169	0.628829	2.17057e-06	6.49028e-05	5.13154	6.82183	8.48501
APAP_3hour_rat	3hour	3	rat	293454	Ubfd1	28018	Ubfd1	-0.621128	2.18002e-06	6.50459e-05	5.12703	9.09839	-8.48144
APAP_3hour_rat	3hour	3	rat	502603	Srsf11	69207	Srsf11	0.424523	2.2037e-06	6.55915e-05	5.11582	9.71622	8.47258
APAP_3hour_rat	3hour	3	rat	291534	Rnmt	67897	Rnmt	0.462969	2.20822e-06	6.55915e-05	5.11369	8.40077	8.47089
APAP_3hour_rat	3hour	3	rat	294948	Armc1	74252	Armc1	-0.706467	2.21243e-06	6.55915e-05	5.11171	8.52143	-8.46933
APAP_3hour_rat	3hour	3	rat	305830	Fbxo34	78938	Fbxo34	0.515992	2.22116e-06	6.57104e-05	5.10763	9.1209	8.4661
APAP_3hour_rat	3hour	3	rat	308775	Det1	76375	Det1	-0.487844	2.25731e-06	6.66384e-05	5.09087	7.56416	-8.45287
APAP_3hour_rat	3hour	3	rat	25231	Onecut1	15379	Onecut1	-1.53706	2.27246e-06	6.69038e-05	5.08392	8.24249	-8.4474
APAP_3hour_rat	3hour	3	rat	361682	Tssc4	56844	Tssc4	-0.627888	2.2759e-06	6.69038e-05	5.08235	8.38371	-8.44616
APAP_3hour_rat	3hour	3	rat	304791	Dstyk	213452	Dstyk	0.599866	2.28974e-06	6.71689e-05	5.07606	6.5844	8.4412
APAP_3hour_rat	3hour	3	rat	83477	Bcl10	12042	Bcl10	0.622579	2.32279e-06	6.79954e-05	5.06118	9.20649	8.42948
APAP_3hour_rat	3hour	3	rat	294667	Poc5	67463	Poc5	0.48554	2.35152e-06	6.8692e-05	5.04842	7.21602	8.41943
APAP_3hour_rat	3hour	3	rat	312912	Prex2	109294	Prex2	0.589915	2.38354e-06	6.94816e-05	5.03438	6.0503	8.4084
APAP_3hour_rat	3hour	3	rat	362886	Rassf3	192678	Rassf3	-0.701188	2.39424e-06	6.9648e-05	5.02973	10.1781	-8.40474
APAP_3hour_rat	3hour	3	rat	60423	Slc28a2	269346	Slc28a2	1.04087	2.4087e-06	6.97404e-05	5.02347	8.27993	8.39983
APAP_3hour_rat	3hour	3	rat	100912924	Tigd2	68140	Tigd2	0.682384	2.41002e-06	6.97404e-05	5.02291	6.59094	8.39939
APAP_3hour_rat	3hour	3	rat	362609	Pum1	80912	Pum1	0.548619	2.41243e-06	6.97404e-05	5.02187	9.71855	8.39857
APAP_3hour_rat	3hour	3	rat	308654	Zmat1	215693	Zmat1	0.745832	2.43117e-06	7.01365e-05	5.01383	7.85251	8.39226
APAP_3hour_rat	3hour	3	rat	81822	Actb	11461	Actb	-0.635192	2.46738e-06	7.1034e-05	4.99848	12.5584	-8.38023
APAP_3hour_rat	3hour	3	rat	315594	Oaf	102644	Oaf	-1.44921	2.49095e-06	7.15284e-05	4.98861	9.63854	-8.37249
APAP_3hour_rat	3hour	3	rat	100912083	Dancr	70036	Dancr	-1.08619	2.49482e-06	7.15284e-05	4.987	8.15079	-8.37123
APAP_3hour_rat	3hour	3	rat	65166	Sec11a	56529	Sec11a	-0.538867	2.51067e-06	7.1835e-05	4.98042	10.2065	-8.36608
APAP_3hour_rat	3hour	3	rat	287441	Zbtb4	75580	Zbtb4	-0.631759	2.56387e-06	7.30634e-05	4.95865	7.29586	-8.34905
APAP_3hour_rat	3hour	3	rat	25648	Slc7a1	11987	Slc7a1	0.679844	2.56409e-06	7.30634e-05	4.95856	6.80267	8.34898
APAP_3hour_rat	3hour	3	rat	498153	Gpr146	80290	Gpr146	0.751704	2.57945e-06	7.32068e-05	4.95236	8.32692	8.34413
APAP_3hour_rat	3hour	3	rat	362132	Epc2	227867	Epc2	0.490209	2.57963e-06	7.32068e-05	4.95229	6.70585	8.34408
APAP_3hour_rat	3hour	3	rat	207120	Nudt6	229228	Nudt6	0.665029	2.61078e-06	7.39403e-05	4.93982	7.62616	8.33434
APAP_3hour_rat	3hour	3	rat	83721	Dvl1	13542	Dvl1	-0.537377	2.622e-06	7.40044e-05	4.93537	9.4523	-8.33087
APAP_3hour_rat	3hour	3	rat	303563	Nags	217214	Nags	-0.96138	2.62367e-06	7.40044e-05	4.93471	10.1127	-8.33035
APAP_3hour_rat	3hour	3	rat	296346	Oser1	66680	Oser1	1.3982	2.63731e-06	7.4239e-05	4.92932	8.70416	8.32615
APAP_3hour_rat	3hour	3	rat	294048	Pik3ap1	83490	Pik3ap1	-0.761798	2.67634e-06	7.51857e-05	4.91406	9.72295	-8.31426
APAP_3hour_rat	3hour	3	rat	304073	Cldn14	56173	Cldn14	-0.554783	2.7317e-06	7.65864e-05	4.8928	9.12097	-8.2977
APAP_3hour_rat	3hour	3	rat	305461	Fam53a	74504	Fam53a	0.392489	2.74057e-06	7.6681e-05	4.88943	8.02634	8.29508
APAP_3hour_rat	3hour	3	rat	500252	H1f10	243529	H1f10	0.665854	2.75964e-06	7.70599e-05	4.88223	7.82886	8.28948
APAP_3hour_rat	3hour	3	rat	25574	Ubtf	21429	Ubtf	-0.370299	2.77467e-06	7.73244e-05	4.87659	6.98641	-8.2851
APAP_3hour_rat	3hour	3	rat	363425	Cav2	12390	Cav2	-0.484318	2.7887e-06	7.74467e-05	4.87135	5.81146	-8.28103
APAP_3hour_rat	3hour	3	rat	499755	Tmem141	51875	Tmem141	0.445862	2.79017e-06	7.74467e-05	4.8708	7.99938	8.2806
APAP_3hour_rat	3hour	3	rat	689364	Chmp1b	67064	Chmp1b	0.43643	2.80053e-06	7.75638e-05	4.86695	7.58151	8.27762
APAP_3hour_rat	3hour	3	rat	303875	Nrros	224109	Nrros	-0.477211	2.80552e-06	7.75638e-05	4.8651	8.20468	-8.27618
APAP_3hour_rat	3hour	3	rat	25750	Maob	109731	Maob	-0.785688	2.83766e-06	7.82969e-05	4.85327	11.3265	-8.267
APAP_3hour_rat	3hour	3	rat	363005	Pcbp2	18521	Pcbp2	0.815203	2.84884e-06	7.83067e-05	4.84919	8.56137	8.26383
APAP_3hour_rat	3hour	3	rat	497960	Fam222b	216971	Fam222b	-0.589789	2.84925e-06	7.83067e-05	4.84904	8.29238	-8.26371
APAP_3hour_rat	3hour	3	rat	363014	Yap1	22601	Yap1	-0.402075	2.86955e-06	7.8649e-05	4.84166	10.3377	-8.258
APAP_3hour_rat	3hour	3	rat	117522	Xpnpep2	170745	Xpnpep2	-1.46472	2.87332e-06	7.8649e-05	4.8403	7.31877	-8.25694
APAP_3hour_rat	3hour	3	rat	25098	Foxa1	15375	Foxa1	-0.544012	2.87864e-06	7.8649e-05	4.83838	6.64382	-8.25545
APAP_3hour_rat	3hour	3	rat	25062	Gpd2	14571	Gpd2	0.697825	2.93676e-06	8.00799e-05	4.81761	7.48077	8.23937
APAP_3hour_rat	3hour	3	rat	311872	Zbtb43	71834	Zbtb43	0.660557	2.95312e-06	8.02842e-05	4.81184	8.94897	8.2349
APAP_3hour_rat	3hour	3	rat	497198	Impact	16210	Impact	0.629449	2.95578e-06	8.02842e-05	4.81091	7.55572	8.23418
APAP_3hour_rat	3hour	3	rat	297890	Bsdc1	100383	Bsdc1	0.561383	2.97911e-06	8.06106e-05	4.80274	9.88999	8.22787
APAP_3hour_rat	3hour	3	rat	316452	Ccnyl1	227210	Ccnyl1	1.20322	2.98206e-06	8.06106e-05	4.80171	7.92188	8.22707
APAP_3hour_rat	3hour	3	rat	360492	Jpt2	52009	Jpt2	-0.72703	2.98515e-06	8.06106e-05	4.80063	8.11146	-8.22624
APAP_3hour_rat	3hour	3	rat	116598	Pdia4	12304	Pdia4	-0.737551	3.02258e-06	8.14635e-05	4.78769	12.0751	-8.21624
APAP_3hour_rat	3hour	3	rat	298374	Prpf38a	230596	Prpf38a	-0.534489	3.05678e-06	8.22263e-05	4.776	8.01268	-8.20722
APAP_3hour_rat	3hour	3	rat	308652	Smox	228608	Smox	1.65731	3.15618e-06	8.46633e-05	4.74275	8.63456	8.1816
APAP_3hour_rat	3hour	3	rat	25695	Cebpd	12609	Cebpd	0.567272	3.15953e-06	8.46633e-05	4.74165	6.73119	8.18075
APAP_3hour_rat	3hour	3	rat	24307	Cyp4b1	13120	Cyp4b1	0.963422	3.17433e-06	8.48965e-05	4.73679	8.92463	8.17701
APAP_3hour_rat	3hour	3	rat	314743	Cdk17	237459	Cdk17	0.57427	3.22374e-06	8.60527e-05	4.72075	7.87735	8.16467
APAP_3hour_rat	3hour	3	rat	316008	Ccdc51	66658	Ccdc51	-0.658452	3.24536e-06	8.64644e-05	4.7138	8.7697	-8.15933
APAP_3hour_rat	3hour	3	rat	299827	Tbk1	56480	Tbk1	0.450218	3.29172e-06	8.75321e-05	4.69906	8.88133	8.14802
APAP_3hour_rat	3hour	3	rat	117152	Cand1	71902	Cand1	-0.418482	3.33899e-06	8.86201e-05	4.68424	10.0785	-8.13665
APAP_3hour_rat	3hour	3	rat	304851	Trmt1l	98685	Trmt1l	-0.535142	3.37327e-06	8.92929e-05	4.67363	8.41385	-8.12852
APAP_3hour_rat	3hour	3	rat	363886	Cnpy4	66455	Cnpy4	-0.525501	3.37716e-06	8.92929e-05	4.67243	7.12172	-8.1276
APAP_3hour_rat	3hour	3	rat	684258	Chchd7	66433	Chchd7	0.578145	3.39575e-06	8.95228e-05	4.66673	9.36222	8.12324
APAP_3hour_rat	3hour	3	rat	311430	Mavs	228607	Mavs	-0.415914	3.39871e-06	8.95228e-05	4.66582	8.49779	-8.12254
APAP_3hour_rat	3hour	3	rat	361784	Znrd1	66136	Znrd1	-0.544506	3.41976e-06	8.99075e-05	4.6594	9.14788	-8.11763
APAP_3hour_rat	3hour	3	rat	311185	Kbtbd4	67136	Kbtbd4	-0.465233	3.43045e-06	9.00186e-05	4.65616	8.57696	-8.11515
APAP_3hour_rat	3hour	3	rat	25341	Tnfrsf11b	18383	Tnfrsf11b	-0.808264	3.45386e-06	9.04625e-05	4.64909	7.40699	-8.10974
APAP_3hour_rat	3hour	3	rat	306873	Rreb1	68750	Rreb1	-0.791394	3.5323e-06	9.23434e-05	4.62575	9.21324	-8.09191
APAP_3hour_rat	3hour	3	rat	499256	RGD1559600	NA	NA	-1.7092	3.55637e-06	9.27985e-05	4.6187	6.19194	-8.08653
APAP_3hour_rat	3hour	3	rat	84508	Rnf103	22644	Rnf103	1.07625	3.57405e-06	9.30856e-05	4.61354	10.5722	8.08259
APAP_3hour_rat	3hour	3	rat	81782	Soat1	20652	Soat1	0.482228	3.61263e-06	9.39149e-05	4.60238	6.07882	8.07408
APAP_3hour_rat	3hour	3	rat	102552920	LOC102552920	494468	Armcx5	0.719013	3.62974e-06	9.4184e-05	4.59747	6.22177	8.07034
APAP_3hour_rat	3hour	3	rat	304577	Ung	22256	Ung	-0.690404	3.67601e-06	9.52072e-05	4.58431	10.1134	-8.06032
APAP_3hour_rat	3hour	3	rat	353304	Pigu	228812	Pigu	0.763118	3.78876e-06	9.7725e-05	4.5529	8.89766	8.03644
APAP_3hour_rat	3hour	3	rat	25265	P2ry1	18441	P2ry1	-0.830052	3.79217e-06	9.7725e-05	4.55197	5.74969	-8.03573
APAP_3hour_rat	3hour	3	rat	300240	Atg101	68118	Atg101	0.606686	3.79426e-06	9.7725e-05	4.55139	8.14501	8.03529
APAP_3hour_rat	3hour	3	rat	300786	Clpx	270166	Clpx	0.842654	3.82405e-06	9.83106e-05	4.54326	11.3744	8.02912
APAP_3hour_rat	3hour	3	rat	24499	Il6r	16194	Il6ra	1.08927	3.84057e-06	9.85535e-05	4.53878	10.2508	8.02572
APAP_3hour_rat	3hour	3	rat	362768	Ttc7b	104718	Ttc7b	0.842659	3.89378e-06	9.97351e-05	4.52448	7.78361	8.01487
APAP_3hour_rat	3hour	3	rat	502988	Sesn2	230784	Sesn2	1.95658	3.92431e-06	0.000100333	4.51636	9.83111	8.00872
APAP_3hour_rat	3hour	3	rat	114481	Dnajc14	74330	Dnajc14	-0.410453	3.97372e-06	0.00010141	4.50335	7.74317	-7.99887
APAP_3hour_rat	3hour	3	rat	302980	Fahd1	68636	Fahd1	-0.856498	3.99284e-06	0.000101711	4.49836	9.69215	-7.99509
APAP_3hour_rat	3hour	3	rat	114519	Nfil3	18030	Nfil3	1.36774	4.06839e-06	0.000103431	4.47888	9.53879	7.98036
APAP_3hour_rat	3hour	3	rat	310645	Pmvk	68603	Pmvk	-0.632021	4.07517e-06	0.000103431	4.47714	8.19394	-7.97905
APAP_3hour_rat	3hour	3	rat	100174909	Smim11a	68936	Smim11	-0.741378	4.21739e-06	0.000106846	4.44148	8.36956	-7.95213
APAP_3hour_rat	3hour	3	rat	102555634	LOC102555634	631323	Gm12250	-0.909041	4.23568e-06	0.000107114	4.43698	6.29916	-7.94874
APAP_3hour_rat	3hour	3	rat	362414	Tada3	101206	Tada3	-0.604616	4.25735e-06	0.000107467	4.43167	7.83779	-7.94475
APAP_3hour_rat	3hour	3	rat	64031	Pdcd4	18569	Pdcd4	0.534043	4.26867e-06	0.000107558	4.42891	8.23509	7.94267
APAP_3hour_rat	3hour	3	rat	363266	Agfg1	15463	Agfg1	0.3914	4.31589e-06	0.000108517	4.41748	8.15059	7.93406
APAP_3hour_rat	3hour	3	rat	252916	Rab38	72433	Rab38	-0.694863	4.3255e-06	0.000108517	4.41516	9.21276	-7.93232
APAP_3hour_rat	3hour	3	rat	688133	Mbtd1	103537	Mbtd1	0.377326	4.33008e-06	0.000108517	4.41406	7.83642	7.93149
APAP_3hour_rat	3hour	3	rat	25274	Tst	22117	Tst	-0.822955	4.40728e-06	0.000109928	4.39569	12.1184	-7.91768
APAP_3hour_rat	3hour	3	rat	304056	Zbtb21	114565	Zbtb21	0.901796	4.41089e-06	0.000109928	4.39483	5.33307	7.91704
APAP_3hour_rat	3hour	3	rat	307366	Malt1	240354	Malt1	0.620152	4.41439e-06	0.000109928	4.39401	5.84948	7.91642
APAP_3hour_rat	3hour	3	rat	170570	Acot12	74156	Acot12	0.724662	4.41794e-06	0.000109928	4.39317	9.80459	7.91579
APAP_3hour_rat	3hour	3	rat	362304	Orc5	26429	Orc5	-0.395871	4.45016e-06	0.000110532	4.38562	7.35973	-7.91011
APAP_3hour_rat	3hour	3	rat	290401	Esd	13885	Esd	-0.577841	4.47702e-06	0.000111001	4.37936	11.926	-7.90542
APAP_3hour_rat	3hour	3	rat	353307	Slc29a3	71279	Slc29a3	-0.552706	4.53178e-06	0.000111969	4.36672	7.47263	-7.89593
APAP_3hour_rat	3hour	3	rat	100363361	Zfp687	78266	Zfp687	0.375974	4.53218e-06	0.000111969	4.36663	6.7848	7.89587
APAP_3hour_rat	3hour	3	rat	290744	Ing2	69260	Ing2	0.567078	4.54015e-06	0.000111969	4.3648	6.73487	7.8945
APAP_3hour_rat	3hour	3	rat	680717	Zfp703	353310	Zfp703	1.07977	4.55468e-06	0.000112129	4.36148	8.76811	7.892
APAP_3hour_rat	3hour	3	rat	100911553	LOC100911553	NA	NA	0.978265	4.56799e-06	0.000112258	4.35844	7.66259	7.88973
APAP_3hour_rat	3hour	3	rat	292160	Znhit6	229937	Znhit6	-0.744356	4.68839e-06	0.00011489	4.33139	7.3922	-7.86947
APAP_3hour_rat	3hour	3	rat	287418	Arhgef15	442801	Arhgef15	-0.477225	4.69379e-06	0.00011489	4.33019	8.04333	-7.86858
APAP_3hour_rat	3hour	3	rat	85327	Lin7a	108030	Lin7a	-0.724536	4.69982e-06	0.00011489	4.32886	5.81858	-7.86758
APAP_3hour_rat	3hour	3	rat	685405	Fam53c	66306	Fam53c	0.655523	4.72207e-06	0.000115232	4.32394	9.23427	7.86391
APAP_3hour_rat	3hour	3	rat	24891	Abcb4	18670	Abcb4	0.985306	4.75577e-06	0.000115578	4.31655	10.7188	7.85838
APAP_3hour_rat	3hour	3	rat	81679	Jup	16480	Jup	-0.545164	4.76296e-06	0.000115578	4.31498	10.2177	-7.85721
APAP_3hour_rat	3hour	3	rat	501550	Trappc2	66226	Trappc2	-0.643666	4.76701e-06	0.000115578	4.31409	7.48362	-7.85655
APAP_3hour_rat	3hour	3	rat	362495	Ndufaf4	68493	Ndufaf4	-0.44437	4.76942e-06	0.000115578	4.31357	10.0714	-7.85615
APAP_3hour_rat	3hour	3	rat	25206	Gucy1b2	239134	Gucy1b2	-1.22444	4.80269e-06	0.000116057	4.30634	7.28799	-7.85075
APAP_3hour_rat	3hour	3	rat	691397	Smg1	233789	Smg1	0.511668	4.80585e-06	0.000116057	4.30565	7.84221	7.85024
APAP_3hour_rat	3hour	3	rat	503568	Slc13a4	243755	Slc13a4	-1.15906	4.83502e-06	0.000116559	4.29936	9.71343	-7.84555
APAP_3hour_rat	3hour	3	rat	311881	Fbxw2	30050	Fbxw2	0.468513	4.86435e-06	0.000117064	4.29307	9.9412	7.84085
APAP_3hour_rat	3hour	3	rat	294518	Sesn1	140742	Sesn1	0.425501	4.87749e-06	0.000117177	4.29026	7.93269	7.83876
APAP_3hour_rat	3hour	3	rat	360579	Ccl9	20308	Ccl9	-0.709611	4.89302e-06	0.000117348	4.28696	12.387	-7.83629
APAP_3hour_rat	3hour	3	rat	300253	Eif4b	75705	Eif4b	0.486805	4.91995e-06	0.000117716	4.28125	9.4723	7.83204
APAP_3hour_rat	3hour	3	rat	307200	Socs6	54607	Socs6	0.468866	4.92525e-06	0.000117716	4.28013	8.85989	7.8312
APAP_3hour_rat	3hour	3	rat	29500	Slc10a2	20494	Slc10a2	-1.53915	4.97274e-06	0.000118647	4.27015	6.80204	-7.82377
APAP_3hour_rat	3hour	3	rat	362039	Pla2g12a	66350	Pla2g12a	1.0474	5.00428e-06	0.000119196	4.26357	9.97809	7.81887
APAP_3hour_rat	3hour	3	rat	498600	Fam32a	67922	Fam32a	-0.483577	5.09423e-06	0.000121131	4.24504	8.93547	-7.80508
APAP_3hour_rat	3hour	3	rat	362668	Zbtb48	100090	Zbtb48	-0.656127	5.1067e-06	0.000121221	4.2425	7.37768	-7.80319
APAP_3hour_rat	3hour	3	rat	362151	Lnpk	69605	Lnpk	0.667475	5.22493e-06	0.000123817	4.21869	4.44421	7.78551
APAP_3hour_rat	3hour	3	rat	360863	Suco	226551	Suco	0.632558	5.32314e-06	0.00012582	4.19932	7.32636	7.77114
APAP_3hour_rat	3hour	3	rat	361232	Pak1ip1	68083	Pak1ip1	-0.589521	5.32754e-06	0.00012582	4.19846	8.04277	-7.7705
APAP_3hour_rat	3hour	3	rat	287420	Pfas	237823	Pfas	0.412365	5.46386e-06	0.000128821	4.17218	7.39803	7.75104
APAP_3hour_rat	3hour	3	rat	257646	Frmd6	319710	Frmd6	0.788185	5.48654e-06	0.000129138	4.16787	7.748	7.74785
APAP_3hour_rat	3hour	3	rat	246294	Optn	71648	Optn	0.706822	5.53258e-06	0.000130002	4.15918	8.77925	7.74142
APAP_3hour_rat	3hour	3	rat	310352	Jade1	269424	Jade1	-0.386583	5.57946e-06	0.000130752	4.1504	7.56848	-7.73494
APAP_3hour_rat	3hour	3	rat	291439	Mbd1	17190	Mbd1	0.458556	5.59121e-06	0.000130752	4.14821	7.42973	7.73332
APAP_3hour_rat	3hour	3	rat	303514	Msl1	74026	Msl1	-0.756383	5.59473e-06	0.000130752	4.14756	8.50188	-7.73284
APAP_3hour_rat	3hour	3	rat	288257	Donson	60364	Donson	0.480224	5.60297e-06	0.000130752	4.14603	7.06371	7.73171
APAP_3hour_rat	3hour	3	rat	50871	Hpcal1	53602	Hpcal1	0.357947	5.61141e-06	0.000130752	4.14446	7.27195	7.73055
APAP_3hour_rat	3hour	3	rat	117041	Nln	75805	Nln	-0.434171	5.64562e-06	0.000131329	4.13814	7.23725	-7.72588
APAP_3hour_rat	3hour	3	rat	686883	Larp7	28036	Larp7	-0.593145	5.70647e-06	0.000132523	4.12698	10.6732	-7.71765
APAP_3hour_rat	3hour	3	rat	306866	Slc35b3	108652	Slc35b3	0.48848	5.71802e-06	0.00013257	4.12488	8.7038	7.7161
APAP_3hour_rat	3hour	3	rat	192277	Stip1	20867	Stip1	-0.755174	5.7305e-06	0.000132639	4.12261	10.2243	-7.71443
APAP_3hour_rat	3hour	3	rat	315523	Nfrkb	235134	Nfrkb	0.453902	5.78254e-06	0.000133622	4.11321	8.40107	7.7075
APAP_3hour_rat	3hour	3	rat	29534	Pex2	19302	Pex2	-0.706476	5.82746e-06	0.000134215	4.10516	8.73069	-7.70156
APAP_3hour_rat	3hour	3	rat	100362678	Epc1	13831	Epc1	0.467234	5.85538e-06	0.000134413	4.10018	8.13897	7.6979
APAP_3hour_rat	3hour	3	rat	296098	Lcmt2	329504	Lcmt2	0.497929	5.88519e-06	0.000134875	4.0949	6.68875	7.69401
APAP_3hour_rat	3hour	3	rat	361070	Xpo7	65246	Xpo7	-0.382091	5.98902e-06	0.000136805	4.07671	8.34413	-7.68063
APAP_3hour_rat	3hour	3	rat	100366121	Smim24	72273	Smim24	-0.512392	6.03778e-06	0.000137693	4.06827	9.00505	-7.67443
APAP_3hour_rat	3hour	3	rat	25579	Map3k12	26404	Map3k12	0.612185	6.05493e-06	0.000137768	4.06532	9.4392	7.67226
APAP_3hour_rat	3hour	3	rat	315798	Zfp280d	235469	Zfp280d	0.647186	6.06085e-06	0.000137768	4.0643	6.79763	7.67152
APAP_3hour_rat	3hour	3	rat	102555167	LOC102555167	76308	Rab1b	-0.777467	6.1515e-06	0.000139601	4.04885	7.44977	-7.66018
APAP_3hour_rat	3hour	3	rat	494344	Ier2	15936	Ier2	3.39274	6.18475e-06	0.000140127	4.04324	10.5231	7.65606
APAP_3hour_rat	3hour	3	rat	170956	Ythdc1	231386	Ythdc1	0.527589	6.2083e-06	0.000140433	4.03929	9.7495	7.65316
APAP_3hour_rat	3hour	3	rat	364902	Epg5	100502841	Epg5	0.434573	6.25561e-06	0.000141273	4.03139	6.8009	7.64737
APAP_3hour_rat	3hour	3	rat	171494	Ap1g1	11765	Ap1g1	-0.627719	6.31953e-06	0.000142442	4.02081	8.13691	-7.63962
APAP_3hour_rat	3hour	3	rat	360904	Idua	15932	Idua	0.397428	6.32779e-06	0.000142442	4.01945	9.23244	7.63863
APAP_3hour_rat	3hour	3	rat	301430	Orc2	18393	Orc2	0.635854	6.35282e-06	0.000142775	4.01535	8.84541	7.63562
APAP_3hour_rat	3hour	3	rat	288471	Trrap	100683	Trrap	0.37401	6.38454e-06	0.000143256	4.01016	9.39146	7.63183
APAP_3hour_rat	3hour	3	rat	302502	Cul4b	72584	Cul4b	-0.430182	6.4441e-06	0.00014436	4.0005	7.0728	-7.62476
APAP_3hour_rat	3hour	3	rat	680201	Zfp322a	218100	Zfp322a	-0.450756	6.51455e-06	0.000145493	3.98919	5.16567	-7.61649
APAP_3hour_rat	3hour	3	rat	292708	Irgq	210146	Irgq	-0.644472	6.51557e-06	0.000145493	3.98903	8.8491	-7.61637
APAP_3hour_rat	3hour	3	rat	24174	Adra2b	11552	Adra2b	-0.499758	6.68581e-06	0.000149056	3.96218	6.51456	-7.59677
APAP_3hour_rat	3hour	3	rat	362103	Ntmt1	66617	Ntmt1	0.624305	6.73054e-06	0.000149814	3.95525	8.18492	7.59172
APAP_3hour_rat	3hour	3	rat	293673	Eif1ad	69860	Eif1ad	0.461934	6.75696e-06	0.000150162	3.95117	9.4392	7.58874
APAP_3hour_rat	3hour	3	rat	25650	Atp1b1	11931	Atp1b1	1.15833	6.77074e-06	0.000150228	3.94905	10.7011	7.5872
APAP_3hour_rat	3hour	3	rat	362087	Ubac1	98766	Ubac1	-0.483381	6.80209e-06	0.000150684	3.94424	8.74561	-7.58369
APAP_3hour_rat	3hour	3	rat	394266	Gjb2	14619	Gjb2	0.75959	6.81885e-06	0.000150816	3.94168	9.85344	7.58183
APAP_3hour_rat	3hour	3	rat	83572	Pafah1b1	18472	Pafah1b1	0.456516	6.85839e-06	0.000151105	3.93566	10.1135	7.57745
APAP_3hour_rat	3hour	3	rat	25757	Cpt1a	12894	Cpt1a	1.03416	6.86031e-06	0.000151105	3.93537	11.8573	7.57724
APAP_3hour_rat	3hour	3	rat	80338	Zbtb10	229055	Zbtb10	0.734139	6.86677e-06	0.000151105	3.93439	5.04012	7.57652
APAP_3hour_rat	3hour	3	rat	304037	Arl13b	68146	Arl13b	0.707851	6.87532e-06	0.000151105	3.9331	7.64559	7.57558
APAP_3hour_rat	3hour	3	rat	303888	Osbpl11	106326	Osbpl11	0.578434	6.97492e-06	0.000153053	3.91813	9.14862	7.56469
APAP_3hour_rat	3hour	3	rat	362385	Pole4	66979	Pole4	0.472061	6.9969e-06	0.000153294	3.91486	10.2004	7.56231
APAP_3hour_rat	3hour	3	rat	301130	Dpp9	224897	Dpp9	-0.514789	7.02606e-06	0.000153691	3.91053	8.72056	-7.55916
APAP_3hour_rat	3hour	3	rat	311849	Crat	12908	Crat	0.788862	7.07053e-06	0.000154286	3.90396	9.76237	7.55439
APAP_3hour_rat	3hour	3	rat	114901	Sorbs2	234214	Sorbs2	-0.343824	7.07541e-06	0.000154286	3.90324	9.70337	-7.55387
APAP_3hour_rat	3hour	3	rat	361948	Nbea	26422	Nbea	0.500637	7.16582e-06	0.000155606	3.89003	5.47474	7.54427
APAP_3hour_rat	3hour	3	rat	301010	Slc26a6	171429	Slc26a6	-0.432562	7.16801e-06	0.000155606	3.88971	8.20232	-7.54404
APAP_3hour_rat	3hour	3	rat	692032	Mzt1	76789	Mzt1	0.563693	7.16946e-06	0.000155606	3.8895	6.63743	7.54389
APAP_3hour_rat	3hour	3	rat	406230	Rpp21	67676	Rpp21	-0.411265	7.30676e-06	0.00015834	3.86976	10.2175	-7.52957
APAP_3hour_rat	3hour	3	rat	282581	Fzd6	14368	Fzd6	0.521099	7.3212e-06	0.000158406	3.8677	6.38749	7.52808
APAP_3hour_rat	3hour	3	rat	313615	Paqr7	71904	Paqr7	0.896851	7.37208e-06	0.00015926	3.8605	9.46662	7.52286
APAP_3hour_rat	3hour	3	rat	360896	Esrrg	26381	Esrrg	0.87706	7.39554e-06	0.000159519	3.85719	7.17369	7.52046
APAP_3hour_rat	3hour	3	rat	498650	Rab11fip1	75767	Rab11fip1	0.446316	7.45043e-06	0.000160253	3.84949	6.25208	7.51489
APAP_3hour_rat	3hour	3	rat	362226	Sec23b	27054	Sec23b	-0.720385	7.45254e-06	0.000160253	3.8492	10.5226	-7.51467
APAP_3hour_rat	3hour	3	rat	293939	Erlin1	226144	Erlin1	-0.514692	7.48161e-06	0.00016063	3.84515	10.796	-7.51174
APAP_3hour_rat	3hour	3	rat	314457	Ankrd9	74251	Ankrd9	-0.450589	7.51378e-06	0.000161072	3.84068	8.53644	-7.50851
APAP_3hour_rat	3hour	3	rat	362004	Gdap2	14547	Gdap2	0.434061	7.56352e-06	0.000161792	3.83381	8.1752	7.50354
APAP_3hour_rat	3hour	3	rat	313056	Snrnp40	66585	Snrnp40	-0.486036	7.58663e-06	0.000161792	3.83064	8.67732	-7.50125
APAP_3hour_rat	3hour	3	rat	64462	Csnk1d	104318	Csnk1d	0.397765	7.59184e-06	0.000161792	3.82993	9.20435	7.50073
APAP_3hour_rat	3hour	3	rat	117051	Arfrp1	76688	Arfrp1	-0.420003	7.6036e-06	0.000161792	3.82831	7.96725	-7.49957
APAP_3hour_rat	3hour	3	rat	360534	Trim11	94091	Trim11	-0.364343	7.61502e-06	0.000161792	3.82675	8.4998	-7.49844
APAP_3hour_rat	3hour	3	rat	311071	Zeb2	24136	Zeb2	-0.483889	7.617e-06	0.000161792	3.82648	5.77011	-7.49824
APAP_3hour_rat	3hour	3	rat	294230	Mrps18b	66973	Mrps18b	-0.529886	7.66492e-06	0.000162562	3.81995	10.4887	-7.49352
APAP_3hour_rat	3hour	3	rat	94201	Cdk4	12567	Cdk4	-0.543859	7.69618e-06	0.000162976	3.81572	9.55036	-7.49046
APAP_3hour_rat	3hour	3	rat	362667	Thap3	69876	Thap3	-0.351093	7.70813e-06	0.000162982	3.8141	8.47209	-7.4893
APAP_3hour_rat	3hour	3	rat	298227	Mtap	66902	Mtap	-0.401957	7.73417e-06	0.000163285	3.81059	6.96708	-7.48676
APAP_3hour_rat	3hour	3	rat	314243	Wdr89	72338	Wdr89	-0.491204	7.7508e-06	0.000163388	3.80836	5.68012	-7.48515
APAP_3hour_rat	3hour	3	rat	314245	Zbtb25	109929	Zbtb25	0.343673	7.77607e-06	0.000163673	3.80497	4.78565	7.4827
APAP_3hour_rat	3hour	3	rat	498008	Hexim1	192231	Hexim1	1.32251	7.99406e-06	0.000167756	3.77619	10.8689	7.46195
APAP_3hour_rat	3hour	3	rat	309548	Shoc2	56392	Shoc2	0.460688	8.0237e-06	0.000167756	3.77234	6.25457	7.45918
APAP_3hour_rat	3hour	3	rat	140910	Msmo1	66234	Msmo1	-1.41277	8.02909e-06	0.000167756	3.77164	11.3072	-7.45867
APAP_3hour_rat	3hour	3	rat	361601	Abhd17c	70178	Abhd17c	-0.585523	8.03376e-06	0.000167756	3.77103	11.3493	-7.45824
APAP_3hour_rat	3hour	3	rat	306400	Arhgap35	232906	Arhgap35	-0.54259	8.03841e-06	0.000167756	3.77043	7.49319	-7.4578
APAP_3hour_rat	3hour	3	rat	306626	Ing1	26356	Ing1	0.79449	8.04229e-06	0.000167756	3.76993	9.06326	7.45744
APAP_3hour_rat	3hour	3	rat	84031	Chn2	69993	Chn2	0.569399	8.125e-06	0.000169228	3.75928	7.92797	7.44978
APAP_3hour_rat	3hour	3	rat	500616	Socs5	56468	Socs5	-0.44388	8.15881e-06	0.000169679	3.75496	7.93735	-7.44667
APAP_3hour_rat	3hour	3	rat	365057	Map3k5	26408	Map3k5	1.26166	8.21852e-06	0.000170666	3.74737	7.87742	7.44121
APAP_3hour_rat	3hour	3	rat	25455	Ggh	14590	Ggh	0.612772	8.36995e-06	0.000173552	3.72836	8.62141	7.42755
APAP_3hour_rat	3hour	3	rat	309255	Mtmr10	233315	Mtmr10	0.445659	8.39236e-06	0.000173758	3.72558	8.59662	7.42555
APAP_3hour_rat	3hour	3	rat	298441	Nasp	50927	Nasp	1.12872	8.46435e-06	0.000174989	3.71669	8.28611	7.41917
APAP_3hour_rat	3hour	3	rat	499020	Wtap	60532	Wtap	-0.715698	8.47783e-06	0.000175008	3.71503	8.37018	-7.41798
APAP_3hour_rat	3hour	3	rat	305911	Zmym5	219105	Zmym5	0.563177	8.55226e-06	0.000176283	3.70593	8.06177	7.41146
APAP_3hour_rat	3hour	3	rat	305135	Lrrc8b	433926	Lrrc8b	-0.62329	8.60588e-06	0.000177126	3.69943	8.86684	-7.40679
APAP_3hour_rat	3hour	3	rat	140657	Faf1	14084	Faf1	0.367036	8.65513e-06	0.000177844	3.69348	9.62597	7.40254
APAP_3hour_rat	3hour	3	rat	60376	Plrg1	53317	Plrg1	-0.415631	8.66627e-06	0.000177844	3.69215	9.65013	-7.40158
APAP_3hour_rat	3hour	3	rat	25336	Nfyb	18045	Nfyb	-0.816311	8.71333e-06	0.000178546	3.68651	6.94487	-7.39754
APAP_3hour_rat	3hour	3	rat	498486	Gnpnat1	54342	Gnpnat1	-0.65921	8.75225e-06	0.00017908	3.68187	10.8405	-7.39422
APAP_3hour_rat	3hour	3	rat	100361684	Simc1	319719	Simc1	0.966787	8.82613e-06	0.000180158	3.67312	5.85358	7.38796
APAP_3hour_rat	3hour	3	rat	360602	Luc7l3	67684	Luc7l3	-0.584885	8.83075e-06	0.000180158	3.67257	8.2047	-7.38757
APAP_3hour_rat	3hour	3	rat	64039	Fbxl20	72194	Fbxl20	0.38175	8.91731e-06	0.000181658	3.66242	7.62571	7.3803
APAP_3hour_rat	3hour	3	rat	360734	Dnajb11	67838	Dnajb11	-0.71769	8.96871e-06	0.000182105	3.65644	10.5592	-7.37603
APAP_3hour_rat	3hour	3	rat	310395	Noct	12457	Noct	2.19651	8.97579e-06	0.000182105	3.65561	8.64344	7.37544
APAP_3hour_rat	3hour	3	rat	291031	Fam8a1	97863	Fam8a1	-0.610511	8.97848e-06	0.000182105	3.6553	9.58113	-7.37522
APAP_3hour_rat	3hour	3	rat	367039	Dock6	319899	Dock6	-0.477393	9.01461e-06	0.000182572	3.65112	7.55352	-7.37223
APAP_3hour_rat	3hour	3	rat	298247	Mysm1	320713	Mysm1	0.935694	9.10723e-06	0.00018418	3.64048	6.04328	7.36463
APAP_3hour_rat	3hour	3	rat	85482	Nbn	27354	Nbn	0.550658	9.18107e-06	0.000185404	3.63207	8.90487	7.35863
APAP_3hour_rat	3hour	3	rat	25106	Rgn	19733	Rgn	-0.615851	9.26619e-06	0.000186852	3.62247	12.014	-7.35178
APAP_3hour_rat	3hour	3	rat	683206	Tnfaip3	21929	Tnfaip3	1.01526	9.35949e-06	0.000188461	3.61204	7.70881	7.34434
APAP_3hour_rat	3hour	3	rat	361679	Dusp8	18218	Dusp8	1.09663	9.40315e-06	0.000188951	3.60719	6.7114	7.34089
APAP_3hour_rat	3hour	3	rat	309176	Mrpl49	18120	Mrpl49	-0.969425	9.41092e-06	0.000188951	3.60633	7.94713	-7.34028
APAP_3hour_rat	3hour	3	rat	29398	Stk10	20868	Stk10	0.401871	9.53696e-06	0.000191206	3.59248	8.39244	7.33041
APAP_3hour_rat	3hour	3	rat	362129	Gtdc1	227835	Gtdc1	0.468169	9.56844e-06	0.000191561	3.58905	6.88041	7.32797
APAP_3hour_rat	3hour	3	rat	24170	Add1	11518	Add1	-0.460724	9.60605e-06	0.000192038	3.58497	9.63459	-7.32507
APAP_3hour_rat	3hour	3	rat	24439	Hagh	14651	Hagh	-0.58495	9.63774e-06	0.000192396	3.58154	11.8075	-7.32263
APAP_3hour_rat	3hour	3	rat	310376	Nim1k	245269	Nim1k	0.683529	9.65887e-06	0.000192542	3.57926	4.85484	7.32101
APAP_3hour_rat	3hour	3	rat	299700	RGD1563365	28109	D10Wsu102e	0.55682	9.68016e-06	0.00019269	3.57696	7.87324	7.31938
APAP_3hour_rat	3hour	3	rat	83502	Cdh1	12550	Cdh1	-1.10643	9.77275e-06	0.000193792	3.56705	10.6454	-7.31233
APAP_3hour_rat	3hour	3	rat	305913	Zmym2	76007	Zmym2	0.50117	9.77378e-06	0.000193792	3.56694	7.56409	7.31226
APAP_3hour_rat	3hour	3	rat	294307	Kctd20	66989	Kctd20	0.566938	9.77723e-06	0.000193792	3.56658	8.67668	7.312
APAP_3hour_rat	3hour	3	rat	362501	Topors	106021	Topors	0.681551	9.80024e-06	0.000193811	3.56413	8.81148	7.31026
APAP_3hour_rat	3hour	3	rat	303882	Tnk2	51789	Tnk2	0.511518	9.80599e-06	0.000193811	3.56352	8.64077	7.30982
APAP_3hour_rat	3hour	3	rat	65248	Prkaa1	105787	Prkaa1	0.54608	9.82686e-06	0.000193948	3.5613	6.92099	7.30825
APAP_3hour_rat	3hour	3	rat	29318	Ddt	13202	Ddt	-0.394809	9.85544e-06	0.000194237	3.55828	12.854	-7.3061
APAP_3hour_rat	3hour	3	rat	291355	Prtfdc1	675912	Gm13377	0.556222	9.97231e-06	0.000196263	3.54601	8.00892	7.29739
APAP_3hour_rat	3hour	3	rat	102548231	LOC102548231	70227	Zfp619	0.367894	9.99709e-06	0.000196473	3.54342	7.7461	7.29556
APAP_3hour_rat	3hour	3	rat	689030	Tbpl1	237336	Tbpl1	0.636962	1.01075e-05	0.000198364	3.53199	8.62476	7.28745
APAP_3hour_rat	3hour	3	rat	307296	Zfp608	269023	Zfp608	-0.377789	1.01778e-05	0.000199462	3.52477	7.20324	-7.28233
APAP_3hour_rat	3hour	3	rat	314214	L3hypdh	67217	L3hypdh	-0.724253	1.02161e-05	0.000199759	3.52086	8.37881	-7.27956
APAP_3hour_rat	3hour	3	rat	297437	Txnrd3	232223	Txnrd3	0.554585	1.02216e-05	0.000199759	3.5203	8.39617	7.27917
APAP_3hour_rat	3hour	3	rat	25600	Utrn	22288	Utrn	0.500265	1.02668e-05	0.00020036	3.51571	7.45725	7.27592
APAP_3hour_rat	3hour	3	rat	317627	Baz2b	407823	Baz2b	0.308091	1.03404e-05	0.000201514	3.50827	6.42816	7.27065
APAP_3hour_rat	3hour	3	rat	682033	Ppp2r3b	19054	Ppp2r3d	0.549501	1.04081e-05	0.000202551	3.50147	6.51261	7.26584
APAP_3hour_rat	3hour	3	rat	303831	Eif4a2	13682	Eif4a2	0.528008	1.0452e-05	0.000202883	3.49709	12.4529	7.26274
APAP_3hour_rat	3hour	3	rat	171397	UST4r	171405	Slc22a27	-0.684072	1.04543e-05	0.000202883	3.49687	10.5476	-7.26258
APAP_3hour_rat	3hour	3	rat	307833	Ist1	71955	Ist1	0.4348	1.05581e-05	0.000204612	3.48658	8.7269	7.25531
APAP_3hour_rat	3hour	3	rat	298019	Ctnnal1	54366	Ctnnal1	0.384583	1.06011e-05	0.00020516	3.48235	7.96336	7.25232
APAP_3hour_rat	3hour	3	rat	64441	Hsf2	15500	Hsf2	0.384688	1.06934e-05	0.000206661	3.47331	9.38248	7.24594
APAP_3hour_rat	3hour	3	rat	312654	Tmcc1	330401	Tmcc1	0.442995	1.07724e-05	0.000207899	3.46565	7.00891	7.24053
APAP_3hour_rat	3hour	3	rat	85424	Elf1	13709	Elf1	0.517403	1.08117e-05	0.000208368	3.46186	7.23529	7.23786
APAP_3hour_rat	3hour	3	rat	24385	Gck	103988	Gck	-3.21053	1.08556e-05	0.000208925	3.45765	10.5233	-7.23488
APAP_3hour_rat	3hour	3	rat	25325	Il10	16153	Il10	0.565536	1.08835e-05	0.000209172	3.45497	4.84146	7.233
APAP_3hour_rat	3hour	3	rat	292624	Nop53	68077	Nop53	0.666777	1.09689e-05	0.000210524	3.44683	9.50574	7.22726
APAP_3hour_rat	3hour	3	rat	78959	Akr1a1	58810	Akr1a1	-0.523261	1.107e-05	0.00021198	3.43728	12.2555	-7.22053
APAP_3hour_rat	3hour	3	rat	289443	Lrrc8c	100604	Lrrc8c	0.506021	1.10752e-05	0.00021198	3.43679	6.95377	7.22018
APAP_3hour_rat	3hour	3	rat	683519	Mrps22	64655	Mrps22	-0.49209	1.11281e-05	0.000212694	3.43183	9.0429	-7.21668
APAP_3hour_rat	3hour	3	rat	80846	Hnrnpl	15388	Hnrnpl	0.371219	1.1143e-05	0.000212694	3.43044	11.6708	7.2157
APAP_3hour_rat	3hour	3	rat	362862	Hsp90b1	22027	Hsp90b1	-0.576964	1.12086e-05	0.000213654	3.42432	12.9649	-7.2114
APAP_3hour_rat	3hour	3	rat	100912247	LOC100912247	NA	NA	0.832773	1.12354e-05	0.000213872	3.42184	7.32691	7.20965
APAP_3hour_rat	3hour	3	rat	114208	Skil	20482	Skil	-0.613095	1.12672e-05	0.000214184	3.41889	9.61541	-7.20758
APAP_3hour_rat	3hour	3	rat	282634	Pxmp4	59038	Pxmp4	1.81397	1.1322e-05	0.000214933	3.41384	10.1961	7.20402
APAP_3hour_rat	3hour	3	rat	29172	Aqp8	11833	Aqp8	-0.883126	1.13502e-05	0.000215174	3.41125	11.3038	-7.2022
APAP_3hour_rat	3hour	3	rat	306129	Fbxl3	50789	Fbxl3	0.384457	1.15363e-05	0.000218405	3.39432	8.35955	7.1903
APAP_3hour_rat	3hour	3	rat	289668	Lap3	66988	Lap3	-0.57571	1.1554e-05	0.000218444	3.39272	9.16717	-7.18918
APAP_3hour_rat	3hour	3	rat	317423	FAM120C	207375	Fam120c	0.651951	1.16458e-05	0.000219455	3.38448	6.14982	7.18339
APAP_3hour_rat	3hour	3	rat	619582	Tmem69	230657	Tmem69	-0.562372	1.16543e-05	0.000219455	3.38372	8.65791	-7.18286
APAP_3hour_rat	3hour	3	rat	316009	Plxnb1	235611	Plxnb1	-0.434184	1.16547e-05	0.000219455	3.38368	8.18875	-7.18283
APAP_3hour_rat	3hour	3	rat	363216	Cnnm4	94220	Cnnm4	0.718392	1.19089e-05	0.000223939	3.36121	7.76232	7.16707
APAP_3hour_rat	3hour	3	rat	360949	Cpeb2	231207	Cpeb2	1.11336	1.19683e-05	0.00022459	3.35603	8.5792	7.16344
APAP_3hour_rat	3hour	3	rat	361810	Fkbp5	14229	Fkbp5	1.24583	1.19758e-05	0.00022459	3.35539	9.07664	7.16298
APAP_3hour_rat	3hour	3	rat	306347	Ell	13716	Ell	0.756012	1.20353e-05	0.000225402	3.35023	9.84906	7.15937
APAP_3hour_rat	3hour	3	rat	361569	Prr12	233210	Prr12	-0.339243	1.21469e-05	0.000227188	3.34061	6.53846	-7.15263
APAP_3hour_rat	3hour	3	rat	305066	Prox1	19130	Prox1	-0.468596	1.22622e-05	0.000229037	3.33077	8.35761	-7.14575
APAP_3hour_rat	3hour	3	rat	102551251	LOC102551251	NA	NA	0.571853	1.22831e-05	0.00022912	3.329	7.50228	7.14451
APAP_3hour_rat	3hour	3	rat	54254	Gata4	14463	Gata4	-0.4534	1.23634e-05	0.000230309	3.32222	8.05503	-7.13977
APAP_3hour_rat	3hour	3	rat	170943	Slc25a10	27376	Slc25a10	-0.687843	1.24443e-05	0.000231475	3.31542	9.95388	-7.13501
APAP_3hour_rat	3hour	3	rat	291440	Cxxc1	74322	Cxxc1	-0.483215	1.24592e-05	0.000231475	3.31418	9.39453	-7.13415
APAP_3hour_rat	3hour	3	rat	361749	Il33	77125	Il33	-1.15431	1.24789e-05	0.000231532	3.31253	8.97955	-7.133
APAP_3hour_rat	3hour	3	rat	684996	Mplkip	66308	Mplkip	-0.409796	1.25557e-05	0.000232648	3.30614	7.49789	-7.12853
APAP_3hour_rat	3hour	3	rat	287940	Hic2	58180	Hic2	0.805184	1.25751e-05	0.000232697	3.30454	5.68762	7.12741
APAP_3hour_rat	3hour	3	rat	290692	Klhl2	77113	Klhl2	-0.711144	1.26716e-05	0.000234173	3.29657	7.46022	-7.12185
APAP_3hour_rat	3hour	3	rat	288731	Pgam5	72542	Pgam5	-0.698476	1.27313e-05	0.000234965	3.29167	8.96858	-7.11843
APAP_3hour_rat	3hour	3	rat	300215	Lmbr1l	74775	Lmbr1l	0.413802	1.2831e-05	0.000236491	3.28355	6.68806	7.11276
APAP_3hour_rat	3hour	3	rat	315769	Trip4	56404	Trip4	-0.403331	1.28858e-05	0.000237187	3.27912	7.42656	-7.10967
APAP_3hour_rat	3hour	3	rat	58819	Txnrd1	50493	Txnrd1	0.715338	1.29096e-05	0.000237203	3.2772	10.556	7.10833
APAP_3hour_rat	3hour	3	rat	103694325	LOC103694325	NA	NA	0.489805	1.29207e-05	0.000237203	3.2763	5.65262	7.10771
APAP_3hour_rat	3hour	3	rat	65137	Ruvbl1	56505	Ruvbl1	-0.649131	1.30124e-05	0.000238573	3.26893	7.75085	-7.10257
APAP_3hour_rat	3hour	3	rat	296408	Fam210b	67017	Fam210b	-0.748058	1.30389e-05	0.000238743	3.26682	10.6602	-7.1011
APAP_3hour_rat	3hour	3	rat	293017	Bclaf1	72567	Bclaf1	0.53152	1.31401e-05	0.000240256	3.25877	9.70017	7.09549
APAP_3hour_rat	3hour	3	rat	361241	Serpinb9	20723	Serpinb9	-0.478446	1.3156e-05	0.000240256	3.25751	8.46836	-7.09461
APAP_3hour_rat	3hour	3	rat	310062	Zswim6	67263	Zswim6	1.39963	1.3234e-05	0.000241365	3.25135	7.99459	7.09033
APAP_3hour_rat	3hour	3	rat	362924	St3gal1	20442	St3gal1	-0.477902	1.33027e-05	0.000242267	3.24596	8.2931	-7.08657
APAP_3hour_rat	3hour	3	rat	311088	Cobll1	319876	Cobll1	0.706714	1.33183e-05	0.000242267	3.24474	9.01075	7.08573
APAP_3hour_rat	3hour	3	rat	302855	Rbmx	19655	Rbmx	-0.436486	1.33588e-05	0.000242407	3.24158	8.43686	-7.08352
APAP_3hour_rat	3hour	3	rat	289014	Mapkapk2	17164	Mapkapk2	0.879555	1.33758e-05	0.000242407	3.24025	10.5371	7.0826
APAP_3hour_rat	3hour	3	rat	360894	RGD1310587	226777	C130074G19Rik	-0.431003	1.33781e-05	0.000242407	3.24007	10.989	-7.08248
APAP_3hour_rat	3hour	3	rat	29693	Atp2a2	11938	Atp2a2	-0.560508	1.3417e-05	0.00024266	3.23705	11.2477	-7.08038
APAP_3hour_rat	3hour	3	rat	297432	Abtb1	80283	Abtb1	0.504984	1.34572e-05	0.00024266	3.23393	8.82729	7.07821
APAP_3hour_rat	3hour	3	rat	289138	Tp53i3	226527	Cryzl2	-0.310634	1.34599e-05	0.00024266	3.23372	7.63716	-7.07806
APAP_3hour_rat	3hour	3	rat	353233	Nsmaf	18201	Nsmaf	-0.482437	1.34618e-05	0.00024266	3.23358	9.14692	-7.07796
APAP_3hour_rat	3hour	3	rat	56611	Anxa2	12306	Anxa2	-0.40099	1.34927e-05	0.000242903	3.23119	8.28467	-7.0763
APAP_3hour_rat	3hour	3	rat	308490	Ddx18	66942	Ddx18	-0.643361	1.36233e-05	0.000244939	3.22116	6.88769	-7.06933
APAP_3hour_rat	3hour	3	rat	287422	Per1	18626	Per1	0.742343	1.37197e-05	0.000246354	3.21381	9.10318	7.06423
APAP_3hour_rat	3hour	3	rat	310392	Slc7a11	26570	Slc7a11	1.31708	1.38444e-05	0.000248246	3.20439	6.03041	7.05769
APAP_3hour_rat	3hour	3	rat	313234	Tbc1d2	381605	Tbc1d2	0.711946	1.38607e-05	0.000248246	3.20317	8.31531	7.05684
APAP_3hour_rat	3hour	3	rat	25587	Id2	15902	Id2	-1.44571	1.39432e-05	0.000249402	3.19699	8.72145	-7.05255
APAP_3hour_rat	3hour	3	rat	116679	Cgrrf1	68755	Cgrrf1	0.611236	1.41268e-05	0.000252363	3.18336	9.95969	7.0431
APAP_3hour_rat	3hour	3	rat	287642	Slc35b1	110172	Slc35b1	-0.552395	1.42113e-05	0.000253548	3.17715	10.4869	-7.0388
APAP_3hour_rat	3hour	3	rat	292267	Armt1	73419	Armt1	-0.423264	1.42962e-05	0.000254722	3.17095	7.58244	-7.03451
APAP_3hour_rat	3hour	3	rat	100909928	LOC100909928	NA	NA	-0.522226	1.43137e-05	0.000254722	3.16968	5.96635	-7.03363
APAP_3hour_rat	3hour	3	rat	364136	Aasdh	231326	Aasdh	-0.427834	1.43579e-05	0.000255183	3.16646	7.42335	-7.0314
APAP_3hour_rat	3hour	3	rat	25379	Anp32a	NA	NA	-0.751687	1.44615e-05	0.000256696	3.15898	8.60941	-7.02622
APAP_3hour_rat	3hour	3	rat	154968	Oga	76055	Oga	0.5315	1.44934e-05	0.000256935	3.15668	8.83935	7.02463
APAP_3hour_rat	3hour	3	rat	315141	Mief1	239555	Mief1	-0.315622	1.45317e-05	0.000257042	3.15393	8.30142	-7.02273
APAP_3hour_rat	3hour	3	rat	313563	Exo5	73172	Exo5	-0.598721	1.45522e-05	0.000257042	3.15247	6.27728	-7.02172
APAP_3hour_rat	3hour	3	rat	313838	Cdc42ep3	260409	Cdc42ep3	-0.518888	1.45752e-05	0.000257042	3.15082	6.93612	-7.02058
APAP_3hour_rat	3hour	3	rat	310086	Mier3	218613	Mier3	0.930901	1.45843e-05	0.000257042	3.15017	7.73655	7.02013
APAP_3hour_rat	3hour	3	rat	310820	Ptbp2	56195	Ptbp2	1.01609	1.45917e-05	0.000257042	3.14965	6.33396	7.01977
APAP_3hour_rat	3hour	3	rat	314465	Ppp1r13b	21981	Ppp1r13b	0.880712	1.47076e-05	0.000258757	3.1414	8.36321	7.01407
APAP_3hour_rat	3hour	3	rat	362607	Kpna6	16650	Kpna6	-0.519672	1.48915e-05	0.000261662	3.12846	7.54482	-7.00513
APAP_3hour_rat	3hour	3	rat	316575	Trip12	14897	Trip12	-0.425066	1.49332e-05	0.000262064	3.12555	8.47074	-7.00312
APAP_3hour_rat	3hour	3	rat	100361114	Zfp869	NA	NA	0.514092	1.49876e-05	0.000262688	3.12176	8.30107	7.0005
APAP_3hour_rat	3hour	3	rat	116554	Mapk8	26419	Mapk8	0.401782	1.51442e-05	0.000264881	3.11094	8.69925	6.99303
APAP_3hour_rat	3hour	3	rat	24957	Glul	14645	Glul	-0.819988	1.51507e-05	0.000264881	3.11049	11.4289	-6.99272
APAP_3hour_rat	3hour	3	rat	301509	Tns1	21961	Tns1	0.561478	1.52267e-05	0.000265876	3.10528	8.67785	6.98913
APAP_3hour_rat	3hour	3	rat	117030	Erp29	67397	Erp29	-0.838517	1.53105e-05	0.000267005	3.09956	9.83952	-6.98519
APAP_3hour_rat	3hour	3	rat	294568	Wasf1	83767	Wasf1	0.494879	1.56019e-05	0.000271747	3.07992	6.44402	6.97166
APAP_3hour_rat	3hour	3	rat	83581	Polr1a	20019	Polr1a	-0.361053	1.56354e-05	0.000271989	3.07769	8.44902	-6.97012
APAP_3hour_rat	3hour	3	rat	29702	Eif2ak3	13666	Eif2ak3	0.722686	1.57217e-05	0.00027315	3.07196	7.62542	6.96618
APAP_3hour_rat	3hour	3	rat	207118	Bod1l1	665775	Bod1l	0.317607	1.58526e-05	0.000275081	3.06333	7.27083	6.96024
APAP_3hour_rat	3hour	3	rat	362957	Ankrd54	223690	Ankrd54	-0.330732	1.59174e-05	0.000275863	3.05907	7.16705	-6.95731
APAP_3hour_rat	3hour	3	rat	24252	Cebpa	12606	Cebpa	-0.986524	1.59379e-05	0.000275874	3.05774	10.6809	-6.95639
APAP_3hour_rat	3hour	3	rat	307249	RGD1308601	212163	8030462N17Rik	0.588731	1.60077e-05	0.000276195	3.05318	8.40134	6.95326
APAP_3hour_rat	3hour	3	rat	364601	Micu3	78506	Micu3	0.740666	1.60113e-05	0.000276195	3.05295	7.49532	6.9531
APAP_3hour_rat	3hour	3	rat	362676	Prxl2b	66469	Prxl2b	-0.572509	1.60356e-05	0.000276195	3.05137	9.59808	-6.95202
APAP_3hour_rat	3hour	3	rat	294088	Pank1	75735	Pank1	0.62224	1.60357e-05	0.000276195	3.05136	9.52375	6.95201
APAP_3hour_rat	3hour	3	rat	498100	Mb21d2	239796	Mb21d2	-0.52729	1.6095e-05	0.000276504	3.04752	9.28626	-6.94937
APAP_3hour_rat	3hour	3	rat	25573	Ube2i	22196	Ube2i	-0.4921	1.61018e-05	0.000276504	3.04708	8.41607	-6.94907
APAP_3hour_rat	3hour	3	rat	25690	Ahr	11622	Ahr	0.74263	1.61132e-05	0.000276504	3.04634	6.9074	6.94856
APAP_3hour_rat	3hour	3	rat	291567	Ppargc1b	170826	Ppargc1b	1.192	1.61551e-05	0.000276882	3.04364	7.91363	6.94671
APAP_3hour_rat	3hour	3	rat	361370	Tom1	21968	Tom1	-0.453887	1.64693e-05	0.000281921	3.02358	9.34677	-6.93293
APAP_3hour_rat	3hour	3	rat	366169	Rtf1	76246	Rtf1	0.372491	1.65966e-05	0.000283752	3.01556	8.18379	6.92743
APAP_3hour_rat	3hour	3	rat	65052	Pik3c3	225326	Pik3c3	0.53489	1.66595e-05	0.000284477	3.01162	7.46149	6.92473
APAP_3hour_rat	3hour	3	rat	362861	Slc41a2	338365	Slc41a2	-0.973526	1.67314e-05	0.000285356	3.00713	8.09773	-6.92166
APAP_3hour_rat	3hour	3	rat	309170	Fam89b	17826	Fam89b	0.379412	1.68097e-05	0.000286341	3.00227	8.41653	6.91833
APAP_3hour_rat	3hour	3	rat	309557	Epb41l2	13822	Epb41l2	0.33334	1.69795e-05	0.000288879	2.99181	7.95294	6.91116
APAP_3hour_rat	3hour	3	rat	300228	Lima1	65970	Lima1	-0.678371	1.70131e-05	0.000289099	2.98974	8.55201	-6.90975
APAP_3hour_rat	3hour	3	rat	246117	Mcfd2	193813	Mcfd2	-0.436796	1.71271e-05	0.000290652	2.98279	11.8142	-6.90499
APAP_3hour_rat	3hour	3	rat	24517	Junb	16477	Junb	3.04548	1.71463e-05	0.000290652	2.98162	9.51711	6.90419
APAP_3hour_rat	3hour	3	rat	117036	Lamc1	226519	Lamc1	0.50922	1.73316e-05	0.000293437	2.97043	8.27211	6.89653
APAP_3hour_rat	3hour	3	rat	24173	Adra1b	11548	Adra1b	-0.835821	1.73566e-05	0.000293503	2.96893	9.99513	-6.89551
APAP_3hour_rat	3hour	3	rat	361084	Lmo7	380928	Lmo7	-0.477958	1.74625e-05	0.000294937	2.96259	7.64196	-6.89117
APAP_3hour_rat	3hour	3	rat	362015	Ampd2	109674	Ampd2	-0.600673	1.75191e-05	0.000295534	2.95922	8.68078	-6.88887
APAP_3hour_rat	3hour	3	rat	171078	Mlxipl	58805	Mlxipl	-0.500578	1.75709e-05	0.00029571	2.95614	9.05831	-6.88677
APAP_3hour_rat	3hour	3	rat	362566	Lrrc41	230654	Lrrc41	-0.446403	1.7572e-05	0.00029571	2.95608	9.20683	-6.88673
APAP_3hour_rat	3hour	3	rat	361212	Rnf44	105239	Rnf44	0.305275	1.76971e-05	0.000297457	2.94869	9.28963	6.88168
APAP_3hour_rat	3hour	3	rat	293692	Ehd1	13660	Ehd1	-0.40302	1.7725e-05	0.000297566	2.94705	8.89927	-6.88056
APAP_3hour_rat	3hour	3	rat	296474	Helz2	229003	Helz2	-0.734103	1.77828e-05	0.000298098	2.94366	9.62914	-6.87825
APAP_3hour_rat	3hour	3	rat	304204	Snapc2	102209	Snapc2	0.420867	1.77995e-05	0.000298098	2.94268	8.33008	6.87758
APAP_3hour_rat	3hour	3	rat	361104	Zcchc24	71918	Zcchc24	-0.415923	1.79084e-05	0.000299563	2.93633	7.46665	-6.87324
APAP_3hour_rat	3hour	3	rat	361531	Paf1	54624	Paf1	0.437435	1.79723e-05	0.000300271	2.93262	7.75498	6.87072
APAP_3hour_rat	3hour	3	rat	314397	Rin3	217835	Rin3	-0.865121	1.80605e-05	0.000301384	2.92752	8.61426	-6.86724
APAP_3hour_rat	3hour	3	rat	102550606	LOC102550606	NA	NA	-0.627043	1.82073e-05	0.000303469	2.91909	7.71915	-6.86149
APAP_3hour_rat	3hour	3	rat	310526	Golim4	73124	Golim4	0.434248	1.82515e-05	0.000303726	2.91656	8.38481	6.85977
APAP_3hour_rat	3hour	3	rat	681282	LOC681282	117171	1110038F14Rik	-0.487037	1.82663e-05	0.000303726	2.91572	8.26866	-6.85919
APAP_3hour_rat	3hour	3	rat	100911069	Mtfr2	71804	Mtfr2	1.28838	1.84111e-05	0.000305761	2.9075	6.9049	6.85359
APAP_3hour_rat	3hour	3	rat	315093	Maf1	68877	Maf1	0.465597	1.8474e-05	0.000305761	2.90394	7.79039	6.85117
APAP_3hour_rat	3hour	3	rat	500573	Tmco4	77056	Tmco4	0.330824	1.8493e-05	0.000305761	2.90287	5.49279	6.85044
APAP_3hour_rat	3hour	3	rat	311168	Slc43a1	72401	Slc43a1	-0.874213	1.84963e-05	0.000305761	2.90269	8.19823	-6.85032
APAP_3hour_rat	3hour	3	rat	311494	Rin2	74030	Rin2	-1.03275	1.84984e-05	0.000305761	2.90257	8.42322	-6.85024
APAP_3hour_rat	3hour	3	rat	306229	Dennd6a	211922	Dennd6a	0.38501	1.86213e-05	0.000307429	2.89567	8.45351	6.84554
APAP_3hour_rat	3hour	3	rat	288917	Farsa	66590	Farsa	-0.441524	1.89173e-05	0.000311679	2.87925	8.83535	-6.83437
APAP_3hour_rat	3hour	3	rat	368088	Dgkd	227333	Dgkd	-0.366163	1.89236e-05	0.000311679	2.8789	8.4548	-6.83414
APAP_3hour_rat	3hour	3	rat	362871	Elk3	13713	Elk3	-0.384864	1.90954e-05	0.000314138	2.86949	6.77642	-6.82774
APAP_3hour_rat	3hour	3	rat	289185	Creg1	433375	Creg1	0.469577	1.91989e-05	0.000315468	2.86386	10.7205	6.82391
APAP_3hour_rat	3hour	3	rat	363232	Bzw1	66882	Bzw1	0.325745	1.95779e-05	0.000321183	2.8435	10.2994	6.8101
APAP_3hour_rat	3hour	3	rat	313861	Eml4	78798	Eml4	0.624014	1.95928e-05	0.000321183	2.84271	7.61219	6.80956
APAP_3hour_rat	3hour	3	rat	312947	Tgs1	116940	Tgs1	-0.386426	1.96296e-05	0.000321408	2.84075	8.55188	-6.80823
APAP_3hour_rat	3hour	3	rat	25096	Pld1	18805	Pld1	-0.385104	1.99534e-05	0.00032587	2.82371	7.35644	-6.79668
APAP_3hour_rat	3hour	3	rat	362149	Cir1	66935	Cir1	0.369312	1.99553e-05	0.00032587	2.82361	7.5416	6.79661
APAP_3hour_rat	3hour	3	rat	296969	Slc35b4	58246	Slc35b4	-0.377843	1.99722e-05	0.00032587	2.82273	8.49208	-6.79602
APAP_3hour_rat	3hour	3	rat	83469	Lrp4	228357	Lrp4	-0.719368	2.00031e-05	0.000325991	2.82112	7.61198	-6.79493
APAP_3hour_rat	3hour	3	rat	361183	Ankrd10	102334	Ankrd10	0.547893	2.007e-05	0.0003267	2.81764	7.49909	6.79257
APAP_3hour_rat	3hour	3	rat	366262	Rbm38	56190	Rbm38	0.623211	2.01701e-05	0.000327947	2.81246	8.55291	6.78906
APAP_3hour_rat	3hour	3	rat	368070	Pnn	18949	Pnn	-0.537313	2.02646e-05	0.000329099	2.80759	6.56818	-6.78577
APAP_3hour_rat	3hour	3	rat	311078	Psmd14	59029	Psmd14	-0.431573	2.0294e-05	0.000329192	2.80608	10.3973	-6.78475
APAP_3hour_rat	3hour	3	rat	81745	Pdpk1	18607	Pdpk1	0.423392	2.03868e-05	0.000330314	2.80133	8.62782	6.78153
APAP_3hour_rat	3hour	3	rat	361314	Arap3	106952	Arap3	-0.383744	2.05226e-05	0.000332128	2.79441	8.01251	-6.77685
APAP_3hour_rat	3hour	3	rat	313566	Rlf	109263	Rlf	0.567361	2.06046e-05	0.000333068	2.79026	7.12434	6.77404
APAP_3hour_rat	3hour	3	rat	500575	Szrd1	213491	Szrd1	-0.403806	2.07548e-05	0.000335097	2.78269	8.65732	-6.76893
APAP_3hour_rat	3hour	3	rat	680172	Mbd2	17191	Mbd2	0.454228	2.07782e-05	0.000335097	2.78152	10.0426	6.76814
APAP_3hour_rat	3hour	3	rat	291987	Utp4	21771	Utp4	-0.415815	2.08381e-05	0.00033533	2.77852	9.03881	-6.76611
APAP_3hour_rat	3hour	3	rat	310859	Tet2	214133	Tet2	0.578265	2.08408e-05	0.00033533	2.77839	7.49892	6.76602
APAP_3hour_rat	3hour	3	rat	171134	Lgals2	107753	Lgals2	-0.92327	2.0918e-05	0.000336183	2.77454	8.08802	-6.76342
APAP_3hour_rat	3hour	3	rat	25655	Gja4	14612	Gja4	0.691682	2.10875e-05	0.000338518	2.76613	7.87652	6.75774
APAP_3hour_rat	3hour	3	rat	252855	Sfpq	71514	Sfpq	-0.973836	2.11351e-05	0.000338754	2.76378	9.35341	-6.75616
APAP_3hour_rat	3hour	3	rat	79438	Igfals	16005	Igfals	-1.05178	2.11509e-05	0.000338754	2.76301	10.0585	-6.75564
APAP_3hour_rat	3hour	3	rat	364837	Gypc	71683	Gypc	-0.494654	2.1319e-05	0.000340793	2.75476	8.48465	-6.75007
APAP_3hour_rat	3hour	3	rat	63879	Xiap	11798	Xiap	-0.701021	2.13271e-05	0.000340793	2.75437	7.88144	-6.74981
APAP_3hour_rat	3hour	3	rat	102550189	Samd1	666704	Samd1	-0.697069	2.13682e-05	0.00034103	2.75236	7.99275	-6.74845
APAP_3hour_rat	3hour	3	rat	362173	Caprin1	53872	Caprin1	-0.469466	2.13908e-05	0.00034103	2.75126	10.2457	-6.74771
APAP_3hour_rat	3hour	3	rat	288398	RGD1562451	NA	NA	0.621708	2.1476e-05	0.000341997	2.74712	8.6177	6.74492
APAP_3hour_rat	3hour	3	rat	295235	Ssr2	66256	Ssr2	-0.425845	2.16549e-05	0.000344452	2.73848	9.97464	-6.73909
APAP_3hour_rat	3hour	3	rat	81816	Ube2b	22210	Ube2b	0.497556	2.19818e-05	0.000349252	2.72287	10.3833	6.72858
APAP_3hour_rat	3hour	3	rat	192235	Hyou1	12282	Hyou1	-1.30124	2.2319e-05	0.000353964	2.70702	9.24242	-6.71792
APAP_3hour_rat	3hour	3	rat	304578	Alkbh2	231642	Alkbh2	-0.570545	2.23292e-05	0.000353964	2.70654	8.44218	-6.7176
APAP_3hour_rat	3hour	3	rat	314681	Ric8b	237422	Ric8b	0.432964	2.24604e-05	0.000355571	2.70044	8.20533	6.71349
APAP_3hour_rat	3hour	3	rat	619574	Cybc1	217370	Cybc1	-0.328973	2.24816e-05	0.000355571	2.69946	8.44005	-6.71283
APAP_3hour_rat	3hour	3	rat	289277	Desi2	78825	Desi2	0.473567	2.26122e-05	0.000357128	2.69342	9.99908	6.70877
APAP_3hour_rat	3hour	3	rat	296651	Psmd5	66998	Psmd5	-0.600354	2.26312e-05	0.000357128	2.69255	10.3755	-6.70819
APAP_3hour_rat	3hour	3	rat	266975	Sars1	20226	Sars	0.557917	2.2785e-05	0.000359146	2.6855	9.3449	6.70345
APAP_3hour_rat	3hour	3	rat	29628	Gria3	53623	Gria3	0.523636	2.29329e-05	0.00036107	2.67876	5.06072	6.69892
APAP_3hour_rat	3hour	3	rat	287527	Serpinf2	18816	Serpinf2	-0.499479	2.30893e-05	0.000362759	2.67168	12.1801	-6.69417
APAP_3hour_rat	3hour	3	rat	364241	Kcnk5	16529	Kcnk5	-0.693139	2.30922e-05	0.000362759	2.67155	7.35463	-6.69408
APAP_3hour_rat	3hour	3	rat	503306	Sowahc	268301	Sowahc	1.00876	2.31871e-05	0.000363839	2.66727	6.77811	6.69122
APAP_3hour_rat	3hour	3	rat	305581	Pex13	72129	Pex13	-0.429706	2.32703e-05	0.000364358	2.66355	10.629	-6.68872
APAP_3hour_rat	3hour	3	rat	311391	Cep152	99100	Cep152	0.79362	2.32819e-05	0.000364358	2.66303	7.16535	6.68837
APAP_3hour_rat	3hour	3	rat	304608	Mmp19	58223	Mmp19	-1.08062	2.32986e-05	0.000364358	2.66228	7.45242	-6.68787
APAP_3hour_rat	3hour	3	rat	24553	Met	17295	Met	-0.407648	2.33637e-05	0.000364966	2.65937	8.1414	-6.68592
APAP_3hour_rat	3hour	3	rat	56769	Ndufaf3	66706	Ndufaf3	-0.459813	2.33922e-05	0.000365003	2.6581	9.43644	-6.68506
APAP_3hour_rat	3hour	3	rat	114114	Dnm1l	74006	Dnm1l	-0.389887	2.34757e-05	0.000365135	2.65439	7.41694	-6.68258
APAP_3hour_rat	3hour	3	rat	299706	Nup37	69736	Nup37	-0.517565	2.34972e-05	0.000365135	2.65344	8.5571	-6.68194
APAP_3hour_rat	3hour	3	rat	116590	Mapk1	26413	Mapk1	0.392576	2.35164e-05	0.000365135	2.65259	8.56966	6.68137
APAP_3hour_rat	3hour	3	rat	289500	Ccni	12453	Ccni	0.316228	2.35221e-05	0.000365135	2.65234	9.91419	6.6812
APAP_3hour_rat	3hour	3	rat	81803	Stx4	20909	Stx4a	-0.36129	2.35822e-05	0.000365135	2.64968	9.8456	-6.67942
APAP_3hour_rat	3hour	3	rat	308843	Tsku	244152	Tsku	1.49431	2.35991e-05	0.000365135	2.64893	11.1662	6.67892
APAP_3hour_rat	3hour	3	rat	500992	Nxpe1	NA	NA	0.500424	2.36037e-05	0.000365135	2.64873	5.80072	6.67878
APAP_3hour_rat	3hour	3	rat	25035	Cyb5r3	109754	Cyb5r3	-0.490493	2.36103e-05	0.000365135	2.64844	10.9118	-6.67858
APAP_3hour_rat	3hour	3	rat	363140	Rassf1	56289	Rassf1	1.71865	2.36439e-05	0.000365248	2.64696	8.42814	6.6776
APAP_3hour_rat	3hour	3	rat	500578	Tmem51	214359	Tmem51	-0.339758	2.38658e-05	0.000367858	2.63723	7.71332	-6.67108
APAP_3hour_rat	3hour	3	rat	298557	Pithd1	66193	Pithd1	0.554293	2.38828e-05	0.000367858	2.63649	9.46346	6.67058
APAP_3hour_rat	3hour	3	rat	314618	Arhgap45	70719	Arhgap45	-0.382447	2.3892e-05	0.000367858	2.63608	7.6284	-6.67031
APAP_3hour_rat	3hour	3	rat	300675	Ift46	76568	Ift46	0.379816	2.3935e-05	0.000368113	2.63421	6.12781	6.66906
APAP_3hour_rat	3hour	3	rat	362272	Tp53rk	NA	NA	0.677244	2.41956e-05	0.00037164	2.62293	7.48413	6.66151
APAP_3hour_rat	3hour	3	rat	309069	Edrf1	214764	Edrf1	0.780771	2.42177e-05	0.00037164	2.62198	8.53739	6.66087
APAP_3hour_rat	3hour	3	rat	290232	Tinf2	28113	Tinf2	-0.374741	2.42877e-05	0.000371844	2.61898	8.11005	-6.65886
APAP_3hour_rat	3hour	3	rat	306695	Zfp367	238673	Zfp367	0.448469	2.42936e-05	0.000371844	2.61872	4.62878	6.65869
APAP_3hour_rat	3hour	3	rat	499210	Acer3	66190	Acer3	0.323078	2.4311e-05	0.000371844	2.61798	7.30422	6.65819
APAP_3hour_rat	3hour	3	rat	64464	Timm10	30059	Timm10	-0.37369	2.45089e-05	0.000374459	2.60954	10.751	-6.65255
APAP_3hour_rat	3hour	3	rat	362491	Ripk2	192656	Ripk2	0.730787	2.45944e-05	0.000375089	2.60591	6.00073	6.65012
APAP_3hour_rat	3hour	3	rat	500532	Rnf220	66743	Rnf220	0.358159	2.46039e-05	0.000375089	2.6055	8.79003	6.64985
APAP_3hour_rat	3hour	3	rat	307582	Lama3	16774	Lama3	-0.958157	2.48705e-05	0.000378739	2.59428	8.78216	-6.64235
APAP_3hour_rat	3hour	3	rat	171379	Smarca4	20586	Smarca4	-0.427487	2.49159e-05	0.000379016	2.59238	8.27808	-6.64108
APAP_3hour_rat	3hour	3	rat	432392	Fut8	53618	Fut8	0.513284	2.55746e-05	0.000387945	2.56521	8.78502	6.62295
APAP_3hour_rat	3hour	3	rat	303163	Igtp	16145	Igtp	-0.66066	2.5576e-05	0.000387945	2.56515	6.74164	-6.62291
APAP_3hour_rat	3hour	3	rat	298786	Slc30a6	210148	Slc30a6	-0.508341	2.55864e-05	0.000387945	2.56472	8.69868	-6.62263
APAP_3hour_rat	3hour	3	rat	298653	Nmnat1	66454	Nmnat1	-0.498752	2.56513e-05	0.000388505	2.56209	7.57171	-6.62087
APAP_3hour_rat	3hour	3	rat	361153	Fam149a	212326	Fam149a	-0.400458	2.57515e-05	0.000389599	2.55803	7.15288	-6.61817
APAP_3hour_rat	3hour	3	rat	362754	Trmt5	76357	Trmt5	-0.390945	2.58546e-05	0.000390736	2.55386	8.06432	-6.61539
APAP_3hour_rat	3hour	3	rat	291553	Nedd4l	83814	Nedd4l	0.586394	2.60065e-05	0.000392605	2.54776	9.17866	6.61133
APAP_3hour_rat	3hour	3	rat	362766	Alkbh1	211064	Alkbh1	0.531293	2.61967e-05	0.000394943	2.54017	6.81498	6.60627
APAP_3hour_rat	3hour	3	rat	361273	Sec61a2	57743	Sec61a2	0.307615	2.62181e-05	0.000394943	2.53932	8.35137	6.60571
APAP_3hour_rat	3hour	3	rat	26295	Ogt	108155	Ogt	-0.582714	2.63202e-05	0.000396053	2.53528	8.83012	-6.60301
APAP_3hour_rat	3hour	3	rat	56083	Tgm2	21817	Tgm2	-0.486399	2.64191e-05	0.000396781	2.53137	9.71411	-6.60041
APAP_3hour_rat	3hour	3	rat	289125	Acbd6	72482	Acbd6	0.662814	2.64255e-05	0.000396781	2.53112	9.05251	6.60025
APAP_3hour_rat	3hour	3	rat	79224	Serpind1	15160	Serpind1	-0.395612	2.65936e-05	0.000398875	2.52451	12.8757	-6.59585
APAP_3hour_rat	3hour	3	rat	140666	Rcan2	53901	Rcan2	-0.660888	2.67308e-05	0.000400502	2.51915	7.08358	-6.59229
APAP_3hour_rat	3hour	3	rat	116718	Pex12	103737	Pex12	-0.363877	2.68233e-05	0.000401457	2.51555	8.45074	-6.5899
APAP_3hour_rat	3hour	3	rat	499156	Gas2	14453	Gas2	-0.480827	2.6898e-05	0.000402143	2.51266	10.3122	-6.58797
APAP_3hour_rat	3hour	3	rat	245980	Nr2f6	13864	Nr2f6	-0.542639	2.69587e-05	0.000402618	2.51031	8.83657	-6.58641
APAP_3hour_rat	3hour	3	rat	289352	Eprs	107508	Eprs	0.363165	2.70374e-05	0.000403361	2.50727	10.3374	6.58439
APAP_3hour_rat	3hour	3	rat	364064	Pycr2	69051	Pycr2	-0.627901	2.72485e-05	0.000406076	2.49918	7.37755	-6.57901
APAP_3hour_rat	3hour	3	rat	58936	Plk3	12795	Plk3	1.75984	2.7342e-05	0.000407034	2.49561	6.84758	6.57664
APAP_3hour_rat	3hour	3	rat	24518	Jund	16478	Jund	1.65526	2.73714e-05	0.000407036	2.49449	7.90469	6.5759
APAP_3hour_rat	3hour	3	rat	679091	Mettl1	17299	Mettl1	-0.597536	2.74642e-05	0.000407981	2.49096	8.16904	-6.57356
APAP_3hour_rat	3hour	3	rat	296580	Camsap1	227634	Camsap1	0.299418	2.77242e-05	0.000411404	2.48115	7.5028	6.56705
APAP_3hour_rat	3hour	3	rat	360980	Tns3	319939	Tns3	-0.363283	2.79116e-05	0.000413745	2.47413	8.13675	-6.5624
APAP_3hour_rat	3hour	3	rat	100363310	Cystm1	66060	Cystm1	0.51984	2.79566e-05	0.000413971	2.47246	8.64328	6.56129
APAP_3hour_rat	3hour	3	rat	297522	Sec13	110379	Sec13	-0.440823	2.80244e-05	0.000414442	2.46993	10.2785	-6.55961
APAP_3hour_rat	3hour	3	rat	302987	Unkl	74154	Unkl	-0.588436	2.80745e-05	0.000414442	2.46807	8.72648	-6.55838
APAP_3hour_rat	3hour	3	rat	361383	Adgre5	26364	Adgre5	-0.411536	2.80776e-05	0.000414442	2.46796	7.99275	-6.5583
APAP_3hour_rat	3hour	3	rat	307644	Kifc3	16582	Kifc3	-0.630026	2.81309e-05	0.000414789	2.46598	7.91347	-6.557
APAP_3hour_rat	3hour	3	rat	338401	Crip2	68337	Crip2	-0.842809	2.81805e-05	0.000415081	2.46415	10.4644	-6.55578
APAP_3hour_rat	3hour	3	rat	64627	Hist1h4b	NA	NA	1.73446	2.8263e-05	0.000415857	2.46111	9.94278	6.55376
APAP_3hour_rat	3hour	3	rat	54281	Furin	18550	Furin	-0.421599	2.88446e-05	0.000423967	2.43989	10.2656	-6.53972
APAP_3hour_rat	3hour	3	rat	171070	Ptpn21	24000	Ptpn21	-0.93523	2.89696e-05	0.000425356	2.43539	9.62918	-6.53674
APAP_3hour_rat	3hour	3	rat	59268	Ip6k2	76500	Ip6k2	1.54434	2.90183e-05	0.000425622	2.43364	8.87173	6.53558
APAP_3hour_rat	3hour	3	rat	287585	Ppm1d	53892	Ppm1d	0.503692	2.91706e-05	0.000427405	2.42819	7.76622	6.53198
APAP_3hour_rat	3hour	3	rat	312560	Xpc	22591	Xpc	0.35703	2.93151e-05	0.000428545	2.42304	9.55418	6.52857
APAP_3hour_rat	3hour	3	rat	497894	Zfp62	22720	Zfp62	0.414791	2.93173e-05	0.000428545	2.42296	5.49365	6.52852
APAP_3hour_rat	3hour	3	rat	682978	Nudt13	67725	Nudt13	-0.540661	2.93406e-05	0.000428545	2.42214	6.63216	-6.52797
APAP_3hour_rat	3hour	3	rat	94267	Nudt4	71207	Nudt4	0.374541	2.9498e-05	0.000430393	2.41656	10.7738	6.52429
APAP_3hour_rat	3hour	3	rat	314453	Wdr20	69641	Wdr20	0.446374	2.95787e-05	0.000431118	2.41372	6.25131	6.52241
APAP_3hour_rat	3hour	3	rat	680945	Sdf2l1	64136	Sdf2l1	-1.08936	2.97104e-05	0.000432585	2.40909	10.704	-6.51936
APAP_3hour_rat	3hour	3	rat	363194	Xpo5	72322	Xpo5	-0.336394	2.97445e-05	0.00043263	2.4079	7.40203	-6.51857
APAP_3hour_rat	3hour	3	rat	312503	Smyd5	232187	Smyd5	-0.429563	2.99219e-05	0.000434757	2.4017	7.53561	-6.51448
APAP_3hour_rat	3hour	3	rat	29580	Fdft1	14137	Fdft1	-1.08853	3.02101e-05	0.000438487	2.39172	9.82997	-6.50789
APAP_3hour_rat	3hour	3	rat	313449	Upf3b	68134	Upf3b	0.498153	3.02606e-05	0.000438764	2.38998	8.80933	6.50674
APAP_3hour_rat	3hour	3	rat	498678	Ccdc71	72454	Ccdc71	0.391623	3.06481e-05	0.000443919	2.37673	8.05656	6.498
APAP_3hour_rat	3hour	3	rat	641316	Aldh4a1	212647	Aldh4a1	-0.495586	3.08189e-05	0.000445059	2.37094	11.7819	-6.49419
APAP_3hour_rat	3hour	3	rat	679869	Tcf7l2	21416	Tcf7l2	-0.424085	3.08201e-05	0.000445059	2.3709	7.54387	-6.49416
APAP_3hour_rat	3hour	3	rat	313591	Thrap3	230753	Thrap3	0.465776	3.08226e-05	0.000445059	2.37082	10.0503	6.49411
APAP_3hour_rat	3hour	3	rat	298199	Plin2	11520	Plin2	1.05164	3.09922e-05	0.000447045	2.3651	11.7168	6.49034
APAP_3hour_rat	3hour	3	rat	307740	Sall1	58198	Sall1	-1.24607	3.11385e-05	0.000448609	2.3602	8.13809	-6.48711
APAP_3hour_rat	3hour	3	rat	306009	Slc39a14	213053	Slc39a14	-0.295086	3.11892e-05	0.000448609	2.35851	10.7465	-6.486
APAP_3hour_rat	3hour	3	rat	289052	Zbtb41	226470	Zbtb41	0.36564	3.11972e-05	0.000448609	2.35824	6.16016	6.48582
APAP_3hour_rat	3hour	3	rat	65984	Aacs	78894	Aacs	-0.981276	3.12765e-05	0.000449285	2.3556	8.05125	-6.48408
APAP_3hour_rat	3hour	3	rat	114004	Ppp1r14a	68458	Ppp1r14a	-0.994218	3.13338e-05	0.000449645	2.35369	6.33377	-6.48283
APAP_3hour_rat	3hour	3	rat	361714	Rasgrp2	19395	Rasgrp2	-0.496985	3.14608e-05	0.000451002	2.34948	6.58536	-6.48005
APAP_3hour_rat	3hour	3	rat	315121	Cdc42ep1	104445	Cdc42ep1	0.411146	3.15606e-05	0.000451295	2.34618	9.197	6.47788
APAP_3hour_rat	3hour	3	rat	310131	Rictor	78757	Rictor	0.581958	3.15659e-05	0.000451295	2.346	7.26185	6.47777
APAP_3hour_rat	3hour	3	rat	309041	Thumpd1	233802	Thumpd1	-0.816554	3.15784e-05	0.000451295	2.34559	9.54206	-6.4775
APAP_3hour_rat	3hour	3	rat	58964	Nme6	54369	Nme6	-0.585878	3.17467e-05	0.000453237	2.34005	7.26384	-6.47385
APAP_3hour_rat	3hour	3	rat	296956	Ube2h	22214	Ube2h	0.374825	3.17848e-05	0.000453315	2.33881	6.38475	6.47303
APAP_3hour_rat	3hour	3	rat	89812	Pip4k2b	108083	Pip4k2b	-0.357126	3.18607e-05	0.000453934	2.33632	8.0801	-6.4714
APAP_3hour_rat	3hour	3	rat	360698	Tmem50b	77975	Tmem50b	-0.562505	3.19545e-05	0.000454805	2.33326	8.29364	-6.46939
APAP_3hour_rat	3hour	3	rat	103693274	LOC103693274	NA	NA	0.497589	3.20039e-05	0.000455043	2.33165	4.99382	6.46833
APAP_3hour_rat	3hour	3	rat	304074	Morc3	338467	Morc3	0.387601	3.21054e-05	0.000456021	2.32835	8.33741	6.46616
APAP_3hour_rat	3hour	3	rat	315210	Brd1	223770	Brd1	0.400435	3.24059e-05	0.000459821	2.31865	6.91288	6.45979
APAP_3hour_rat	3hour	3	rat	289717	Tada2b	231151	Tada2b	-0.441452	3.24637e-05	0.000460172	2.3168	9.03783	-6.45857
APAP_3hour_rat	3hour	3	rat	84391	Kif2a	16563	Kif2a	0.286344	3.28479e-05	0.000465144	2.30455	6.47702	6.45052
APAP_3hour_rat	3hour	3	rat	308797	Cemip	80982	Cemip	-0.363263	3.28936e-05	0.000465319	2.3031	6.03539	-6.44957
APAP_3hour_rat	3hour	3	rat	309804	Cdk19	78334	Cdk19	0.365725	3.30831e-05	0.000467525	2.29712	7.73634	6.44565
APAP_3hour_rat	3hour	3	rat	94269	Fez2	225020	Fez2	-0.545352	3.31627e-05	0.000468176	2.29461	10.0051	-6.44401
APAP_3hour_rat	3hour	3	rat	303132	Aff4	93736	Aff4	0.307723	3.39117e-05	0.000478265	2.27135	7.49477	6.42876
APAP_3hour_rat	3hour	3	rat	113958	Mrps7	50529	Mrps7	-0.397774	3.39723e-05	0.000478636	2.26949	10.5638	-6.42754
APAP_3hour_rat	3hour	3	rat	292721	Erf	13875	Erf	0.551493	3.42192e-05	0.000481626	2.26196	9.05365	6.42261
APAP_3hour_rat	3hour	3	rat	315045	Pop1	67724	Pop1	-0.660452	3.42658e-05	0.000481796	2.26054	5.87213	-6.42168
APAP_3hour_rat	3hour	3	rat	305845	Mettl17	52535	Mettl17	-0.450099	3.43593e-05	0.000482623	2.2577	8.43173	-6.41982
APAP_3hour_rat	3hour	3	rat	312490	Paip2b	232164	Paip2b	0.436775	3.44935e-05	0.00048402	2.25364	8.8445	6.41717
APAP_3hour_rat	3hour	3	rat	363028	Spc24	67629	Spc24	-0.948348	3.49095e-05	0.000489366	2.24116	7.17471	-6.409
APAP_3hour_rat	3hour	3	rat	315689	Hmg20a	66867	Hmg20a	0.415574	3.53321e-05	0.000494271	2.22863	8.08675	6.40081
APAP_3hour_rat	3hour	3	rat	300095	Srebf2	20788	Srebf2	-0.422809	3.53725e-05	0.000494271	2.22744	9.76975	-6.40003
APAP_3hour_rat	3hour	3	rat	294504	Ppa1	67895	Ppa1	-0.323879	3.54099e-05	0.000494271	2.22634	12.2523	-6.39931
APAP_3hour_rat	3hour	3	rat	29633	Ndst1	15531	Ndst1	-0.342983	3.54264e-05	0.000494271	2.22585	8.53911	-6.399
APAP_3hour_rat	3hour	3	rat	311323	Ccdc9b	214239	Ccdc9b	-0.337589	3.54642e-05	0.000494271	2.22474	7.33897	-6.39827
APAP_3hour_rat	3hour	3	rat	365179	Zfp524	66056	Zfp524	-0.297899	3.54723e-05	0.000494271	2.2245	8.36277	-6.39811
APAP_3hour_rat	3hour	3	rat	303678	Caskin2	140721	Caskin2	-0.53896	3.55349e-05	0.000494648	2.22267	9.37183	-6.39692
APAP_3hour_rat	3hour	3	rat	300803	Lactb	80907	Lactb	-0.458891	3.55748e-05	0.00049471	2.2215	8.03884	-6.39615
APAP_3hour_rat	3hour	3	rat	311726	Pcmtd2	245867	Pcmtd2	0.589413	3.56108e-05	0.000494716	2.22045	8.01085	6.39547
APAP_3hour_rat	3hour	3	rat	360828	Noc4l	100608	Noc4l	-0.503939	3.56955e-05	0.0004954	2.21797	8.4666	-6.39385
APAP_3hour_rat	3hour	3	rat	25533	Rabggtb	19352	Rabggtb	0.652078	3.57477e-05	0.000495631	2.21645	9.99356	6.39286
APAP_3hour_rat	3hour	3	rat	361057	Ints6	18130	Ints6	-0.580849	3.58907e-05	0.000497119	2.21229	7.9905	-6.39014
APAP_3hour_rat	3hour	3	rat	298309	Lrrc42	77809	Lrrc42	-0.524327	3.59386e-05	0.000497287	2.21091	8.49075	-6.38924
APAP_3hour_rat	3hour	3	rat	287120	Tbl3	213773	Tbl3	-0.487915	3.59959e-05	0.000497586	2.20925	8.34591	-6.38815
APAP_3hour_rat	3hour	3	rat	64547	Bcl2l11	12125	Bcl2l11	0.499483	3.65772e-05	0.000505121	2.19256	6.91311	6.37727
APAP_3hour_rat	3hour	3	rat	288065	Ccdc58	381045	Ccdc58	-0.41253	3.70648e-05	0.000511347	2.17877	9.21707	-6.36828
APAP_3hour_rat	3hour	3	rat	291414	Ctdp1	67655	Ctdp1	0.45159	3.74326e-05	0.00051591	2.16849	8.13253	6.36159
APAP_3hour_rat	3hour	3	rat	64678	Tfrc	22042	Tfrc	-0.550045	3.75884e-05	0.000517547	2.16417	10.8103	-6.35877
APAP_3hour_rat	3hour	3	rat	307562	Dsg2	13511	Dsg2	-0.656623	3.76999e-05	0.000518569	2.16108	10.2861	-6.35677
APAP_3hour_rat	3hour	3	rat	361238	Pxdc1	66895	Pxdc1	0.794209	3.78997e-05	0.000520803	2.15558	9.35959	6.35319
APAP_3hour_rat	3hour	3	rat	287633	Lrrc59	98238	Lrrc59	-0.546527	3.85697e-05	0.000529488	2.13733	10.0026	-6.34132
APAP_3hour_rat	3hour	3	rat	83527	Dbnl	13169	Dbnl	-0.380541	3.87856e-05	0.000531928	2.13152	9.59919	-6.33754
APAP_3hour_rat	3hour	3	rat	304766	Ubxn4	67812	Ubxn4	-0.404785	3.88814e-05	0.000532718	2.12895	10.2462	-6.33588
APAP_3hour_rat	3hour	3	rat	306264	Ankrd28	105522	Ankrd28	0.420237	3.89613e-05	0.000533287	2.12682	9.08199	6.33449
APAP_3hour_rat	3hour	3	rat	50677	Ptpro	19277	Ptpro	-0.445551	3.93956e-05	0.000538704	2.11527	6.1144	-6.32699
APAP_3hour_rat	3hour	3	rat	360574	Utp6	216987	Utp6	-0.319661	3.95771e-05	0.000540654	2.11049	7.5783	-6.32389
APAP_3hour_rat	3hour	3	rat	81727	Mvk	17855	Mvk	-0.510425	3.96311e-05	0.000540862	2.10907	8.3188	-6.32297
APAP_3hour_rat	3hour	3	rat	302953	Slx4	52864	Slx4	-0.42204	3.98068e-05	0.000542728	2.10446	7.79368	-6.31998
APAP_3hour_rat	3hour	3	rat	289883	Tmed5	73130	Tmed5	0.685528	3.99951e-05	0.000544763	2.09955	7.55817	6.31679
APAP_3hour_rat	3hour	3	rat	361442	Sipa1l2	244668	Sipa1l2	0.448539	4.01303e-05	0.000546071	2.09603	6.54475	6.31451
APAP_3hour_rat	3hour	3	rat	116645	Plaa	18786	Plaa	-0.408029	4.04733e-05	0.0005502	2.08717	9.61791	-6.30877
APAP_3hour_rat	3hour	3	rat	317380	Prickle3	54630	Prickle3	-0.368494	4.08054e-05	0.000554175	2.07866	8.30276	-6.30326
APAP_3hour_rat	3hour	3	rat	300089	Pmm1	29858	Pmm1	0.413141	4.0874e-05	0.000554565	2.07692	8.67142	6.30213
APAP_3hour_rat	3hour	3	rat	25367	Adarb1	110532	Adarb1	0.281728	4.09509e-05	0.000555014	2.07496	7.40696	6.30086
APAP_3hour_rat	3hour	3	rat	308023	Ssx2ip	99167	Ssx2ip	-0.705881	4.09867e-05	0.000555014	2.07405	8.46528	-6.30027
APAP_3hour_rat	3hour	3	rat	315212	Alg12	223774	Alg12	-0.460814	4.11063e-05	0.000556092	2.07102	9.03181	-6.29831
APAP_3hour_rat	3hour	3	rat	306630	Abhd13	68904	Abhd13	0.328289	4.11673e-05	0.000556377	2.06947	8.52795	6.29731
APAP_3hour_rat	3hour	3	rat	81726	Mvd	192156	Mvd	-0.484234	4.1623e-05	0.000561657	2.05801	10.5887	-6.28989
APAP_3hour_rat	3hour	3	rat	103691641	LOC103691641	NA	NA	-1.09875	4.16385e-05	0.000561657	2.05762	7.76121	-6.28964
APAP_3hour_rat	3hour	3	rat	315663	Exph5	320051	Exph5	-0.903151	4.17662e-05	0.000562811	2.05443	5.13458	-6.28758
APAP_3hour_rat	3hour	3	rat	289399	Inava	67313	Inava	-0.378404	4.18049e-05	0.000562811	2.05347	5.7938	-6.28696
APAP_3hour_rat	3hour	3	rat	81826	Slc20a1	20515	Slc20a1	1.33724	4.20054e-05	0.000564965	2.04849	10.4651	6.28373
APAP_3hour_rat	3hour	3	rat	299569	Akap8l	54194	Akap8l	0.428865	4.26234e-05	0.000572062	2.03328	7.73992	6.27391
APAP_3hour_rat	3hour	3	rat	314249	Plekhg3	263406	Plekhg3	-0.408197	4.26309e-05	0.000572062	2.0331	7.91615	-6.27379
APAP_3hour_rat	3hour	3	rat	246766	Ggta1	14594	Ggta1	-0.399505	4.26563e-05	0.000572062	2.03248	7.53337	-6.27339
APAP_3hour_rat	3hour	3	rat	310864	Manba	110173	Manba	-0.813391	4.30566e-05	0.000576875	2.02276	8.02647	-6.26711
APAP_3hour_rat	3hour	3	rat	308602	Tmem86a	67893	Tmem86a	0.42357	4.31239e-05	0.000577223	2.02113	7.8352	6.26606
APAP_3hour_rat	3hour	3	rat	501779	Cd200r1l	271375	Cd200r2	0.578234	4.32911e-05	0.000578904	2.0171	7.48643	6.26346
APAP_3hour_rat	3hour	3	rat	297498	Crbn	58799	Crbn	0.468076	4.34976e-05	0.000581108	2.01214	8.78063	6.26026
APAP_3hour_rat	3hour	3	rat	309441	Twnk	226153	Twnk	-0.348714	4.36502e-05	0.000582587	2.0085	8.1969	-6.25791
APAP_3hour_rat	3hour	3	rat	313806	Rnf19b	75234	Rnf19b	0.597161	4.37552e-05	0.00058343	2.006	7.80142	6.2563
APAP_3hour_rat	3hour	3	rat	81732	Actr3	74117	Actr3	-0.304943	4.40553e-05	0.000586871	1.99888	9.67732	-6.25171
APAP_3hour_rat	3hour	3	rat	310721	Tent5c	74645	Tent5c	0.709502	4.41542e-05	0.000587169	1.99655	8.3549	6.25021
APAP_3hour_rat	3hour	3	rat	308911	Rrp8	101867	Rrp8	-0.738172	4.41915e-05	0.000587169	1.99567	5.93211	-6.24964
APAP_3hour_rat	3hour	3	rat	287522	Smg6	103677	Smg6	0.322731	4.42041e-05	0.000587169	1.99537	6.89373	6.24945
APAP_3hour_rat	3hour	3	rat	498171	Prkrip1	66801	Prkrip1	0.727234	4.43037e-05	0.000587931	1.99303	7.91687	6.24794
APAP_3hour_rat	3hour	3	rat	305156	Arhgap24	231532	Arhgap24	-1.13417	4.43782e-05	0.00058836	1.99128	7.7726	-6.24681
APAP_3hour_rat	3hour	3	rat	305684	Samd8	67630	Samd8	0.304289	4.45425e-05	0.000589977	1.98743	7.35762	6.24433
APAP_3hour_rat	3hour	3	rat	360992	Pnpt1	71701	Pnpt1	-0.418874	4.47033e-05	0.000590126	1.98368	9.33463	-6.24192
APAP_3hour_rat	3hour	3	rat	306117	Tbc1d4	210789	Tbc1d4	0.405449	4.47312e-05	0.000590126	1.98303	7.32002	6.2415
APAP_3hour_rat	3hour	3	rat	103691124	LOC103691124	NA	NA	0.677057	4.47647e-05	0.000590126	1.98225	6.17897	6.241
APAP_3hour_rat	3hour	3	rat	315058	Chrac1	93696	Chrac1	0.420905	4.47687e-05	0.000590126	1.98216	8.69148	6.24094
APAP_3hour_rat	3hour	3	rat	315939	Pxylp1	235534	Pxylp1	-0.688207	4.4836e-05	0.000590126	1.98059	8.44785	-6.23993
APAP_3hour_rat	3hour	3	rat	363450	Ftsj1	54632	Ftsj1	-0.329266	4.48477e-05	0.000590126	1.98032	6.6342	-6.23975
APAP_3hour_rat	3hour	3	rat	360497	Wdr24	268933	Wdr24	-0.360989	4.48503e-05	0.000590126	1.98026	9.24788	-6.23972
APAP_3hour_rat	3hour	3	rat	192129	Vmp1	75909	Vmp1	0.720046	4.50833e-05	0.000592633	1.97487	8.36198	6.23624
APAP_3hour_rat	3hour	3	rat	691777	Lrrc75a	192976	Lrrc75a	-0.444039	4.51846e-05	0.000593405	1.97253	5.9783	-6.23474
APAP_3hour_rat	3hour	3	rat	368042	Btaf1	107182	Btaf1	0.448605	4.54733e-05	0.000596175	1.9659	8.38576	6.23047
APAP_3hour_rat	3hour	3	rat	362391	Mxd1	17119	Mxd1	0.46148	4.54811e-05	0.000596175	1.96572	8.14445	6.23036
APAP_3hour_rat	3hour	3	rat	498193	Fam222a	433940	Fam222a	1.3979	4.56388e-05	0.000597679	1.96212	7.44696	6.22804
APAP_3hour_rat	3hour	3	rat	79256	Hnrnpd	11991	Hnrnpd	-0.44368	4.56943e-05	0.000597844	1.96085	9.33835	-6.22722
APAP_3hour_rat	3hour	3	rat	302559	Wdr45	54636	Wdr45	0.444444	4.60535e-05	0.000601979	1.9527	9.24287	6.22198
APAP_3hour_rat	3hour	3	rat	498234	Arl8a	68724	Arl8a	0.341009	4.61836e-05	0.000603114	1.94977	8.71345	6.22009
APAP_3hour_rat	3hour	3	rat	690217	Pcnx4	67708	Pcnx4	0.59006	4.66376e-05	0.000608472	1.93958	5.7934	6.21355
APAP_3hour_rat	3hour	3	rat	314028	Cbll1	104836	Cbll1	0.40735	4.68269e-05	0.000610371	1.93536	5.84095	6.21084
APAP_3hour_rat	3hour	3	rat	362911	Mal2	105853	Mal2	-0.794066	4.70083e-05	0.000612162	1.93134	9.24352	-6.20826
APAP_3hour_rat	3hour	3	rat	302913	RGD1309748	69053	1810013L24Rik	1.00759	4.73997e-05	0.000616608	1.92271	9.53114	6.20272
APAP_3hour_rat	3hour	3	rat	287661	Cisd3	217149	Cisd3	-0.404151	4.74382e-05	0.000616608	1.92186	10.6486	-6.20217
APAP_3hour_rat	3hour	3	rat	58966	Ramp2	54409	Ramp2	-0.404432	4.75513e-05	0.000617502	1.91938	8.18168	-6.20058
APAP_3hour_rat	3hour	3	rat	362829	Lsm7	66094	Lsm7	-0.531201	4.769e-05	0.000618726	1.91635	8.5652	-6.19864
APAP_3hour_rat	3hour	3	rat	361352	Slc66a2	66943	Slc66a2	-0.400342	4.78581e-05	0.000620329	1.91269	10.2429	-6.19629
APAP_3hour_rat	3hour	3	rat	361843	Aifm2	71361	Aifm2	-0.766542	4.8052e-05	0.000622176	1.90848	7.65245	-6.19359
APAP_3hour_rat	3hour	3	rat	100911251	LOC100911251	NA	NA	-0.426246	4.81381e-05	0.000622176	1.90662	5.26796	-6.19239
APAP_3hour_rat	3hour	3	rat	301131	Tnfaip8l1	66443	Tnfaip8l1	-0.891814	4.81675e-05	0.000622176	1.90598	6.6743	-6.19199
APAP_3hour_rat	3hour	3	rat	85384	Sos2	20663	Sos2	0.454624	4.81791e-05	0.000622176	1.90573	8.08904	6.19182
APAP_3hour_rat	3hour	3	rat	360807	Rsrc2	208606	Rsrc2	0.698657	4.82956e-05	0.000623102	1.90322	8.5872	6.19021
APAP_3hour_rat	3hour	3	rat	100361294	Tyk2	54721	Tyk2	-0.326043	4.85595e-05	0.000625927	1.89755	9.39049	-6.18658
APAP_3hour_rat	3hour	3	rat	83841	Sdcbp	53378	Sdcbp	0.369208	4.86496e-05	0.000626509	1.89562	11.271	6.18534
APAP_3hour_rat	3hour	3	rat	25661	Fn1	14268	Fn1	-0.412179	4.88379e-05	0.000628354	1.89159	13.3351	-6.18276
APAP_3hour_rat	3hour	3	rat	117056	H3f3b	15081	H3f3b	0.847787	4.89881e-05	0.000629705	1.8884	12.6598	6.18072
APAP_3hour_rat	3hour	3	rat	25315	Ephx1	13849	Ephx1	0.838539	4.91652e-05	0.000631399	1.88464	12.3667	6.17831
APAP_3hour_rat	3hour	3	rat	362955	Nol12	97961	Nol12	-0.319023	4.95612e-05	0.000635898	1.87629	8.18453	-6.17296
APAP_3hour_rat	3hour	3	rat	314259	Mpp5	56217	Mpp5	0.308375	4.96919e-05	0.000636824	1.87355	7.3598	6.17121
APAP_3hour_rat	3hour	3	rat	310399	Naa15	74838	Naa15	-0.310139	4.98169e-05	0.000636824	1.87093	7.77471	-6.16954
APAP_3hour_rat	3hour	3	rat	29194	Chka	12660	Chka	1.57432	4.98796e-05	0.000636824	1.86962	10.5307	6.1687
APAP_3hour_rat	3hour	3	rat	501195	Macir	52392	D1Ertd622e	-0.559298	4.9893e-05	0.000636824	1.86934	8.07822	-6.16852
APAP_3hour_rat	3hour	3	rat	362502	Ubap1	67123	Ubap1	0.472158	4.99005e-05	0.000636824	1.86919	9.18638	6.16842
APAP_3hour_rat	3hour	3	rat	360953	Stx18	71116	Stx18	-0.362168	4.99521e-05	0.000636824	1.86811	9.17996	-6.16773
APAP_3hour_rat	3hour	3	rat	84586	Fgl2	14190	Fgl2	0.516447	4.99532e-05	0.000636824	1.86809	6.44618	6.16772
APAP_3hour_rat	3hour	3	rat	312227	Cnot4	53621	Cnot4	0.719893	5.01296e-05	0.000638488	1.86442	7.85962	6.16537
APAP_3hour_rat	3hour	3	rat	315702	RGD1305464	74211	1700017B05Rik	0.615865	5.08193e-05	0.000646681	1.8502	8.85743	6.15627
APAP_3hour_rat	3hour	3	rat	312257	Dennd2a	209773	Dennd2a	-0.492308	5.09256e-05	0.000646914	1.84802	7.37975	-6.15488
APAP_3hour_rat	3hour	3	rat	361565	Vrk3	101568	Vrk3	0.408526	5.09726e-05	0.000646914	1.84706	9.79655	6.15427
APAP_3hour_rat	3hour	3	rat	114095	Stxbp3	20912	Stxbp3	0.372917	5.09768e-05	0.000646914	1.84697	8.87402	6.15422
APAP_3hour_rat	3hour	3	rat	298576	Mul1	68350	Mul1	0.441132	5.14072e-05	0.000651782	1.83822	7.30157	6.14863
APAP_3hour_rat	3hour	3	rat	362293	Dnajb6	23950	Dnajb6	0.427174	5.14686e-05	0.000651966	1.83698	7.99395	6.14783
APAP_3hour_rat	3hour	3	rat	314417	Papola	18789	Papola	-0.388772	5.1531e-05	0.000652165	1.83572	8.43048	-6.14703
APAP_3hour_rat	3hour	3	rat	302982	Eme2	193838	Eme2	-0.331101	5.21206e-05	0.000659027	1.82388	7.36267	-6.13947
APAP_3hour_rat	3hour	3	rat	689625	Slc25a45	107375	Slc25a45	-0.636292	5.22833e-05	0.000660486	1.82063	8.37067	-6.1374
APAP_3hour_rat	3hour	3	rat	300982	Abhd14a	68644	Abhd14a	0.41114	5.26127e-05	0.000663624	1.8141	6.67384	6.13323
APAP_3hour_rat	3hour	3	rat	362967	Rrp7a	74778	Rrp7a	-0.391721	5.2627e-05	0.000663624	1.81381	5.611	-6.13305
APAP_3hour_rat	3hour	3	rat	84580	Hdac5	15184	Hdac5	-0.438458	5.27603e-05	0.000664703	1.81118	9.06768	-6.13137
APAP_3hour_rat	3hour	3	rat	290632	Mrpl34	94065	Mrpl34	-0.444748	5.28948e-05	0.000665651	1.80853	8.97809	-6.12968
APAP_3hour_rat	3hour	3	rat	25132	Myo5b	17919	Myo5b	0.569892	5.29311e-05	0.000665651	1.80782	6.94484	6.12922
APAP_3hour_rat	3hour	3	rat	286906	Pdia6	71853	Pdia6	-0.43062	5.35589e-05	0.000672565	1.79554	12.4967	-6.1214
APAP_3hour_rat	3hour	3	rat	79121	Arf6	11845	Arf6	-0.415127	5.35774e-05	0.000672565	1.79519	9.57738	-6.12117
APAP_3hour_rat	3hour	3	rat	294978	RGD1307100	229227	4932438A13Rik	0.371199	5.36384e-05	0.000672726	1.794	10.012	6.12042
APAP_3hour_rat	3hour	3	rat	54300	Slc12a3	20497	Slc12a3	0.526874	5.37505e-05	0.000673524	1.79183	6.47498	6.11903
APAP_3hour_rat	3hour	3	rat	311846	Lrrc8a	241296	Lrrc8a	0.563605	5.38504e-05	0.000674171	1.78989	8.06636	6.1178
APAP_3hour_rat	3hour	3	rat	311134	Ccdc141	545428	Ccdc141	-1.16912	5.40677e-05	0.000675752	1.7857	5.49185	-6.11513
APAP_3hour_rat	3hour	3	rat	25697	Ctsl	13039	Ctsl	0.405772	5.40738e-05	0.000675752	1.78559	13.2762	6.11506
APAP_3hour_rat	3hour	3	rat	293613	RGD1309350	NA	NA	-0.393991	5.41598e-05	0.00067622	1.78393	11.947	-6.114
APAP_3hour_rat	3hour	3	rat	301225	Unc5cl	76589	Unc5cl	-0.582891	5.42206e-05	0.000676374	1.78277	8.30286	-6.11326
APAP_3hour_rat	3hour	3	rat	314830	Krr1	52705	Krr1	-0.54068	5.44072e-05	0.000678095	1.77919	8.28051	-6.11098
APAP_3hour_rat	3hour	3	rat	24494	Il1b	16176	Il1b	-0.678091	5.45632e-05	0.000679431	1.77621	6.67265	-6.10909
APAP_3hour_rat	3hour	3	rat	685243	Ackr4	252837	Ackr4	-0.424847	5.48263e-05	0.000682098	1.7712	5.62922	-6.1059
APAP_3hour_rat	3hour	3	rat	25383	Apobec1	11810	Apobec1	-0.545259	5.54309e-05	0.000688756	1.75979	6.61511	-6.09864
APAP_3hour_rat	3hour	3	rat	298687	Aurkaip1	66077	Aurkaip1	-0.379182	5.54926e-05	0.000688756	1.75863	9.85709	-6.0979
APAP_3hour_rat	3hour	3	rat	315073	Jrk	16469	Jrk	-0.426397	5.55097e-05	0.000688756	1.75831	7.15126	-6.0977
APAP_3hour_rat	3hour	3	rat	498805	Thnsl1	208967	Thnsl1	-0.854479	5.58539e-05	0.000691883	1.75188	6.28452	-6.09361
APAP_3hour_rat	3hour	3	rat	312299	Ezh2	14056	Ezh2	0.329333	5.58611e-05	0.000691883	1.75174	6.21775	6.09353
APAP_3hour_rat	3hour	3	rat	29223	Ak4	11639	Ak4	-0.467149	5.60084e-05	0.000693091	1.749	9.2989	-6.09178
APAP_3hour_rat	3hour	3	rat	306252	Nek4	23955	Nek4	-0.35201	5.63606e-05	0.00069682	1.74248	5.7648	-6.08764
APAP_3hour_rat	3hour	3	rat	305258	Utp3	65961	Utp3	-0.311807	5.64097e-05	0.00069682	1.74157	9.61748	-6.08706
APAP_3hour_rat	3hour	3	rat	499770	Spout1	227695	Spout1	-0.332699	5.66038e-05	0.000698599	1.738	7.83464	-6.08479
APAP_3hour_rat	3hour	3	rat	362110	Cdk9	107951	Cdk9	0.301566	5.74035e-05	0.000707841	1.7234	10.0199	6.07552
APAP_3hour_rat	3hour	3	rat	688912	Mrps16	66242	Mrps16	-0.536655	5.75963e-05	0.000709402	1.71991	10.0277	-6.07331
APAP_3hour_rat	3hour	3	rat	366894	Trhde	237553	Trhde	0.418467	5.76319e-05	0.000709402	1.71926	4.92446	6.0729
APAP_3hour_rat	3hour	3	rat	116670	Ppp1r12a	17931	Ppp1r12a	0.313506	5.77184e-05	0.00070984	1.7177	7.77002	6.07191
APAP_3hour_rat	3hour	3	rat	361764	Sema4g	26456	Sema4g	-0.729875	5.81366e-05	0.000714352	1.71019	9.50886	-6.06715
APAP_3hour_rat	3hour	3	rat	311723	Sox18	20672	Sox18	-0.662417	5.82158e-05	0.000714695	1.70877	7.74081	-6.06625
APAP_3hour_rat	3hour	3	rat	363687	Mettl2	52686	Mettl2	-0.501915	5.84034e-05	0.000716367	1.70542	8.24464	-6.06413
APAP_3hour_rat	3hour	3	rat	365571	Tysnd1	71767	Tysnd1	-0.369232	5.85294e-05	0.000716785	1.70318	10.0444	-6.06271
APAP_3hour_rat	3hour	3	rat	502663	Serf2	378702	Serf2	-0.300423	5.85403e-05	0.000716785	1.70299	8.53181	-6.06258
APAP_3hour_rat	3hour	3	rat	316102	Lztfl1	93730	Lztfl1	0.432279	5.88239e-05	0.000719624	1.69796	7.67487	6.0594
APAP_3hour_rat	3hour	3	rat	317444	Hccs	15159	Hccs	-0.476517	5.88939e-05	0.000719849	1.69672	8.81104	-6.05861
APAP_3hour_rat	3hour	3	rat	29755	Colq	382864	Colq	0.591354	5.90116e-05	0.000720655	1.69464	6.99668	6.05729
APAP_3hour_rat	3hour	3	rat	29244	Gch1	14528	Gch1	0.501249	5.93874e-05	0.000724531	1.68804	9.80521	6.05311
APAP_3hour_rat	3hour	3	rat	304019	Tbc1d23	67581	Tbc1d23	0.334594	5.94744e-05	0.000724531	1.68651	7.45906	6.05215
APAP_3hour_rat	3hour	3	rat	308212	Dact2	240025	Dact2	0.740047	5.94849e-05	0.000724531	1.68633	6.04312	6.05203
APAP_3hour_rat	3hour	3	rat	303311	Rtn4rl1	237847	Rtn4rl1	-0.512661	6.03131e-05	0.000733977	1.67194	7.22849	-6.04292
APAP_3hour_rat	3hour	3	rat	500288	Thumpd3	14911	Thumpd3	-0.425183	6.0414e-05	0.000734376	1.6702	7.65259	-6.04182
APAP_3hour_rat	3hour	3	rat	304334	Fam20c	80752	Fam20c	-0.465816	6.04514e-05	0.000734376	1.66956	8.08674	-6.04141
APAP_3hour_rat	3hour	3	rat	313782	Fbxl12	30843	Fbxl12	0.425328	6.13406e-05	0.00074453	1.65436	8.47308	6.03181
APAP_3hour_rat	3hour	3	rat	24953	Gcgr	14527	Gcgr	-0.373946	6.17259e-05	0.000748554	1.64785	10.2316	-6.02769
APAP_3hour_rat	3hour	3	rat	310667	Cers2	76893	Cers2	-0.461115	6.20461e-05	0.000751783	1.64246	11.6816	-6.02429
APAP_3hour_rat	3hour	3	rat	292876	Josd2	66124	Josd2	-0.543336	6.2179e-05	0.000752609	1.64024	8.92814	-6.02288
APAP_3hour_rat	3hour	3	rat	311257	Nat10	98956	Nat10	-0.344859	6.22223e-05	0.000752609	1.63951	8.2849	-6.02242
APAP_3hour_rat	3hour	3	rat	312381	Ppm1k	243382	Ppm1k	1.27345	6.23513e-05	0.000753515	1.63736	8.02567	6.02106
APAP_3hour_rat	3hour	3	rat	363073	Glce	93683	Glce	0.488218	6.25697e-05	0.000755187	1.63372	8.896	6.01876
APAP_3hour_rat	3hour	3	rat	288532	Mcm7	17220	Mcm7	0.414907	6.26321e-05	0.000755187	1.63268	8.78526	6.01811
APAP_3hour_rat	3hour	3	rat	406169	Atf6b	12915	Atf6b	-0.387493	6.26522e-05	0.000755187	1.63235	8.29765	-6.0179
APAP_3hour_rat	3hour	3	rat	100910940	Evi2b	101488212	Evi2	-0.557347	6.29569e-05	0.000758204	1.6273	5.90006	-6.01471
APAP_3hour_rat	3hour	3	rat	363236	Fam117b	72750	Fam117b	0.455191	6.3053e-05	0.000758705	1.62571	8.12374	6.01371
APAP_3hour_rat	3hour	3	rat	681062	Slbp	20492	Slbp	1.26751	6.31582e-05	0.000759315	1.62398	6.6197	6.01262
APAP_3hour_rat	3hour	3	rat	300266	Cbx5	12419	Cbx5	0.378989	6.33934e-05	0.000761485	1.62011	6.00606	6.01018
APAP_3hour_rat	3hour	3	rat	315120	Card10	105844	Card10	0.413867	6.35995e-05	0.000762029	1.61673	8.15875	6.00804
APAP_3hour_rat	3hour	3	rat	363151	Ccdc12	72654	Ccdc12	-0.365003	6.36406e-05	0.000762029	1.61606	7.80079	-6.00762
APAP_3hour_rat	3hour	3	rat	691610	Zfp770	228491	Zfp770	0.630919	6.36468e-05	0.000762029	1.61596	7.09421	6.00756
APAP_3hour_rat	3hour	3	rat	361664	Eef1akmt2	72096	Eef1akmt2	-0.727005	6.37019e-05	0.000762029	1.61506	5.54678	-6.00699
APAP_3hour_rat	3hour	3	rat	295027	Pcdh18	73173	Pcdh18	-0.920964	6.37635e-05	0.000762029	1.61405	7.29336	-6.00635
APAP_3hour_rat	3hour	3	rat	293067	Zfand6	65098	Zfand6	0.353927	6.37668e-05	0.000762029	1.614	10.815	6.00632
APAP_3hour_rat	3hour	3	rat	24179	Agt	11606	Agt	0.31226	6.38611e-05	0.000762502	1.61246	13.2526	6.00535
APAP_3hour_rat	3hour	3	rat	24177	Afp	11576	Afp	-0.881146	6.39544e-05	0.000762962	1.61094	7.80829	-6.00439
APAP_3hour_rat	3hour	3	rat	84423	Nrtn	18188	Nrtn	0.452089	6.41265e-05	0.000764361	1.60814	6.05036	6.00263
APAP_3hour_rat	3hour	3	rat	494346	Prelid3b	66390	Prelid3b	-0.4564	6.4299e-05	0.000765762	1.60535	8.86414	-6.00087
APAP_3hour_rat	3hour	3	rat	362295	Lmbr1	56873	Lmbr1	0.312234	6.45523e-05	0.000768123	1.60126	6.6302	5.99829
APAP_3hour_rat	3hour	3	rat	314126	Baz1a	217578	Baz1a	0.644979	6.48304e-05	0.000770773	1.59679	7.63932	5.99547
APAP_3hour_rat	3hour	3	rat	259237	Dock9	105445	Dock9	0.325525	6.57824e-05	0.000781426	1.58162	7.50495	5.98592
APAP_3hour_rat	3hour	3	rat	296084	Ino80	68142	Ino80	0.315817	6.60358e-05	0.000783724	1.57762	8.93654	5.9834
APAP_3hour_rat	3hour	3	rat	500242	Pcbp1	23983	Pcbp1	-0.326966	6.61261e-05	0.000783724	1.5762	11.4377	-5.98251
APAP_3hour_rat	3hour	3	rat	25615	Sdc2	15529	Sdc2	-0.407549	6.61446e-05	0.000783724	1.5759	11.5097	-5.98232
APAP_3hour_rat	3hour	3	rat	310732	Slc22a15	242126	Slc22a15	-0.404577	6.62617e-05	0.000784445	1.57406	7.38427	-5.98116
APAP_3hour_rat	3hour	3	rat	306238	Ccdc66	320234	Ccdc66	-0.612422	6.64157e-05	0.0007856	1.57165	7.53776	-5.97964
APAP_3hour_rat	3hour	3	rat	303905	Parp9	80285	Parp9	-0.667361	6.70285e-05	0.000792122	1.56209	8.53518	-5.97363
APAP_3hour_rat	3hour	3	rat	309513	Ppp1r3c	53412	Ppp1r3c	-1.0337	6.70808e-05	0.000792122	1.56128	11.1425	-5.97312
APAP_3hour_rat	3hour	3	rat	54190	Rabep1	54189	Rabep1	-0.326863	6.74033e-05	0.000795256	1.55629	7.61001	-5.96999
APAP_3hour_rat	3hour	3	rat	353252	Rdh10	98711	Rdh10	-0.477203	6.81772e-05	0.000803167	1.54441	9.02957	-5.96252
APAP_3hour_rat	3hour	3	rat	29386	Mecp2	17257	Mecp2	0.263122	6.81891e-05	0.000803167	1.54423	7.57695	5.96241
APAP_3hour_rat	3hour	3	rat	291356	Etl4	208618	Etl4	-0.7686	6.89967e-05	0.000810702	1.53198	6.88534	-5.95471
APAP_3hour_rat	3hour	3	rat	363284	Ube2f	67921	Ube2f	-0.338888	6.89986e-05	0.000810702	1.53195	9.88596	-5.9547
APAP_3hour_rat	3hour	3	rat	100909675	LOC100909675	NA	NA	0.880537	6.90585e-05	0.000810702	1.53105	6.8421	5.95413
APAP_3hour_rat	3hour	3	rat	29201	Ctf1	13019	Ctf1	-0.31877	6.90615e-05	0.000810702	1.53101	8.05784	-5.9541
APAP_3hour_rat	3hour	3	rat	304785	Slc45a3	212980	Slc45a3	-0.289504	7.02151e-05	0.000823549	1.51377	8.23629	-5.94329
APAP_3hour_rat	3hour	3	rat	314442	Wars1	22375	Wars	-0.331512	7.04383e-05	0.000825472	1.51047	8.10175	-5.94122
APAP_3hour_rat	3hour	3	rat	54230	Btg3	12228	Btg3	0.577261	7.05064e-05	0.000825576	1.50946	7.09528	5.94059
APAP_3hour_rat	3hour	3	rat	304962	Atf6	226641	Atf6	0.347456	7.08575e-05	0.000828991	1.5043	9.56319	5.93735
APAP_3hour_rat	3hour	3	rat	309106	Sigirr	24058	Sigirr	-0.378759	7.17822e-05	0.000839105	1.49081	8.15042	-5.9289
APAP_3hour_rat	3hour	3	rat	363074	RGD1309779	69478	2300009A05Rik	0.338543	7.20153e-05	0.000840937	1.48744	9.60195	5.92678
APAP_3hour_rat	3hour	3	rat	682097	Taf4	228980	Taf4	0.444865	7.20596e-05	0.000840937	1.4868	8.94648	5.92638
APAP_3hour_rat	3hour	3	rat	315879	Adamts7	108153	Adamts7	-0.663832	7.21773e-05	0.000841606	1.4851	7.64157	-5.92532
APAP_3hour_rat	3hour	3	rat	360569	Mrm3	67390	Mrm3	-0.48791	7.2657e-05	0.000846491	1.47821	7.13812	-5.921
APAP_3hour_rat	3hour	3	rat	302935	Ubn1	170644	Ubn1	0.610078	7.27753e-05	0.000847161	1.47651	8.11391	5.91995
APAP_3hour_rat	3hour	3	rat	311911	Rabgap1	227800	Rabgap1	0.298562	7.29836e-05	0.000848876	1.47354	8.83869	5.91808
APAP_3hour_rat	3hour	3	rat	299636	Tle2	21886	Tle2	-0.423445	7.30899e-05	0.000849403	1.47203	8.93912	-5.91714
APAP_3hour_rat	3hour	3	rat	29540	Hsd17b7	15490	Hsd17b7	-0.855104	7.32201e-05	0.000850207	1.47018	8.8036	-5.91598
APAP_3hour_rat	3hour	3	rat	304859	Dhx9	13211	Dhx9	0.333187	7.34563e-05	0.000852239	1.46683	7.14096	5.91388
APAP_3hour_rat	3hour	3	rat	64516	Vps45	22365	Vps45	-0.455732	7.36277e-05	0.000853028	1.4644	6.68552	-5.91237
APAP_3hour_rat	3hour	3	rat	113948	Bbs2	67378	Bbs2	0.697766	7.36467e-05	0.000853028	1.46413	5.92044	5.9122
APAP_3hour_rat	3hour	3	rat	246217	Ngef	53972	Ngef	-0.703898	7.40129e-05	0.000856558	1.45897	8.22067	-5.90897
APAP_3hour_rat	3hour	3	rat	84027	Gsk3b	56637	Gsk3b	0.3565	7.4194e-05	0.000857941	1.45643	8.34257	5.90738
APAP_3hour_rat	3hour	3	rat	309145	RGD1311946	72056	1810055G02Rik	1.59893	7.42797e-05	0.00085822	1.45523	8.10449	5.90663
APAP_3hour_rat	3hour	3	rat	100362980	LOC100362980	NA	NA	-0.46098	7.49337e-05	0.000865059	1.44611	8.17854	-5.90093
APAP_3hour_rat	3hour	3	rat	102554796	LOC102554796	NA	NA	-0.580598	7.5284e-05	0.000868383	1.44126	6.34432	-5.8979
APAP_3hour_rat	3hour	3	rat	294799	Brix1	67832	Brix1	-0.314859	7.59422e-05	0.000875252	1.4322	8.23733	-5.89225
APAP_3hour_rat	3hour	3	rat	24778	Slc2a1	20525	Slc2a1	0.653131	7.62318e-05	0.000877862	1.42825	7.98379	5.88978
APAP_3hour_rat	3hour	3	rat	498013	Ern1	78943	Ern1	0.650018	7.643e-05	0.000879418	1.42554	9.83269	5.88809
APAP_3hour_rat	3hour	3	rat	363171	Tmem42	66079	Tmem42	0.403571	7.685e-05	0.000883521	1.41984	8.8547	5.88453
APAP_3hour_rat	3hour	3	rat	689997	Fam91a1	210998	Fam91a1	0.512766	7.71431e-05	0.00088616	1.41588	9.24646	5.88206
APAP_3hour_rat	3hour	3	rat	304579	Usp30	100756	Usp30	-0.34429	7.7257e-05	0.000886737	1.41435	7.97023	-5.8811
APAP_3hour_rat	3hour	3	rat	29275	Actc1	11464	Actc1	-0.260458	7.75682e-05	0.000889576	1.41017	6.26211	-5.8785
APAP_3hour_rat	3hour	3	rat	64035	Pygl	110095	Pygl	-0.835351	7.76826e-05	0.000890156	1.40864	10.8439	-5.87754
APAP_3hour_rat	3hour	3	rat	309514	Hectd2	226098	Hectd2	0.533899	7.84774e-05	0.000898525	1.39805	5.78544	5.87094
APAP_3hour_rat	3hour	3	rat	292886	Tbc1d17	233204	Tbc1d17	0.406483	7.86647e-05	0.00089993	1.39557	8.72147	5.8694
APAP_3hour_rat	3hour	3	rat	310999	Plekhg5	269608	Plekhg5	-0.407505	7.87731e-05	0.00090043	1.39414	8.08608	-5.8685
APAP_3hour_rat	3hour	3	rat	311456	Mkks	59030	Mkks	-0.286608	8.01978e-05	0.000915964	1.37549	8.67276	-5.85689
APAP_3hour_rat	3hour	3	rat	361365	Polr2c	20021	Polr2c	-0.500925	8.03979e-05	0.000917498	1.3729	8.87895	-5.85528
APAP_3hour_rat	3hour	3	rat	303226	Zfp18	52712	Zkscan6	0.466377	8.06732e-05	0.000919823	1.36935	7.33699	5.85307
APAP_3hour_rat	3hour	3	rat	103690957	LOC103690957	NA	NA	-0.36402	8.07337e-05	0.000919823	1.36857	4.94547	-5.85258
APAP_3hour_rat	3hour	3	rat	308968	Rbbp6	19647	Rbbp6	0.370714	8.09759e-05	0.000921829	1.36545	7.35993	5.85064
APAP_3hour_rat	3hour	3	rat	691426	Tmem201	230917	Tmem201	0.454849	8.1424e-05	0.000926173	1.35971	7.97253	5.84707
APAP_3hour_rat	3hour	3	rat	140544	Pcyt1a	13026	Pcyt1a	0.381744	8.16355e-05	0.000927822	1.35701	8.40829	5.8454
APAP_3hour_rat	3hour	3	rat	116493	Gripap1	54645	Gripap1	-0.362457	8.20595e-05	0.00093188	1.35163	8.08727	-5.84205
APAP_3hour_rat	3hour	3	rat	360895	Rrp15	67223	Rrp15	-0.38491	8.25443e-05	0.000936623	1.3455	7.86049	-5.83824
APAP_3hour_rat	3hour	3	rat	686506	Lyrm7	75530	Lyrm7	-0.298101	8.28843e-05	0.000939113	1.34122	4.83598	-5.83558
APAP_3hour_rat	3hour	3	rat	689079	Arl15	218639	Arl15	-0.418074	8.28986e-05	0.000939113	1.34104	7.70174	-5.83547
APAP_3hour_rat	3hour	3	rat	685144	Sec24c	218811	Sec24c	-0.381641	8.32025e-05	0.000941791	1.33724	10.2612	-5.83311
APAP_3hour_rat	3hour	3	rat	363836	Ube2l3	NA	NA	-0.312573	8.33356e-05	0.000942531	1.33558	9.70799	-5.83208
APAP_3hour_rat	3hour	3	rat	63997	Slc29a1	63959	Slc29a1	-0.773634	8.35764e-05	0.000944488	1.33258	8.5376	-5.83021
APAP_3hour_rat	3hour	3	rat	361258	Cul2	71745	Cul2	-0.350807	8.37922e-05	0.000945713	1.32989	7.89481	-5.82855
APAP_3hour_rat	3hour	3	rat	297337	Rnf181	66510	Rnf181	-0.362092	8.38205e-05	0.000945713	1.32954	9.73866	-5.82833
APAP_3hour_rat	3hour	3	rat	100363266	Igip	109169	Igip	-0.311039	8.44212e-05	0.00095172	1.32212	7.20268	-5.82372
APAP_3hour_rat	3hour	3	rat	362535	Lurap1l	52829	Lurap1l	0.562672	8.49092e-05	0.000956447	1.31612	8.5181	5.82
APAP_3hour_rat	3hour	3	rat	363463	Mospd2	76763	Mospd2	0.363869	8.55604e-05	0.000963004	1.30818	9.57116	5.81507
APAP_3hour_rat	3hour	3	rat	368002	Baz1b	22385	Baz1b	-0.349692	8.58879e-05	0.000965909	1.3042	9.16705	-5.81261
APAP_3hour_rat	3hour	3	rat	192260	Cdipt	52858	Cdipt	-0.432858	8.61484e-05	0.000968058	1.30105	9.81941	-5.81065
APAP_3hour_rat	3hour	3	rat	305963	Pinx1	72400	Pinx1	-0.390998	8.66323e-05	0.000972711	1.29523	7.95319	-5.80704
APAP_3hour_rat	3hour	3	rat	306549	Pomk	74653	Pomk	-0.421824	8.684e-05	0.000974258	1.29274	8.36133	-5.8055
APAP_3hour_rat	3hour	3	rat	290224	Emc9	85308	Emc9	-0.339634	8.69528e-05	0.000974739	1.29139	6.25966	-5.80466
APAP_3hour_rat	3hour	3	rat	315203	Gramd4	223752	Gramd4	-0.473258	8.70829e-05	0.000974784	1.28984	7.48707	-5.8037
APAP_3hour_rat	3hour	3	rat	287541	Ift20	55978	Ift20	-0.431151	8.70967e-05	0.000974784	1.28967	10.0729	-5.8036
APAP_3hour_rat	3hour	3	rat	25405	Ccng1	12450	Ccng1	0.449858	8.75641e-05	0.000979228	1.28411	8.70495	5.80015
APAP_3hour_rat	3hour	3	rat	681996	Ahsa1	217737	Ahsa1	-0.370848	8.79051e-05	0.000982254	1.28006	10.8282	-5.79765
APAP_3hour_rat	3hour	3	rat	287302	Mrpl22	216767	Mrpl22	-0.356668	8.80176e-05	0.000982722	1.27873	10.8038	-5.79682
APAP_3hour_rat	3hour	3	rat	58835	Phgdh	236539	Phgdh	1.96398	8.8175e-05	0.000983691	1.27688	6.64213	5.79567
APAP_3hour_rat	3hour	3	rat	291071	Rpp40	208366	Rpp40	0.34551	8.84116e-05	0.000985271	1.27409	8.33436	5.79395
APAP_3hour_rat	3hour	3	rat	288447	Uspl1	231915	Uspl1	-0.523476	8.8458e-05	0.000985271	1.27354	8.96332	-5.79361
APAP_3hour_rat	3hour	3	rat	171387	Rnf39	386454	Rnf39	1.11601	8.88555e-05	0.000988908	1.26888	8.56931	5.79073
APAP_3hour_rat	3hour	3	rat	311146	Itprid2	70599	Itprid2	-0.419679	8.89534e-05	0.000989207	1.26774	10.1881	-5.79002
APAP_3hour_rat	3hour	3	rat	361760	Cutc	66388	Cutc	-0.503264	8.9248e-05	0.000991123	1.2643	8.4146	-5.78789
APAP_3hour_rat	3hour	3	rat	305076	Utp25	215193	Utp25	-0.353122	8.92679e-05	0.000991123	1.26407	7.30732	-5.78775
APAP_3hour_rat	3hour	3	rat	25528	Sirpa	19261	Sirpa	-0.379953	8.95922e-05	0.000993931	1.2603	8.83644	-5.78541
APAP_3hour_rat	3hour	3	rat	689253	Nbeal1	269198	Nbeal1	0.558874	8.97894e-05	0.000995327	1.25801	6.5211	5.784
APAP_3hour_rat	3hour	3	rat	309169	Ehbp1l1	114601	Ehbp1l1	-0.403317	8.98877e-05	0.000995624	1.25687	6.58554	-5.7833
APAP_3hour_rat	3hour	3	rat	304092	Son	20658	Son	0.400877	9.02462e-05	0.000998801	1.25273	8.51817	5.78074
APAP_3hour_rat	3hour	3	rat	25428	Cyp7a1	13122	Cyp7a1	-2.3087	9.06484e-05	0.00100246	1.24811	9.32043	-5.77788
APAP_3hour_rat	3hour	3	rat	363035	Zbtb44	235132	Zbtb44	0.518957	9.10258e-05	0.00100583	1.24379	7.66439	5.77521
APAP_3hour_rat	3hour	3	rat	81673	Gtf2b	229906	Gtf2b	0.64183	9.12955e-05	0.00100801	1.24071	9.45113	5.77331
APAP_3hour_rat	3hour	3	rat	296583	Nacc2	67991	Nacc2	-0.422159	9.14106e-05	0.00100848	1.2394	7.71037	-5.7725
APAP_3hour_rat	3hour	3	rat	116596	Map3k8	26410	Map3k8	0.452608	9.22193e-05	0.0010166	1.23024	4.75081	5.76684
APAP_3hour_rat	3hour	3	rat	317435	Shroom2	110380	Shroom2	-0.345054	9.30203e-05	0.00102462	1.22125	8.78194	-5.76129
APAP_3hour_rat	3hour	3	rat	291084	Nqo2	18105	Nqo2	-0.599127	9.39454e-05	0.00103386	1.21096	9.6673	-5.75494
APAP_3hour_rat	3hour	3	rat	362325	Mdfic	16543	Mdfic	0.377397	9.40076e-05	0.00103386	1.21028	7.82776	5.75451
APAP_3hour_rat	3hour	3	rat	102549842	LOC102549842	NA	NA	0.328991	9.41169e-05	0.00103425	1.20907	6.63117	5.75377
APAP_3hour_rat	3hour	3	rat	313840	Rmdn2	381110	Rmdn2	-0.632497	9.46497e-05	0.00103928	1.2032	8.87101	-5.75015
APAP_3hour_rat	3hour	3	rat	314075	Pnpla8	67452	Pnpla8	0.504291	9.52119e-05	0.00104436	1.19704	9.01343	5.74635
APAP_3hour_rat	3hour	3	rat	300676	Ttc36	192653	Ttc36	-1.33942	9.53018e-05	0.00104436	1.19606	10.1671	-5.74575
APAP_3hour_rat	3hour	3	rat	362418	Irak2	108960	Irak2	0.619693	9.5337e-05	0.00104436	1.19568	7.87344	5.74551
APAP_3hour_rat	3hour	3	rat	306814	Phf2	18676	Phf2	-0.367021	9.55692e-05	0.00104608	1.19315	7.91742	-5.74395
APAP_3hour_rat	3hour	3	rat	24954	Insr	16337	Insr	0.390987	9.6727e-05	0.00105792	1.18063	7.75051	5.73624
APAP_3hour_rat	3hour	3	rat	293186	Lyve1	114332	Lyve1	0.372146	9.71964e-05	0.00106222	1.1756	10.543	5.73314
APAP_3hour_rat	3hour	3	rat	498514	RGD1565222	74359	4931414P19Rik	-0.35744	9.85491e-05	0.00107616	1.16123	6.69287	-5.72429
APAP_3hour_rat	3hour	3	rat	25603	Marcks	17118	Marcks	-0.403618	9.92371e-05	0.00108194	1.15399	6.914	-5.71984
APAP_3hour_rat	3hour	3	rat	365865	Pip5k1a	18720	Pip5k1a	0.401464	9.92857e-05	0.00108194	1.15349	8.00783	5.71953
APAP_3hour_rat	3hour	3	rat	59076	Grk6	26385	Grk6	0.262701	9.93113e-05	0.00108194	1.15322	8.22348	5.71937
APAP_3hour_rat	3hour	3	rat	286900	Selenos	109815	Selenos	0.497447	9.94474e-05	0.00108203	1.15179	10.1826	5.71849
APAP_3hour_rat	3hour	3	rat	360793	Rhbdd2	215160	Rhbdd2	0.624617	9.94749e-05	0.00108203	1.15151	9.2631	5.71831
APAP_3hour_rat	3hour	3	rat	306376	Sh2d4a	72281	Sh2d4a	-0.346522	9.97972e-05	0.00108469	1.14814	8.81662	-5.71625
APAP_3hour_rat	3hour	3	rat	361266	Akr1c12	622402	Akr1c12	-1.73985	9.99716e-05	0.00108574	1.14633	8.53671	-5.71513
APAP_3hour_rat	3hour	3	rat	297989	Ddx58	230073	Ddx58	-0.521084	0.000100795	0.00109383	1.13781	8.17153	-5.70989
APAP_3hour_rat	3hour	3	rat	311487	Polr3f	70408	Polr3f	-0.278716	0.000102062	0.00110672	1.12481	6.22063	-5.70191
APAP_3hour_rat	3hour	3	rat	315550	Rpusd4	71989	Rpusd4	-0.304782	0.000102253	0.00110792	1.12288	7.33358	-5.70072
APAP_3hour_rat	3hour	3	rat	64646	Hist3h2a	665433	Hist1h2ao	0.641022	0.000102378	0.00110795	1.12161	4.75119	5.69994
APAP_3hour_rat	3hour	3	rat	691113	LOC691113	68364	0610030E20Rik	-0.405206	0.000102478	0.00110795	1.12059	8.3503	-5.69932
APAP_3hour_rat	3hour	3	rat	500246	Arhgap25	232201	Arhgap25	-0.350762	0.000102542	0.00110795	1.11994	6.48724	-5.69892
APAP_3hour_rat	3hour	3	rat	308790	Mex3b	108797	Mex3b	0.61447	0.000102618	0.00110795	1.11917	5.22045	5.69844
APAP_3hour_rat	3hour	3	rat	686999	Mphosph6	68533	Mphosph6	-0.468728	0.000102653	0.00110795	1.11882	8.86111	-5.69823
APAP_3hour_rat	3hour	3	rat	314879	Xpot	73192	Xpot	0.388025	0.000102789	0.00110856	1.11744	8.29005	5.69738
APAP_3hour_rat	3hour	3	rat	29700	Pcbd1	13180	Pcbd1	-0.305743	0.000103088	0.00111069	1.11442	12.2006	-5.69553
APAP_3hour_rat	3hour	3	rat	171516	Akr1c3	105349	Akr1c18	-0.906936	0.000103146	0.00111069	1.11383	7.58379	-5.69517
APAP_3hour_rat	3hour	3	rat	299613	Mex3d	237400	Mex3d	0.33199	0.000103394	0.00111176	1.11134	5.1116	5.69363
APAP_3hour_rat	3hour	3	rat	289994	Cnih1	12793	Cnih1	-0.363874	0.000103405	0.00111176	1.11123	10.6981	-5.69357
APAP_3hour_rat	3hour	3	rat	81641	Anpep	16790	Anpep	-0.494885	0.000103925	0.0011165	1.10601	10.3295	-5.69037
APAP_3hour_rat	3hour	3	rat	79253	Avil	11567	Avil	-0.437322	0.000104986	0.00112666	1.09546	6.47528	-5.68389
APAP_3hour_rat	3hour	3	rat	171435	Aagab	66939	Aagab	-0.397417	0.000105033	0.00112666	1.09499	7.82794	-5.68361
APAP_3hour_rat	3hour	3	rat	311661	Zfp64	22722	Zfp64	-0.439198	0.000105172	0.00112728	1.09362	6.61081	-5.68277
APAP_3hour_rat	3hour	3	rat	58813	Nt5e	23959	Nt5e	-0.350455	0.000105426	0.00112913	1.09111	10.1868	-5.68123
APAP_3hour_rat	3hour	3	rat	406165	Agpat1	55979	Agpat1	-0.275584	0.000106053	0.00113498	1.08495	6.92786	-5.67745
APAP_3hour_rat	3hour	3	rat	171086	Trak2	70827	Trak2	0.898369	0.000106651	0.0011405	1.07911	8.91182	5.67387
APAP_3hour_rat	3hour	3	rat	498278	Cfap126	75472	Cfap126	-0.548772	0.000107199	0.00114549	1.07377	7.54469	-5.6706
APAP_3hour_rat	3hour	3	rat	140937	Higd1a	56295	Higd1a	0.305925	0.000107764	0.00115064	1.06831	9.06495	5.66726
APAP_3hour_rat	3hour	3	rat	300083	Slc25a17	20524	Slc25a17	0.382919	0.000107967	0.00115192	1.06636	9.82596	5.66606
APAP_3hour_rat	3hour	3	rat	170933	Syf2	68592	Syf2	0.30821	0.000108225	0.00115379	1.06388	9.03555	5.66454
APAP_3hour_rat	3hour	3	rat	84354	Ssbp3	72475	Ssbp3	-0.36483	0.000108853	0.0011596	1.05786	7.47036	-5.66086
APAP_3hour_rat	3hour	3	rat	494340	Zfp868	234362	Zfp868	0.684423	0.000108942	0.00115966	1.05702	4.94646	5.66035
APAP_3hour_rat	3hour	3	rat	24159	Acly	104112	Acly	-0.78433	0.000109111	0.00116058	1.0554	11.4167	-5.65936
APAP_3hour_rat	3hour	3	rat	363017	Taf1d	75316	Taf1d	0.845003	0.00011057	0.00117519	1.0416	7.98402	5.65092
APAP_3hour_rat	3hour	3	rat	29278	Lasp1	16796	Lasp1	-0.26752	0.000111616	0.00118507	1.03181	9.29387	-5.64493
APAP_3hour_rat	3hour	3	rat	361538	Prodh2	56189	Prodh2	-0.366508	0.000111669	0.00118507	1.03132	11.1769	-5.64463
APAP_3hour_rat	3hour	3	rat	362320	Fam133b	68152	Fam133b	0.357224	0.000112348	0.00119137	1.02502	7.65105	5.64078
APAP_3hour_rat	3hour	3	rat	84399	Ihh	16147	Ihh	-0.519713	0.000112777	0.00119501	1.02106	7.50757	-5.63836
APAP_3hour_rat	3hour	3	rat	266778	Vom2r44	56544	Vmn2r1	0.569931	0.00011296	0.00119603	1.01938	4.11998	5.63733
APAP_3hour_rat	3hour	3	rat	308457	Egln2	112406	Egln2	-0.284565	0.000114581	0.00121228	1.00456	10.0862	-5.62829
APAP_3hour_rat	3hour	3	rat	311567	Itch	16396	Itch	0.414573	0.000115476	0.00122082	0.996484	9.04987	5.62336
APAP_3hour_rat	3hour	3	rat	289143	Mrps14	64659	Mrps14	-0.355432	0.000115787	0.00122319	0.993681	9.32786	-5.62165
APAP_3hour_rat	3hour	3	rat	362367	Znrf2	387524	Znrf2	-0.425619	0.000115948	0.00122395	0.992242	9.07724	-5.62077
APAP_3hour_rat	3hour	3	rat	362591	Mtf1	17764	Mtf1	-0.274827	0.000116423	0.00122804	0.987991	4.76866	-5.61818
APAP_3hour_rat	3hour	3	rat	303394	Usp32	237898	Usp32	0.318636	0.00011699	0.00123309	0.982944	7.37127	5.6151
APAP_3hour_rat	3hour	3	rat	292244	Mrpl18	67681	Mrpl18	-0.464821	0.000117824	0.0012403	0.975566	10.7761	-5.61061
APAP_3hour_rat	3hour	3	rat	83722	Plk2	20620	Plk2	0.960783	0.000117852	0.0012403	0.975314	10.3399	5.61045
APAP_3hour_rat	3hour	3	rat	29417	Men1	17283	Men1	-0.373974	0.000118325	0.00124433	0.971158	7.5874	-5.60792
APAP_3hour_rat	3hour	3	rat	289175	Slc19a2	116914	Slc19a2	-0.598382	0.000118552	0.00124577	0.969167	10.6377	-5.60671
APAP_3hour_rat	3hour	3	rat	296278	Pdrg1	68559	Pdrg1	0.56627	0.000118777	0.00124669	0.967196	7.96667	5.60551
APAP_3hour_rat	3hour	3	rat	310958	Zzz3	108946	Zzz3	0.428767	0.000118818	0.00124669	0.966838	7.56167	5.60529
APAP_3hour_rat	3hour	3	rat	307133	Hspa14	50497	Hspa14	-0.411318	0.000118914	0.00124672	0.965995	7.96858	-5.60478
APAP_3hour_rat	3hour	3	rat	307081	Pitrm1	69617	Pitrm1	0.305798	0.000119	0.00124672	0.965246	8.78412	5.60432
APAP_3hour_rat	3hour	3	rat	360983	Lgalsl	216551	Lgalsl	-0.710271	0.000119847	0.00125466	0.957872	7.72387	-5.59983
APAP_3hour_rat	3hour	3	rat	363854	Elavl1	15568	Elavl1	-0.452606	0.000120182	0.00125679	0.954972	9.52357	-5.59806
APAP_3hour_rat	3hour	3	rat	300870	Tent5a	212943	Tent5a	-0.340237	0.00012025	0.00125679	0.954384	7.60448	-5.59771
APAP_3hour_rat	3hour	3	rat	29532	Ighmbp2	20589	Ighmbp2	-0.317242	0.000120322	0.00125679	0.953768	7.44387	-5.59733
APAP_3hour_rat	3hour	3	rat	361940	Pgrmc2	70804	Pgrmc2	0.617354	0.000121813	0.00127142	0.940969	10.2284	5.58954
APAP_3hour_rat	3hour	3	rat	361309	Paip2	67869	Paip2	0.333016	0.000121963	0.00127203	0.939693	11.0824	5.58877
APAP_3hour_rat	3hour	3	rat	308942	Dennd5a	19347	Dennd5a	0.254064	0.000122134	0.00127286	0.938232	9.00166	5.58788
APAP_3hour_rat	3hour	3	rat	306012	Polr3d	67065	Polr3d	-0.340981	0.000122235	0.00127296	0.937379	9.07533	-5.58736
APAP_3hour_rat	3hour	3	rat	314265	Zfyve26	211978	Zfyve26	0.446217	0.000122524	0.00127464	0.934921	7.85816	5.58586
APAP_3hour_rat	3hour	3	rat	362335	Nup205	70699	Nup205	-0.485452	0.000122618	0.00127464	0.934128	8.62217	-5.58538
APAP_3hour_rat	3hour	3	rat	363285	Scly	50880	Scly	-0.629085	0.00012267	0.00127464	0.933683	10.3858	-5.58511
APAP_3hour_rat	3hour	3	rat	317432	Kdm5c	20591	Kdm5c	-0.439379	0.00012295	0.00127659	0.931319	7.9265	-5.58367
APAP_3hour_rat	3hour	3	rat	684841	LOC684841	NA	NA	0.913723	0.000123267	0.00127892	0.928645	6.48984	5.58205
APAP_3hour_rat	3hour	3	rat	317385	Fus	233908	Fus	0.634424	0.000124767	0.00129353	0.916074	10.7941	5.57441
APAP_3hour_rat	3hour	3	rat	287054	Mettl22	239706	Mettl22	0.335331	0.000125693	0.00130175	0.908391	8.08703	5.56974
APAP_3hour_rat	3hour	3	rat	315139	Tab1	66513	Tab1	-0.357109	0.000125747	0.00130175	0.907948	8.77076	-5.56947
APAP_3hour_rat	3hour	3	rat	363077	Dis3l	213550	Dis3l	-0.332793	0.000126121	0.00130384	0.904858	8.91563	-5.5676
APAP_3hour_rat	3hour	3	rat	252917	Nr1d1	217166	Nr1d1	0.491722	0.000126136	0.00130384	0.904741	5.96297	5.56753
APAP_3hour_rat	3hour	3	rat	683923	Bend3	331623	Bend3	-0.505854	0.000126373	0.00130399	0.902786	8.94711	-5.56634
APAP_3hour_rat	3hour	3	rat	684304	Mrpl39	27393	Mrpl39	-0.349841	0.000126402	0.00130399	0.902549	8.26484	-5.5662
APAP_3hour_rat	3hour	3	rat	362517	Mrpl50	28028	Mrpl50	-0.317249	0.000126431	0.00130399	0.902311	9.84082	-5.56605
APAP_3hour_rat	3hour	3	rat	303746	Mrpl12	56282	Mrpl12	-0.376278	0.000127237	0.00131133	0.895713	9.95659	-5.56205
APAP_3hour_rat	3hour	3	rat	300142	Trabd	67976	Trabd	-0.385933	0.000127711	0.00131525	0.891844	9.73491	-5.5597
APAP_3hour_rat	3hour	3	rat	54705	Pdp1	381511	Pdp1	0.378709	0.000128084	0.00131811	0.888818	6.34262	5.55786
APAP_3hour_rat	3hour	3	rat	311446	Hao1	15112	Hao1	-0.546942	0.00012822	0.00131854	0.88771	11.8178	-5.55719
APAP_3hour_rat	3hour	3	rat	311575	Phf20	228829	Phf20	0.397909	0.000128408	0.0013195	0.886192	7.5761	5.55627
APAP_3hour_rat	3hour	3	rat	362648	Arhgef19	213649	Arhgef19	-0.579192	0.00012925	0.00132717	0.879404	8.53326	-5.55215
APAP_3hour_rat	3hour	3	rat	360785	Ap1s1	11769	Ap1s1	-0.337874	0.000129932	0.00133319	0.873936	9.06642	-5.54884
APAP_3hour_rat	3hour	3	rat	296653	Phf19	74016	Phf19	-0.467423	0.00013017	0.00133434	0.872032	6.90533	-5.54768
APAP_3hour_rat	3hour	3	rat	679994	H3c1	360198	H3c1	1.45533	0.000130236	0.00133434	0.871509	5.6731	5.54737
APAP_3hour_rat	3hour	3	rat	361730	Tkfc	225913	Tkfc	-0.938811	0.000130375	0.00133479	0.870401	9.69623	-5.54669
APAP_3hour_rat	3hour	3	rat	310512	Nmd3	97112	Nmd3	0.391098	0.00013049	0.00133498	0.869485	9.15048	5.54614
APAP_3hour_rat	3hour	3	rat	114632	Aimp1	13722	Aimp1	-0.522447	0.00013115	0.00134075	0.864242	8.66591	-5.54296
APAP_3hour_rat	3hour	3	rat	288333	Gbe1	74185	Gbe1	-0.525404	0.00013128	0.00134109	0.863216	11.6791	-5.54234
APAP_3hour_rat	3hour	3	rat	406168	Fkbpl	56299	Fkbpl	-0.43354	0.000132265	0.00135016	0.855453	8.07452	-5.53764
APAP_3hour_rat	3hour	3	rat	300963	Cep63	28135	Cep63	0.509942	0.000132667	0.00135328	0.852294	8.13542	5.53572
APAP_3hour_rat	3hour	3	rat	316021	Epm2aip1	77781	Epm2aip1	-0.276928	0.000132868	0.00135434	0.850728	6.18824	-5.53478
APAP_3hour_rat	3hour	3	rat	84006	Prkci	18759	Prkci	-0.389055	0.000133318	0.00135794	0.84721	8.80257	-5.53265
APAP_3hour_rat	3hour	3	rat	362906	Nudcd1	67429	Nudcd1	-0.297893	0.000133438	0.00135817	0.846275	6.39016	-5.53208
APAP_3hour_rat	3hour	3	rat	25709	Hmbs	15288	Hmbs	-0.453737	0.000133994	0.00136283	0.841958	9.34859	-5.52947
APAP_3hour_rat	3hour	3	rat	192357	Gmpr2	105446	Gmpr2	-0.312278	0.00013469	0.00136858	0.83658	8.04009	-5.52621
APAP_3hour_rat	3hour	3	rat	81632	Abat	268860	Abat	-0.613168	0.000134756	0.00136858	0.836069	10.21	-5.5259
APAP_3hour_rat	3hour	3	rat	100362176	LOC100362176	68725	1110032F04Rik	0.315423	0.000134878	0.00136882	0.835128	4.38727	5.52533
APAP_3hour_rat	3hour	3	rat	292735	Shkbp1	192192	Shkbp1	-0.390697	0.000135051	0.00136922	0.833795	7.85302	-5.52453
APAP_3hour_rat	3hour	3	rat	305164	Wdfy3	72145	Wdfy3	0.311008	0.000135114	0.00136922	0.833316	8.02582	5.52424
APAP_3hour_rat	3hour	3	rat	359727	Bysl	53414	Bysl	-0.446687	0.000135214	0.00136923	0.832548	8.97572	-5.52377
APAP_3hour_rat	3hour	3	rat	245977	Adgrf5	224792	Adgrf5	0.442818	0.000135373	0.00136935	0.831326	8.55875	5.52303
APAP_3hour_rat	3hour	3	rat	680354	Tceal9	22381	Tceal9	0.754438	0.000135421	0.00136935	0.830954	8.80095	5.52281
APAP_3hour_rat	3hour	3	rat	619393	Dnajc12	30045	Dnajc12	-0.972386	0.000135622	0.00137006	0.829412	9.52952	-5.52188
APAP_3hour_rat	3hour	3	rat	303883	Lrch3	70144	Lrch3	0.392621	0.000135701	0.00137006	0.828811	7.8334	5.52151
APAP_3hour_rat	3hour	3	rat	302937	Anks3	72615	Anks3	0.320495	0.000135881	0.00137006	0.827431	6.80941	5.52068
APAP_3hour_rat	3hour	3	rat	81613	Ceacam1	26365	Ceacam1	-0.482695	0.000135955	0.00137006	0.826869	9.85375	-5.52034
APAP_3hour_rat	3hour	3	rat	304053	Ripk4	72388	Ripk4	-0.782849	0.000135983	0.00137006	0.826652	8.17642	-5.52021
APAP_3hour_rat	3hour	3	rat	317343	Med14	26896	Med14	-0.380392	0.000136215	0.0013714	0.824883	7.13793	-5.51914
APAP_3hour_rat	3hour	3	rat	688968	Ecd	70601	Ecd	-0.538644	0.0001368	0.0013763	0.820433	8.0021	-5.51645
APAP_3hour_rat	3hour	3	rat	314306	Mideas	238317	Elmsan1	0.813689	0.000136931	0.00137662	0.819436	6.9519	5.51584
APAP_3hour_rat	3hour	3	rat	317322	Gpc4	14735	Gpc4	-0.337747	0.000137272	0.00137741	0.816858	9.43923	-5.51429
APAP_3hour_rat	3hour	3	rat	365023	Ankrd11	77087	Ankrd11	0.357364	0.00013728	0.00137741	0.816797	5.6828	5.51425
APAP_3hour_rat	3hour	3	rat	296182	Tmx4	52837	Tmx4	0.2945	0.000137306	0.00137741	0.816596	8.83168	5.51413
APAP_3hour_rat	3hour	3	rat	305386	Tapt1	231225	Tapt1	-0.330538	0.000137442	0.00137778	0.81557	10.5248	-5.51351
APAP_3hour_rat	3hour	3	rat	64367	Ppib	19035	Ppib	-0.441974	0.000137917	0.00138155	0.811985	11.3845	-5.51134
APAP_3hour_rat	3hour	3	rat	303000	Capn15	50817	Capn15	-0.341609	0.000138424	0.00138563	0.808175	7.72258	-5.50904
APAP_3hour_rat	3hour	3	rat	291981	Nutf2	68051	Nutf2	-0.289388	0.000138792	0.00138832	0.80542	8.6851	-5.50737
APAP_3hour_rat	3hour	3	rat	100911661	LOC100911661	NA	NA	-1.2449	0.000139181	0.00139121	0.802513	6.86139	-5.50562
APAP_3hour_rat	3hour	3	rat	292328	Eola2	68618	1110012L19Rik	0.32007	0.000139402	0.00139148	0.800867	7.19641	5.50462
APAP_3hour_rat	3hour	3	rat	687539	Mthfsd	234814	Mthfsd	-0.318779	0.000139407	0.00139148	0.800824	7.21021	-5.5046
APAP_3hour_rat	3hour	3	rat	24311	Ddc	13195	Ddc	-1.12081	0.000139723	0.00139363	0.798474	8.99722	-5.50318
APAP_3hour_rat	3hour	3	rat	282834	Chmp3	66700	Chmp3	-0.427719	0.000140833	0.0014037	0.790254	9.10521	-5.49821
APAP_3hour_rat	3hour	3	rat	312903	Tram1	72265	Tram1	-0.328831	0.000141821	0.00141253	0.782999	12.1737	-5.49384
APAP_3hour_rat	3hour	3	rat	300980	Dusp7	235584	Dusp7	-0.462166	0.000142438	0.00141766	0.77849	7.09147	-5.49112
APAP_3hour_rat	3hour	3	rat	298609	Efhd2	27984	Efhd2	-0.446456	0.000143945	0.00143164	0.76756	9.14594	-5.48452
APAP_3hour_rat	3hour	3	rat	688634	Kat6b	54169	Kat6b	0.398024	0.000144635	0.0014373	0.762597	7.15071	5.48153
APAP_3hour_rat	3hour	3	rat	690000	LOC690000	72244	1600014C10Rik	-0.508776	0.000144721	0.0014373	0.761979	9.07138	-5.48116
APAP_3hour_rat	3hour	3	rat	56783	Eif5	217869	Eif5	0.45896	0.000145315	0.00144218	0.75772	11.591	5.47859
APAP_3hour_rat	3hour	3	rat	303774	Tnrc6c	217351	Tnrc6c	0.286977	0.000145732	0.00144528	0.75475	7.46459	5.4768
APAP_3hour_rat	3hour	3	rat	102550385	LOC102550385	380840	Lyrm4	-0.366258	0.000146088	0.00144779	0.752214	9.72544	-5.47527
APAP_3hour_rat	3hour	3	rat	680445	Mbnl2	105559	Mbnl2	0.476286	0.000146715	0.00145297	0.747766	8.21088	5.47259
APAP_3hour_rat	3hour	3	rat	362356	Cul1	26965	Cul1	0.258311	0.00014711	0.00145534	0.744976	10.2428	5.47091
APAP_3hour_rat	3hour	3	rat	315532	Fli1	14247	Fli1	-0.318101	0.000147164	0.00145534	0.744597	5.88606	-5.47068
APAP_3hour_rat	3hour	3	rat	304157	Nrip1	268903	Nrip1	0.666606	0.000147803	0.00146058	0.740093	7.99215	5.46797
APAP_3hour_rat	3hour	3	rat	683667	Sri	109552	Sri	-0.795389	0.000147902	0.00146058	0.739396	9.79311	-5.46755
APAP_3hour_rat	3hour	3	rat	288925	Wdr83os	414077	Wdr83os	-0.356166	0.000149159	0.00147194	0.730613	10.7207	-5.46227
APAP_3hour_rat	3hour	3	rat	29616	Ptprm	19274	Ptprm	0.312215	0.000149646	0.0014757	0.72723	5.1888	5.46023
APAP_3hour_rat	3hour	3	rat	301415	Ankrd44	329154	Ankrd44	0.583497	0.000150079	0.00147805	0.724225	7.62806	5.45842
APAP_3hour_rat	3hour	3	rat	305645	Dlg5	71228	Dlg5	0.410075	0.000150097	0.00147805	0.724106	6.66329	5.45835
APAP_3hour_rat	3hour	3	rat	315639	Usp28	235323	Usp28	0.511256	0.000150498	0.0014803	0.721332	7.2225	5.45668
APAP_3hour_rat	3hour	3	rat	24851	Tpm1	22003	Tpm1	-0.237162	0.00015064	0.0014803	0.720357	6.98922	-5.45609
APAP_3hour_rat	3hour	3	rat	297601	Mrpl51	66493	Mrpl51	-0.368138	0.000150643	0.0014803	0.72033	8.76978	-5.45608
APAP_3hour_rat	3hour	3	rat	311617	Fitm2	228859	Fitm2	-0.484681	0.000151332	0.00148602	0.715592	10.6046	-5.45323
APAP_3hour_rat	3hour	3	rat	114517	Itga6	16403	Itga6	-0.828509	0.00015191	0.00149064	0.711637	6.93663	-5.45085
APAP_3hour_rat	3hour	3	rat	116665	Rere	68703	Rere	0.284152	0.000152363	0.00149404	0.708543	7.9897	5.44899
APAP_3hour_rat	3hour	3	rat	114495	Map2k6	26399	Map2k6	-0.769738	0.000153181	0.00150101	0.702983	7.20125	-5.44565
APAP_3hour_rat	3hour	3	rat	81516	Smad7	17131	Smad7	-0.472211	0.00015345	0.00150258	0.701167	6.57056	-5.44456
APAP_3hour_rat	3hour	3	rat	64559	Slc22a23	73102	Slc22a23	-0.633013	0.000153999	0.0015069	0.697457	7.86217	-5.44233
APAP_3hour_rat	3hour	3	rat	103693883	NA	NA	NA	-0.700478	0.000155879	0.00152422	0.684861	6.33538	-5.43476
APAP_3hour_rat	3hour	3	rat	360822	Sppl3	74585	Sppl3	0.327188	0.000156593	0.00153013	0.680112	8.7719	5.43191
APAP_3hour_rat	3hour	3	rat	682010	MGC93861	66765	4933411K16Rik	-0.747435	0.000156875	0.00153182	0.678244	5.44732	-5.43079
APAP_3hour_rat	3hour	3	rat	25124	Stat1	20846	Stat1	-0.388164	0.000157438	0.00153623	0.674529	9.20641	-5.42856
APAP_3hour_rat	3hour	3	rat	116692	Cyth2	19158	Cyth2	0.312497	0.000157956	0.00154021	0.671116	8.24596	5.42651
APAP_3hour_rat	3hour	3	rat	361634	Ccp110	101565	Ccp110	0.382222	0.000158771	0.00154707	0.665774	6.66549	5.4233
APAP_3hour_rat	3hour	3	rat	362902	Dcaf13	223499	Dcaf13	0.401549	0.000159122	0.00154941	0.66348	9.89326	5.42193
APAP_3hour_rat	3hour	3	rat	117544	Ppat	231327	Ppat	0.627897	0.000159911	0.00155547	0.658349	9.3784	5.41885
APAP_3hour_rat	3hour	3	rat	307096	Akr1c19	432720	Akr1c19	-0.375743	0.000160007	0.00155547	0.657728	8.03496	-5.41848
APAP_3hour_rat	3hour	3	rat	314140	LOC314140	328099	Prps1l3	-0.374007	0.00016008	0.00155547	0.657254	8.23684	-5.41819
APAP_3hour_rat	3hour	3	rat	81736	Nfkb1	18033	Nfkb1	-0.347659	0.000160328	0.0015568	0.655646	9.36758	-5.41723
APAP_3hour_rat	3hour	3	rat	29725	Baat	12012	Baat	-0.436931	0.000160772	0.00156003	0.652773	13.0785	-5.41551
APAP_3hour_rat	3hour	3	rat	24800	Sts	20905	Sts	0.496766	0.000161316	0.00156314	0.649269	9.05445	5.41341
APAP_3hour_rat	3hour	3	rat	116593	Upb1	103149	Upb1	-0.670135	0.000161318	0.00156314	0.649256	12.0562	-5.4134
APAP_3hour_rat	3hour	3	rat	315346	Itga5	16402	Itga5	-0.494584	0.000161682	0.00156559	0.646914	7.6088	-5.412
APAP_3hour_rat	3hour	3	rat	65096	Adgrl1	330814	Adgrl1	-0.54886	0.000162024	0.00156781	0.644721	8.21309	-5.41068
APAP_3hour_rat	3hour	3	rat	291796	Usp14	59025	Usp14	-0.429609	0.000162384	0.0015702	0.642414	10.1433	-5.4093
APAP_3hour_rat	3hour	3	rat	362011	Dram2	67171	Dram2	0.344351	0.000162536	0.00157044	0.641445	9.45648	5.40872
APAP_3hour_rat	3hour	3	rat	302873	Ftx	78878	Ftx	-0.491219	0.000162634	0.00157044	0.640819	6.93345	-5.40834
APAP_3hour_rat	3hour	3	rat	684800	Smap1	98366	Smap1	0.275532	0.000163658	0.00157923	0.634305	8.9611	5.40444
APAP_3hour_rat	3hour	3	rat	408223	Usp54	78787	Usp54	-0.412937	0.00016493	0.0015904	0.626268	7.05213	-5.39963
APAP_3hour_rat	3hour	3	rat	297561	Rad52	19365	Rad52	0.494576	0.000165402	0.00159385	0.623304	6.29887	5.39785
APAP_3hour_rat	3hour	3	rat	100360606	Zranb1	360216	Zranb1	0.392334	0.000165866	0.00159708	0.620394	8.23761	5.39611
APAP_3hour_rat	3hour	3	rat	246215	Tpcn1	252972	Tpcn1	-0.326529	0.000165966	0.00159708	0.61977	9.33686	-5.39574
APAP_3hour_rat	3hour	3	rat	683626	Lbh	77889	Lbh	-0.316854	0.00016701	0.00160601	0.613263	8.27234	-5.39184
APAP_3hour_rat	3hour	3	rat	100359484	Zfp628	232816	Zfp628	0.26465	0.000167837	0.00161286	0.608131	7.82259	5.38877
APAP_3hour_rat	3hour	3	rat	500420	Tstd3	77032	Tstd3	-0.965339	0.000168008	0.00161338	0.607079	7.17712	-5.38814
APAP_3hour_rat	3hour	3	rat	361694	Pitpnm1	18739	Pitpnm1	-0.619566	0.000169561	0.00162718	0.597528	8.61626	-5.38243
APAP_3hour_rat	3hour	3	rat	296466	Gid8	76425	Gid8	-0.323336	0.000169692	0.00162731	0.596728	9.69338	-5.38195
APAP_3hour_rat	3hour	3	rat	497941	Gps2	56310	Gps2	-0.299812	0.000171145	0.00164012	0.587875	7.32866	-5.37666
APAP_3hour_rat	3hour	3	rat	24404	Gpx1	14775	Gpx1	-0.429081	0.000171963	0.00164683	0.582925	13.4009	-5.3737
APAP_3hour_rat	3hour	3	rat	501283	Plin5	66968	Plin5	0.471422	0.00017285	0.00165419	0.577586	7.74507	5.37051
APAP_3hour_rat	3hour	3	rat	680039	LOC680039	320661	D5Ertd579e	0.413266	0.000172991	0.0016544	0.576741	8.44053	5.37001
APAP_3hour_rat	3hour	3	rat	287126	Mrps34	79044	Mrps34	-0.422273	0.000173239	0.00165563	0.575256	10.8215	-5.36912
APAP_3hour_rat	3hour	3	rat	305972	Zfp395	380912	Zfp395	-0.487636	0.000173612	0.00165729	0.573021	8.6234	-5.36779
APAP_3hour_rat	3hour	3	rat	80773	Cyb5b	66427	Cyb5b	-0.669012	0.00017365	0.00165729	0.572796	9.65569	-5.36765
APAP_3hour_rat	3hour	3	rat	50557	Pten	19211	Pten	0.410635	0.000174491	0.00166417	0.567784	8.95754	5.36466
APAP_3hour_rat	3hour	3	rat	288617	Tpst1	22021	Tpst1	-0.465458	0.000174926	0.00166718	0.565198	10.9832	-5.36312
APAP_3hour_rat	3hour	3	rat	304023	St3gal6	54613	St3gal6	-0.648138	0.000175176	0.00166842	0.563716	9.82427	-5.36223
APAP_3hour_rat	3hour	3	rat	315151	Mrtfa	223701	Mrtfa	0.311382	0.00017531	0.00166855	0.562925	7.7355	5.36176
APAP_3hour_rat	3hour	3	rat	303604	Map3k3	26406	Map3k3	0.284266	0.000176236	0.00167524	0.557453	7.64592	5.35849
APAP_3hour_rat	3hour	3	rat	304883	Abl2	11352	Abl2	0.565519	0.000176253	0.00167524	0.557358	7.82505	5.35844
APAP_3hour_rat	3hour	3	rat	25414	Bcar1	12927	Bcar1	-0.420252	0.000176672	0.00167809	0.55489	9.48443	-5.35696
APAP_3hour_rat	3hour	3	rat	296488	Ola1	67059	Ola1	-0.395181	0.000177357	0.00168183	0.550877	10.0873	-5.35457
APAP_3hour_rat	3hour	3	rat	361441	Fam89a	69627	Fam89a	0.539291	0.000177421	0.00168183	0.550503	9.0675	5.35435
APAP_3hour_rat	3hour	3	rat	25472	Kcnj8	16523	Kcnj8	-0.728979	0.000177473	0.00168183	0.550194	7.19158	-5.35416
APAP_3hour_rat	3hour	3	rat	316123	Gtf2f1	98053	Gtf2f1	-0.415937	0.000177549	0.00168183	0.549753	6.94103	-5.3539
APAP_3hour_rat	3hour	3	rat	192234	Eif2b5	224045	Eif2b5	-0.475845	0.000177686	0.00168198	0.548952	7.95128	-5.35342
APAP_3hour_rat	3hour	3	rat	54246	Cyp2f4	13107	Cyp2f2	-0.561473	0.000178385	0.0016869	0.54488	10.1559	-5.35099
APAP_3hour_rat	3hour	3	rat	313236	Trim14	74735	Trim14	-0.364998	0.000178448	0.0016869	0.544513	9.29304	-5.35077
APAP_3hour_rat	3hour	3	rat	362498	Mdn1	100019	Mdn1	-0.28157	0.000178955	0.00169055	0.541569	7.99927	-5.34902
APAP_3hour_rat	3hour	3	rat	314320	Mlh3	217716	Mlh3	-0.29984	0.000179798	0.00169736	0.536692	6.05429	-5.34611
APAP_3hour_rat	3hour	3	rat	310674	Plekho1	67220	Plekho1	-0.404629	0.000180393	0.00170182	0.533264	6.50497	-5.34407
APAP_3hour_rat	3hour	3	rat	246774	Gimap5	83408	Gimap3	-0.30349	0.000180854	0.00170502	0.530615	6.38553	-5.34249
APAP_3hour_rat	3hour	3	rat	140734	Dynll2	68097	Dynll2	0.514678	0.000181619	0.00171107	0.526235	10.985	5.33988
APAP_3hour_rat	3hour	3	rat	293888	Plgrkt	67759	Plgrkt	-0.563195	0.000182269	0.00171548	0.522525	8.14157	-5.33767
APAP_3hour_rat	3hour	3	rat	300807	Rora	19883	Rora	0.578267	0.000182333	0.00171548	0.522164	8.94146	5.33745
APAP_3hour_rat	3hour	3	rat	296884	Glcci1	170772	Glcci1	0.722478	0.000183172	0.00172221	0.517399	8.37552	5.33461
APAP_3hour_rat	3hour	3	rat	297387	Mob1a	232157	Mob1a	0.324514	0.000183336	0.00172259	0.516473	8.76772	5.33406
APAP_3hour_rat	3hour	3	rat	309651	Ppil1	68816	Ppil1	-0.516992	0.000183497	0.00172294	0.51556	6.8254	-5.33352
APAP_3hour_rat	3hour	3	rat	363676	Zpbp2	69376	Zpbp2	0.397366	0.00018371	0.00172378	0.514357	6.52424	5.3328
APAP_3hour_rat	3hour	3	rat	303240	Cntrob	216846	Cntrob	0.254927	0.000183888	0.00172429	0.513352	4.85845	5.3322
APAP_3hour_rat	3hour	3	rat	313560	Ctps1	51797	Ctps	-0.370756	0.00018514	0.00173433	0.506311	7.48966	-5.32801
APAP_3hour_rat	3hour	3	rat	79117	Arf5	11844	Arf5	-0.394992	0.000185208	0.00173433	0.505933	10.3601	-5.32779
APAP_3hour_rat	3hour	3	rat	303772	Slc16a6	104681	Slc16a6	-0.667016	0.000185505	0.00173595	0.504269	7.02429	-5.3268
APAP_3hour_rat	3hour	3	rat	313873	Fam98a	72722	Fam98a	-0.263177	0.000186494	0.00174403	0.498753	9.70063	-5.32351
APAP_3hour_rat	3hour	3	rat	207122	Pkn2	109333	Pkn2	0.334007	0.000187069	0.00174823	0.49556	8.65271	5.32161
APAP_3hour_rat	3hour	3	rat	302526	Atp6ap2	70495	Atp6ap2	0.292717	0.000187407	0.0017493	0.493683	7.50883	5.3205
APAP_3hour_rat	3hour	3	rat	361424	RGD1309651	68918	1190005I06Rik	0.400753	0.000187434	0.0017493	0.493534	6.78703	5.32041
APAP_3hour_rat	3hour	3	rat	266759	Hspa4	15525	Hspa4	-0.61589	0.00018768	0.00175042	0.492177	7.52291	-5.3196
APAP_3hour_rat	3hour	3	rat	367838	Zc4h2	245522	Zc4h2	-0.321011	0.00018785	0.00175083	0.491237	7.51201	-5.31904
APAP_3hour_rat	3hour	3	rat	299857	Shmt2	108037	Shmt2	-0.399817	0.000188353	0.00175435	0.488463	10.8077	-5.31739
APAP_3hour_rat	3hour	3	rat	300659	Rnf26	213211	Rnf26	-0.393818	0.000188751	0.00175689	0.486269	8.5109	-5.31609
APAP_3hour_rat	3hour	3	rat	289392	Plxna2	18845	Plxna2	-0.325981	0.000189344	0.00176119	0.483015	7.51528	-5.31415
APAP_3hour_rat	3hour	3	rat	156435	Tmprss2	50528	Tmprss2	-0.27045	0.000189579	0.00176119	0.481728	7.61628	-5.31339
APAP_3hour_rat	3hour	3	rat	102554200	LOC102554200	NA	NA	0.853512	0.000189648	0.00176119	0.481351	5.23073	5.31316
APAP_3hour_rat	3hour	3	rat	362575	Med8	NA	NA	-0.432891	0.000189719	0.00176119	0.480964	8.23992	-5.31293
APAP_3hour_rat	3hour	3	rat	499309	RGD1560108	108899	2700081O15Rik	0.332306	0.00019108	0.00177264	0.473551	7.39656	5.30853
APAP_3hour_rat	3hour	3	rat	296732	Smarcd3	66993	Smarcd3	-0.256933	0.000191476	0.00177513	0.471402	6.45893	-5.30725
APAP_3hour_rat	3hour	3	rat	363287	Hdac4	208727	Hdac4	0.277172	0.000192285	0.00178145	0.467026	6.96685	5.30465
APAP_3hour_rat	3hour	3	rat	312248	Ubn2	320538	Ubn2	0.209665	0.000193307	0.00178967	0.461525	6.75806	5.30138
APAP_3hour_rat	3hour	3	rat	116549	Csnk2a1	12995	Csnk2a1	-0.273887	0.000193429	0.00178967	0.460873	8.82489	-5.30099
APAP_3hour_rat	3hour	3	rat	362855	Rtcb	28088	Rtcb	-0.456686	0.000194369	0.00179692	0.455843	10.7355	-5.29801
APAP_3hour_rat	3hour	3	rat	83611	Apba3	57267	Apba3	-0.420266	0.000194471	0.00179692	0.455299	9.56625	-5.29768
APAP_3hour_rat	3hour	3	rat	246255	Ppp2r2d	52432	Ppp2r2d	0.648399	0.000194733	0.00179774	0.453904	7.87479	5.29685
APAP_3hour_rat	3hour	3	rat	81821	Dgkz	104418	Dgkz	-0.44974	0.000194817	0.00179774	0.453453	9.00027	-5.29659
APAP_3hour_rat	3hour	3	rat	117955	Slc4a7	218756	Slc4a7	0.342699	0.00019541	0.00180201	0.450302	7.71139	5.29472
APAP_3hour_rat	3hour	3	rat	498749	Tdp2	56196	Tdp2	0.6265	0.000195884	0.00180411	0.44779	7.19974	5.29322
APAP_3hour_rat	3hour	3	rat	114861	Scpep1	74617	Scpep1	0.34768	0.000195896	0.00180411	0.447725	11.8684	5.29319
APAP_3hour_rat	3hour	3	rat	304323	Mrm2	68017	Mrm2	-0.514677	0.000196343	0.0018068	0.445364	7.88037	-5.29178
APAP_3hour_rat	3hour	3	rat	192147	Polr2m	28015	Polr2m	-0.241046	0.000196448	0.0018068	0.444807	9.21807	-5.29145
APAP_3hour_rat	3hour	3	rat	690262	Yaf2	67057	Yaf2	0.410043	0.00019845	0.00182401	0.43429	6.59993	5.28521
APAP_3hour_rat	3hour	3	rat	310467	Tiparp	99929	Tiparp	1.1597	0.000198582	0.00182402	0.4336	8.42843	5.2848
APAP_3hour_rat	3hour	3	rat	314492	Ighv	NA	NA	-0.374315	0.000199206	0.00182754	0.430348	8.37741	-5.28287
APAP_3hour_rat	3hour	3	rat	83837	Bambi	68010	Bambi	-0.397669	0.000199227	0.00182754	0.430234	9.00911	-5.28281
APAP_3hour_rat	3hour	3	rat	100364568	Rprd2	75137	Rprd2	-0.22988	0.000199383	0.00182776	0.429425	6.3376	-5.28233
APAP_3hour_rat	3hour	3	rat	289388	G0s2	14373	G0s2	-0.891982	0.000199997	0.00183176	0.426237	12.6617	-5.28044
APAP_3hour_rat	3hour	3	rat	298890	Cyria	76820	Fam49a	0.288128	0.000200082	0.00183176	0.425796	7.32386	5.28018
APAP_3hour_rat	3hour	3	rat	100365504	Sf3b6	66055	Sf3b6	-0.341814	0.000200371	0.0018332	0.424299	9.47384	-5.27929
APAP_3hour_rat	3hour	3	rat	293150	Stard10	56018	Stard10	-0.352364	0.000200976	0.00183753	0.421172	10.646	-5.27743
APAP_3hour_rat	3hour	3	rat	316351	Npas2	18143	Npas2	-0.678699	0.00020179	0.00184269	0.416976	7.68343	-5.27495
APAP_3hour_rat	3hour	3	rat	305464	Depdc5	277854	Depdc5	0.471252	0.000201848	0.00184269	0.41668	8.53406	5.27477
APAP_3hour_rat	3hour	3	rat	313582	Fhl3	14201	Fhl3	-0.308773	0.000201937	0.00184269	0.416224	6.80978	-5.2745
APAP_3hour_rat	3hour	3	rat	307217	Tshz1	110796	Tshz1	0.287982	0.000202687	0.00184833	0.412376	7.65676	5.27222
APAP_3hour_rat	3hour	3	rat	312828	Etnk1	75320	Etnk1	0.34151	0.00020333	0.00185269	0.409095	9.44428	5.27028
APAP_3hour_rat	3hour	3	rat	317405	Gprasp2	245607	Gprasp2	-0.784951	0.000203431	0.00185269	0.408576	7.67277	-5.26997
APAP_3hour_rat	3hour	3	rat	365894	Trim33	94093	Trim33	0.297351	0.000204752	0.0018635	0.401865	8.52697	5.26599
APAP_3hour_rat	3hour	3	rat	83788	Septin9	53860	Septin9	-0.37979	0.000205048	0.00186436	0.400367	10.1089	-5.26511
APAP_3hour_rat	3hour	3	rat	192356	Unc50	67387	Unc50	0.334074	0.000205115	0.00186436	0.400028	9.69425	5.2649
APAP_3hour_rat	3hour	3	rat	295326	Mab21l3	242125	Mab21l3	-1.56806	0.000205578	0.00186736	0.397688	8.78099	-5.26352
APAP_3hour_rat	3hour	3	rat	288022	Ccdc50	67501	Ccdc50	-0.434244	0.000206029	0.00187023	0.395417	9.224	-5.26217
APAP_3hour_rat	3hour	3	rat	499882	Eid1	58521	Eid1	-0.425556	0.000206182	0.0018704	0.394647	9.415	-5.26172
APAP_3hour_rat	3hour	3	rat	311984	Gsap	212167	Gsap	-0.519072	0.000206806	0.00187484	0.391512	9.97372	-5.25986
APAP_3hour_rat	3hour	3	rat	287593	Ptrh2	217057	Ptrh2	-0.314172	0.00020826	0.0018868	0.384246	7.89842	-5.25556
APAP_3hour_rat	3hour	3	rat	29392	Bace1	23821	Bace1	-0.288547	0.000211489	0.00191481	0.368291	6.85421	-5.24612
APAP_3hour_rat	3hour	3	rat	311742	Cdca7	66953	Cdca7	-0.587364	0.000211859	0.00191585	0.366476	7.52598	-5.24505
APAP_3hour_rat	3hour	3	rat	29301	Hal	15109	Hal	-1.06994	0.000211887	0.00191585	0.36634	9.75415	-5.24497
APAP_3hour_rat	3hour	3	rat	303343	Abhd15	67477	Abhd15	0.560451	0.000212017	0.00191585	0.365704	7.29583	5.24459
APAP_3hour_rat	3hour	3	rat	288593	Ccl24	56221	Ccl24	-0.509278	0.000212785	0.00192155	0.361953	5.66425	-5.24237
APAP_3hour_rat	3hour	3	rat	60374	Lmna	16905	Lmna	-0.459345	0.000213211	0.00192414	0.359882	8.67367	-5.24115
APAP_3hour_rat	3hour	3	rat	314441	Slc25a29	214663	Slc25a29	0.420625	0.000213501	0.00192552	0.358471	8.70077	5.24032
APAP_3hour_rat	3hour	3	rat	363009	Uhrf1bp1l	75089	Uhrf1bp1l	0.282538	0.000213967	0.00192847	0.356211	9.60355	5.23898
APAP_3hour_rat	3hour	3	rat	117060	Ubr5	70790	Ubr5	0.297791	0.000214195	0.00192928	0.355105	10.5158	5.23833
APAP_3hour_rat	3hour	3	rat	498549	Akap11	219181	Akap11	0.374172	0.000214642	0.00193205	0.352945	8.53653	5.23705
APAP_3hour_rat	3hour	3	rat	287451	Slc16a13	69309	Slc16a13	-0.595086	0.000214899	0.00193312	0.351705	7.78814	-5.23632
APAP_3hour_rat	3hour	3	rat	192361	Ppp1r2	66849	Ppp1r2	0.28954	0.000216067	0.00194237	0.346084	7.35103	5.233
APAP_3hour_rat	3hour	3	rat	362194	Bahd1	228536	Bahd1	0.371899	0.00021753	0.00195426	0.339086	8.55918	5.22886
APAP_3hour_rat	3hour	3	rat	316916	Clptm1l	218335	Clptm1l	-0.325225	0.00021806	0.00195731	0.336565	11.114	-5.22737
APAP_3hour_rat	3hour	3	rat	287097	Hcfc1r1	353502	Hcfc1r1	-0.349671	0.000218251	0.00195731	0.335655	9.24005	-5.22684
APAP_3hour_rat	3hour	3	rat	361020	Rpp14	67053	Rpp14	0.248447	0.00021829	0.00195731	0.335468	8.43553	5.22673
APAP_3hour_rat	3hour	3	rat	308406	Six5	20475	Six5	-0.395607	0.000218505	0.00195797	0.33445	7.15412	-5.22612
APAP_3hour_rat	3hour	3	rat	683381	Sin3b	20467	Sin3b	0.276802	0.000219456	0.00196353	0.329947	9.84132	5.22347
APAP_3hour_rat	3hour	3	rat	361632	Pik3c2a	18704	Pik3c2a	0.407248	0.000219473	0.00196353	0.329865	7.91853	5.22342
APAP_3hour_rat	3hour	3	rat	58948	Dlg3	53310	Dlg3	-0.265625	0.000219548	0.00196353	0.329512	5.82275	-5.22321
APAP_3hour_rat	3hour	3	rat	304302	Tnrc18	231861	Tnrc18	-0.428577	0.000219854	0.00196501	0.328067	7.79607	-5.22236
APAP_3hour_rat	3hour	3	rat	315170	Poldip3	73826	Poldip3	-0.38367	0.000220197	0.00196681	0.326453	7.88752	-5.2214
APAP_3hour_rat	3hour	3	rat	291624	Lars1	107045	Lars	0.35226	0.000224214	0.00200141	0.307707	9.2535	5.21034
APAP_3hour_rat	3hour	3	rat	364081	Irf6	54139	Irf6	-0.641475	0.000224992	0.00200584	0.304114	9.65735	-5.20823
APAP_3hour_rat	3hour	3	rat	259270	Zfp335	329559	Zfp335	-0.504557	0.000224999	0.00200584	0.304084	8.06449	-5.20821
APAP_3hour_rat	3hour	3	rat	361597	Fes	14159	Fes	-0.400334	0.000225397	0.0020081	0.302253	5.86241	-5.20713
APAP_3hour_rat	3hour	3	rat	360463	Mpv17	17527	Mpv17	0.295013	0.000225709	0.0020096	0.300817	9.16093	5.20628
APAP_3hour_rat	3hour	3	rat	314644	Dohh	102115	Dohh	-0.343002	0.000226027	0.00201013	0.299359	9.68197	-5.20542
APAP_3hour_rat	3hour	3	rat	289181	Dcaf6	74106	Dcaf6	0.334046	0.000226056	0.00201013	0.299222	7.23198	5.20534
APAP_3hour_rat	3hour	3	rat	363249	Ctdsp1	227292	Ctdsp1	-0.447505	0.00022686	0.00201599	0.295541	10.8707	-5.20317
APAP_3hour_rat	3hour	3	rat	303090	Irgm	15944	Irgm1	-0.671135	0.000227981	0.00202465	0.290435	8.58466	-5.20016
APAP_3hour_rat	3hour	3	rat	301570	Sp110	624083	Gm15753	-0.251957	0.000228543	0.0020272	0.287883	7.42902	-5.19866
APAP_3hour_rat	3hour	3	rat	50672	Ednrb	13618	Ednrb	-0.43114	0.000228667	0.0020272	0.287319	8.68884	-5.19833
APAP_3hour_rat	3hour	3	rat	362046	Dapp1	26377	Dapp1	-0.283275	0.000228704	0.0020272	0.287152	6.70129	-5.19823
APAP_3hour_rat	3hour	3	rat	290994	Lman2	66890	Lman2	-0.370452	0.000228931	0.00202793	0.286122	11.4959	-5.19762
APAP_3hour_rat	3hour	3	rat	360647	Icam2	15896	Icam2	-0.413303	0.000229552	0.00203166	0.283315	7.96588	-5.19597
APAP_3hour_rat	3hour	3	rat	313587	Zc3h12a	230738	Zc3h12a	0.362598	0.000229644	0.00203166	0.282899	5.24729	5.19572
APAP_3hour_rat	3hour	3	rat	84486	Sf3b1	81898	Sf3b1	0.2443	0.000230226	0.00203552	0.280274	8.72354	5.19418
APAP_3hour_rat	3hour	3	rat	25333	Mgp	17313	Mgp	0.663125	0.000231291	0.00204297	0.275491	10.9109	5.19136
APAP_3hour_rat	3hour	3	rat	300799	Dapk2	13143	Dapk2	-0.287815	0.000231373	0.00204297	0.275125	6.35666	-5.19114
APAP_3hour_rat	3hour	3	rat	310200	Ankrd33b	67434	Ankrd33b	0.864082	0.00023151	0.00204297	0.274511	6.56279	5.19078
APAP_3hour_rat	3hour	3	rat	361224	Card19	68480	Card19	-0.601333	0.000232433	0.00204924	0.270383	8.00275	-5.18835
APAP_3hour_rat	3hour	3	rat	304055	C2cd2	207781	C2cd2	-0.255935	0.000232514	0.00204924	0.270025	8.3077	-5.18814
APAP_3hour_rat	3hour	3	rat	102546864	LOC102546864	NA	NA	-0.318986	0.000232982	0.00205207	0.26794	6.14529	-5.18692
APAP_3hour_rat	3hour	3	rat	83586	Usf1	22278	Usf1	-0.407445	0.00023321	0.00205278	0.266926	7.67596	-5.18632
APAP_3hour_rat	3hour	3	rat	360661	Llgl2	217325	Llgl2	-0.572204	0.000233718	0.00205509	0.264672	9.31762	-5.18499
APAP_3hour_rat	3hour	3	rat	311864	Uck1	22245	Uck1	0.303937	0.000233767	0.00205509	0.264451	8.24674	5.18486
APAP_3hour_rat	3hour	3	rat	310348	Larp1b	214048	Larp1b	0.606784	0.000235515	0.00206915	0.25673	8.98189	5.18032
APAP_3hour_rat	3hour	3	rat	679038	Rtl8a	66158	Rtl8a	-0.313465	0.000235959	0.00207174	0.254779	9.5901	-5.17917
APAP_3hour_rat	3hour	3	rat	499724	RGD1560065	66421	2410004B18Rik	-0.39188	0.000236879	0.00207851	0.250744	7.52838	-5.1768
APAP_3hour_rat	3hour	3	rat	684233	Rbm15	229700	Rbm15	0.369234	0.000237491	0.00208256	0.248071	8.8936	5.17523
APAP_3hour_rat	3hour	3	rat	25114	Fgfr4	14186	Fgfr4	0.276454	0.000240012	0.00210335	0.237127	9.55885	5.16879
APAP_3hour_rat	3hour	3	rat	171457	Cep170	545389	Cep170	-0.360854	0.000240865	0.00210898	0.23345	7.71997	-5.16663
APAP_3hour_rat	3hour	3	rat	313699	RGD1305350	77034	2510039O18Rik	0.270434	0.000240957	0.00210898	0.233052	8.84816	5.1664
APAP_3hour_rat	3hour	3	rat	100361658	Usp37	319651	Usp37	0.504558	0.000242419	0.00212044	0.226783	8.0141	5.16271
APAP_3hour_rat	3hour	3	rat	307839	Zfp612	234725	Zfp612	0.746422	0.000242994	0.00212383	0.224327	7.05825	5.16127
APAP_3hour_rat	3hour	3	rat	289419	Nuak2	74137	Nuak2	-0.664309	0.000243111	0.00212383	0.22383	8.42627	-5.16098
APAP_3hour_rat	3hour	3	rat	499339	Pum3	52874	Pum3	-0.339682	0.000243659	0.00212729	0.221494	7.00313	-5.15961
APAP_3hour_rat	3hour	3	rat	24211	Atp1a1	11928	Atp1a1	-0.3888	0.000244125	0.00212941	0.219515	10.2106	-5.15844
APAP_3hour_rat	3hour	3	rat	83624	Ppig	228005	Ppig	-0.28553	0.000244208	0.00212941	0.219162	4.90289	-5.15824
APAP_3hour_rat	3hour	3	rat	362635	Zbtb40	230848	Zbtb40	-0.332151	0.000244563	0.00213117	0.217657	7.18985	-5.15735
APAP_3hour_rat	3hour	3	rat	312652	Plxnd1	67784	Plxnd1	-0.348292	0.000245507	0.00213764	0.213666	7.88035	-5.15501
APAP_3hour_rat	3hour	3	rat	287178	Ubtd2	327900	Ubtd2	0.267627	0.000245612	0.00213764	0.21322	7.24245	5.15475
APAP_3hour_rat	3hour	3	rat	54226	App	11820	App	0.229925	0.000247775	0.00215512	0.204134	10.2517	5.14941
APAP_3hour_rat	3hour	3	rat	29367	Chkb	12651	Chkb	0.302862	0.000248596	0.00216091	0.200705	10.2036	5.1474
APAP_3hour_rat	3hour	3	rat	295248	Zbtb7b	22724	Zbtb7b	-0.338362	0.000249496	0.00216738	0.196963	6.77792	-5.1452
APAP_3hour_rat	3hour	3	rat	365355	Rras2	66922	Rras2	0.319847	0.00025008	0.0021711	0.194537	9.02367	5.14378
APAP_3hour_rat	3hour	3	rat	29479	Odf2	18286	Odf2	0.398939	0.000250433	0.00217281	0.193075	6.25566	5.14292
APAP_3hour_rat	3hour	3	rat	291978	Dus2	66369	Dus2	-0.304136	0.00025133	0.00217924	0.18937	8.70843	-5.14075
APAP_3hour_rat	3hour	3	rat	290552	Rft1	328370	Rft1	0.300562	0.000251595	0.00218017	0.188282	7.50731	5.14011
APAP_3hour_rat	3hour	3	rat	303304	Sgsm2	97761	Sgsm2	0.321828	0.000252595	0.00218748	0.18417	7.2239	5.1377
APAP_3hour_rat	3hour	3	rat	292875	Aspdh	68352	Aspdh	-0.323894	0.000253585	0.0021947	0.180114	10.5247	-5.13532
APAP_3hour_rat	3hour	3	rat	361930	Bbs7	71492	Bbs7	0.355645	0.00025417	0.00219839	0.177728	5.32237	5.13392
APAP_3hour_rat	3hour	3	rat	170927	Clcc1	229725	Clcc1	0.332528	0.000254955	0.00220381	0.174531	8.09106	5.13205
APAP_3hour_rat	3hour	3	rat	691379	Ice2	93697	Ice2	-0.457457	0.000256359	0.00221458	0.168841	5.63481	-5.12872
APAP_3hour_rat	3hour	3	rat	170898	Tmlhe	192289	Tmlhe	-0.496854	0.000256564	0.00221497	0.168013	7.89805	-5.12823
APAP_3hour_rat	3hour	3	rat	140593	Siah2	20439	Siah2	0.948207	0.000256751	0.00221522	0.167258	8.08962	5.12779
APAP_3hour_rat	3hour	3	rat	294436	Rpf2	67239	Rpf2	-0.426493	0.00025763	0.00222142	0.163719	6.6346	-5.12572
APAP_3hour_rat	3hour	3	rat	294963	Mrpl47	74600	Mrpl47	-0.662899	0.00025787	0.00222211	0.162753	8.22357	-5.12515
APAP_3hour_rat	3hour	3	rat	292082	Tcf25	66855	Tcf25	0.313632	0.000258248	0.002224	0.161233	9.65156	5.12426
APAP_3hour_rat	3hour	3	rat	690585	Alyref	21681	Alyref	-0.406351	0.000258577	0.00222457	0.159918	7.7883	-5.12349
APAP_3hour_rat	3hour	3	rat	313481	Tut4	230594	Tut4	0.405149	0.000258634	0.00222457	0.159688	8.82277	5.12335
APAP_3hour_rat	3hour	3	rat	791259	Ca14	23831	Car14	-0.514656	0.000259526	0.00223087	0.156118	8.98152	-5.12126
APAP_3hour_rat	3hour	3	rat	297799	Mrpl15	27395	Mrpl15	-0.400906	0.000260561	0.00223838	0.151998	11.535	-5.11885
APAP_3hour_rat	3hour	3	rat	289635	Rell1	100532	Rell1	0.731614	0.000261195	0.00224135	0.149479	6.98562	5.11738
APAP_3hour_rat	3hour	3	rat	500300	Depp1	213393	Depp1	1.06484	0.000261436	0.00224135	0.148524	10.4643	5.11682
APAP_3hour_rat	3hour	3	rat	685055	Atr	245000	Atr	0.770708	0.000261481	0.00224135	0.148344	7.38829	5.11671
APAP_3hour_rat	3hour	3	rat	300947	Tfdp2	211586	Tfdp2	0.373823	0.000261549	0.00224135	0.148074	5.88766	5.11655
APAP_3hour_rat	3hour	3	rat	25721	Got2	14719	Got2	-0.27389	0.000262294	0.00224634	0.145129	12.7725	-5.11483
APAP_3hour_rat	3hour	3	rat	361842	Sar1a	20224	Sar1a	-0.243775	0.000263805	0.0022579	0.139177	10.6878	-5.11135
APAP_3hour_rat	3hour	3	rat	499185	Mrps11	67994	Mrps11	-0.402649	0.000265069	0.00226732	0.134226	7.74017	-5.10845
APAP_3hour_rat	3hour	3	rat	361648	Spns1	73658	Spns1	0.23223	0.00026532	0.00226808	0.133243	9.21593	5.10787
APAP_3hour_rat	3hour	3	rat	307604	Elac1	114615	Elac1	0.307491	0.000265858	0.00227129	0.131145	6.93853	5.10665
APAP_3hour_rat	3hour	3	rat	300075	Tomm22	223696	Tomm22	-0.287184	0.000266457	0.00227501	0.128814	11.0298	-5.10528
APAP_3hour_rat	3hour	3	rat	362576	RGD1305347	66451	2610528J11Rik	-0.486381	0.000266764	0.00227623	0.127621	8.34361	-5.10459
APAP_3hour_rat	3hour	3	rat	362138	Rbms1	56878	Rbms1	0.62808	0.000267668	0.00228255	0.124115	7.8311	5.10253
APAP_3hour_rat	3hour	3	rat	305816	Ddhd1	114874	Ddhd1	0.300381	0.000269689	0.00229838	0.116323	6.7935	5.09798
APAP_3hour_rat	3hour	3	rat	305244	Thap6	NA	NA	-0.287087	0.000270792	0.00230637	0.112095	6.46639	-5.09551
APAP_3hour_rat	3hour	3	rat	313155	RGD1359108	73205	C9orf72	0.463466	0.000271853	0.00231399	0.108043	7.91991	5.09314
APAP_3hour_rat	3hour	3	rat	362283	Stx16	228960	Stx16	-0.300488	0.000272055	0.00231429	0.107276	9.53489	-5.09269
APAP_3hour_rat	3hour	3	rat	25498	Npm1	18148	Npm1	0.439435	0.0002729	0.00231868	0.104064	8.19398	5.09081
APAP_3hour_rat	3hour	3	rat	362731	Snx13	217463	Snx13	0.287318	0.000272903	0.00231868	0.10405	8.48843	5.09081
APAP_3hour_rat	3hour	3	rat	100911664	LOC100911664	79555	BC005537	0.483483	0.000273454	0.00232195	0.10196	11.3023	5.08959
APAP_3hour_rat	3hour	3	rat	287475	Med31	67279	Med31	-0.447053	0.000274483	0.00232926	0.0980716	7.66479	-5.08731
APAP_3hour_rat	3hour	3	rat	58961	Azin1	54375	Azin1	0.906915	0.000275023	0.00233243	0.0960343	8.78077	5.08612
APAP_3hour_rat	3hour	3	rat	25433	Hbegf	15200	Hbegf	0.407579	0.000276877	0.00234625	0.089075	5.63844	5.08206
APAP_3hour_rat	3hour	3	rat	362618	Fam76a	230789	Fam76a	0.284331	0.00027699	0.00234625	0.0886525	7.1497	5.08181
APAP_3hour_rat	3hour	3	rat	302422	Pdzd11	72621	Pdzd11	-0.461354	0.000278053	0.00235382	0.0846867	7.87139	-5.0795
APAP_3hour_rat	3hour	3	rat	502970	Angptl3	30924	Angptl3	-0.939173	0.000278639	0.00235735	0.0825063	10.7127	-5.07823
APAP_3hour_rat	3hour	3	rat	300516	Tmem218	66279	Tmem218	0.355044	0.000280318	0.00237012	0.0762812	8.22588	5.07459
APAP_3hour_rat	3hour	3	rat	100361891	Rab5al1	NA	NA	0.700708	0.00028417	0.00240122	0.0621489	7.29684	5.06635
APAP_3hour_rat	3hour	3	rat	100362547	Ap1g2	11766	Ap1g2	0.270829	0.000284864	0.00240467	0.0596198	6.77186	5.06487
APAP_3hour_rat	3hour	3	rat	497991	Med1	19014	Med1	0.216787	0.000284983	0.00240467	0.0591871	7.77841	5.06462
APAP_3hour_rat	3hour	3	rat	360928	Dcun1d4	100737	Dcun1d4	0.273799	0.000285096	0.00240467	0.0587796	8.03212	5.06438
APAP_3hour_rat	3hour	3	rat	296621	Phyhd1	227696	Phyhd1	-0.403501	0.000285606	0.00240753	0.0569256	11.0918	-5.0633
APAP_3hour_rat	3hour	3	rat	306764	Nsd1	18193	Nsd1	-0.306601	0.000286196	0.00241104	0.0547883	7.39837	-5.06206
APAP_3hour_rat	3hour	3	rat	363219	Mitd1	69028	Mitd1	-0.373062	0.000286851	0.0024151	0.0524221	7.0691	-5.06068
APAP_3hour_rat	3hour	3	rat	29663	Ap1b1	11764	Ap1b1	-0.321614	0.000288554	0.00242796	0.0462938	9.97303	-5.05711
APAP_3hour_rat	3hour	3	rat	29300	Gata6	14465	Gata6	-0.473844	0.000289115	0.00243121	0.0442823	7.05509	-5.05593
APAP_3hour_rat	3hour	3	rat	64189	Pafah1b2	18475	Pafah1b2	-0.274303	0.000291126	0.00244665	0.0371023	8.24528	-5.05175
APAP_3hour_rat	3hour	3	rat	316108	Snupn	66069	Snupn	-0.290089	0.000293372	0.00246404	0.0291442	7.93084	-5.04712
APAP_3hour_rat	3hour	3	rat	29637	Hmgcs1	208715	Hmgcs1	-0.913544	0.000294121	0.00246884	0.0265036	12.4359	-5.04558
APAP_3hour_rat	3hour	3	rat	310537	RGD1560010	75939	4930579G24Rik	0.884661	0.000294526	0.00247076	0.0250787	6.10284	5.04475
APAP_3hour_rat	3hour	3	rat	171458	Ipmk	69718	Ipmk	0.340734	0.000295872	0.00248055	0.0203585	8.31987	5.042
APAP_3hour_rat	3hour	3	rat	363056	Rnf214	235315	Rnf214	-0.289634	0.000297939	0.00249638	0.013147	7.48209	-5.0378
APAP_3hour_rat	3hour	3	rat	362237	Tbc1d20	67231	Tbc1d20	0.363899	0.000298355	0.00249836	0.0117052	9.0498	5.03697
APAP_3hour_rat	3hour	3	rat	83523	Impa1	55980	Impa1	-0.429342	0.000301241	0.00252102	0.00173594	9.22419	-5.03117
APAP_3hour_rat	3hour	3	rat	499280	Mapk1ip1	69546	Mapk1ip1	0.254915	0.000301708	0.00252341	0.00013095	7.55566	5.03023
APAP_3hour_rat	3hour	3	rat	25216	Sdc1	20969	Sdc1	-0.438607	0.000302216	0.00252614	-0.00160908	9.64079	-5.02922
APAP_3hour_rat	3hour	3	rat	85255	Hacl1	56794	Hacl1	0.544424	0.000304999	0.00254788	-0.0111008	11.7059	5.0237
APAP_3hour_rat	3hour	3	rat	445271	Jph4	319984	Jph4	-0.259925	0.000305671	0.00254912	-0.0133784	5.8926	-5.02238
APAP_3hour_rat	3hour	3	rat	100361503	Zfp717	NA	NA	0.283864	0.000305819	0.00254912	-0.0138801	6.84185	5.02209
APAP_3hour_rat	3hour	3	rat	298018	Abitram	230234	Abitram	-0.277963	0.000305875	0.00254912	-0.0140706	6.4427	-5.02198
APAP_3hour_rat	3hour	3	rat	305171	Lin54	231506	Lin54	0.464083	0.000305879	0.00254912	-0.0140847	6.25966	5.02197
APAP_3hour_rat	3hour	3	rat	289144	Cacybp	12301	Cacybp	-0.51258	0.000306444	0.0025523	-0.0159955	10.0387	-5.02086
APAP_3hour_rat	3hour	3	rat	498174	Nipsnap2	14467	Nipsnap2	0.280823	0.000307123	0.00255643	-0.0182863	7.03396	5.01953
APAP_3hour_rat	3hour	3	rat	686234	Mtrf1	211253	Mtrf1	-0.339006	0.000308398	0.0025655	-0.022573	6.93207	-5.01704
APAP_3hour_rat	3hour	3	rat	291691	Brd8	78656	Brd8	0.393476	0.000310912	0.00258487	-0.0309786	8.12404	5.01215
APAP_3hour_rat	3hour	3	rat	171051	Cabp1	29867	Cabp1	-0.489253	0.000311161	0.0025854	-0.0318077	6.22859	-5.01167
APAP_3hour_rat	3hour	3	rat	289034	Tmem183a	57439	Tmem183a	0.332454	0.000313542	0.00260363	-0.0397006	10.0106	5.00709
APAP_3hour_rat	3hour	3	rat	363103	Slc17a5	235504	Slc17a5	0.378725	0.000314257	0.00260802	-0.042058	9.77797	5.00572
APAP_3hour_rat	3hour	3	rat	103689969	Kdm6a	22289	Kdm6a	0.423366	0.000316199	0.00262257	-0.0484333	8.6707	5.00202
APAP_3hour_rat	3hour	3	rat	316737	Lpin2	64898	Lpin2	0.437991	0.000317466	0.00263152	-0.0525758	7.74925	4.99962
APAP_3hour_rat	3hour	3	rat	361661	Pstk	214580	Pstk	-0.372209	0.000317892	0.00263348	-0.0539637	8.13917	-4.99881
APAP_3hour_rat	3hour	3	rat	306571	Kat6a	244349	Kat6a	0.365905	0.000318084	0.0026335	-0.0545872	7.58042	4.99845
APAP_3hour_rat	3hour	3	rat	363518	Naa10	56292	Naa10	-0.273518	0.000318433	0.00263483	-0.055724	7.1938	-4.99779
APAP_3hour_rat	3hour	3	rat	117549	Gpr37	14763	Gpr37	-0.299779	0.000320144	0.00264741	-0.0612689	4.89715	-4.99457
APAP_3hour_rat	3hour	3	rat	313243	Exosc3	66362	Exosc3	-0.602261	0.00032123	0.00265359	-0.0647733	8.17635	-4.99254
APAP_3hour_rat	3hour	3	rat	363544	Cluap1	76779	Cluap1	-0.360608	0.000321581	0.00265359	-0.065904	8.20696	-4.99188
APAP_3hour_rat	3hour	3	rat	361617	Arap1	69710	Arap1	-0.520786	0.000321635	0.00265359	-0.0660793	9.29249	-4.99178
APAP_3hour_rat	3hour	3	rat	362453	Crebl2	232430	Crebl2	0.264516	0.000321653	0.00265359	-0.0661377	7.71926	4.99175
APAP_3hour_rat	3hour	3	rat	305178	Hnrnpdl	50926	Hnrnpdl	0.705718	0.000322488	0.00265891	-0.068822	9.73348	4.99019
APAP_3hour_rat	3hour	3	rat	295107	Smc4	70099	Smc4	0.303347	0.000324095	0.00267058	-0.0739661	4.42047	4.98721
APAP_3hour_rat	3hour	3	rat	317163	Eif1a	13664	Eif1a	-0.549914	0.000324392	0.00267144	-0.0749124	8.46644	-4.98666
APAP_3hour_rat	3hour	3	rat	315133	Ddx17	67040	Ddx17	-0.511488	0.000327716	0.00269722	-0.0854647	7.91403	-4.98055
APAP_3hour_rat	3hour	3	rat	84021	Irs3	16369	Irs3	-0.516454	0.000329059	0.00270667	-0.0896966	6.08915	-4.97809
APAP_3hour_rat	3hour	3	rat	309200	Ints5	109077	Ints5	-0.252076	0.000329422	0.00270807	-0.0908401	8.52745	-4.97743
APAP_3hour_rat	3hour	3	rat	316457	Pikfyve	18711	Pikfyve	0.355836	0.000330434	0.00271478	-0.094014	7.38019	4.97559
APAP_3hour_rat	3hour	3	rat	81737	Ntf3	18205	Ntf3	-0.293139	0.000330736	0.00271566	-0.0949587	5.36296	-4.97505
APAP_3hour_rat	3hour	3	rat	303539	Kat2a	14534	Kat2a	-0.480254	0.00033143	0.00271975	-0.0971271	7.33893	-4.97379
APAP_3hour_rat	3hour	3	rat	304379	Zan	22635	Zan	-0.837805	0.000333015	0.00273116	-0.102067	6.71539	-4.97093
APAP_3hour_rat	3hour	3	rat	309357	Tmem185a	236848	Tmem185a	-0.367811	0.000333762	0.00273567	-0.104385	8.56316	-4.96959
APAP_3hour_rat	3hour	3	rat	64845	Gphn	268566	Gphn	0.356759	0.000336752	0.00275855	-0.113612	9.54729	4.96425
APAP_3hour_rat	3hour	3	rat	288353	Cggbp1	106143	Cggbp1	0.223108	0.000337221	0.00276078	-0.115055	8.81065	4.96341
APAP_3hour_rat	3hour	3	rat	313385	Kank4	242553	Kank4	-0.335972	0.000338799	0.00277139	-0.119886	7.4752	-4.96062
APAP_3hour_rat	3hour	3	rat	501167	Gmppa	69080	Gmppa	-0.37818	0.000339001	0.00277139	-0.120502	9.93724	-4.96026
APAP_3hour_rat	3hour	3	rat	117515	Septin2	18000	Septin2	-0.277173	0.000339296	0.00277139	-0.121401	10.0014	-4.95974
APAP_3hour_rat	3hour	3	rat	64203	Bcat2	12036	Bcat2	-0.651229	0.000339313	0.00277139	-0.121453	7.39996	-4.95971
APAP_3hour_rat	3hour	3	rat	83681	Cish	12700	Cish	-0.552984	0.000340661	0.00278035	-0.125555	6.85041	-4.95734
APAP_3hour_rat	3hour	3	rat	57300	Aadac	67758	Aadac	-0.698168	0.000340809	0.00278035	-0.126006	9.97128	-4.95708
APAP_3hour_rat	3hour	3	rat	94165	Cabin1	104248	Cabin1	-0.388019	0.000341659	0.00278441	-0.128584	8.29504	-4.95559
APAP_3hour_rat	3hour	3	rat	24209	Ascl2	17173	Ascl2	-0.272619	0.000341847	0.00278441	-0.129154	7.21314	-4.95526
APAP_3hour_rat	3hour	3	rat	25151	Igf2r	16004	Igf2r	-0.510428	0.000341907	0.00278441	-0.129334	9.55637	-4.95515
APAP_3hour_rat	3hour	3	rat	308906	Trim5	319236	Trim12c	-0.396392	0.000342413	0.00278691	-0.130866	8.30627	-4.95427
APAP_3hour_rat	3hour	3	rat	294767	Mrps30	59054	Mrps30	-0.418817	0.000343309	0.00279189	-0.133568	9.34845	-4.9527
APAP_3hour_rat	3hour	3	rat	362788	Traf3	22031	Traf3	-0.243258	0.000343426	0.00279189	-0.133921	8.24425	-4.9525
APAP_3hour_rat	3hour	3	rat	313323	Psip1	101739	Psip1	0.252034	0.00034415	0.00279615	-0.136101	4.22615	4.95124
APAP_3hour_rat	3hour	3	rat	25581	Psmc2	19181	Psmc2	-0.401188	0.000347818	0.0028243	-0.147071	11.7986	-4.9449
APAP_3hour_rat	3hour	3	rat	296086	Ndufaf1	69702	Ndufaf1	-0.708582	0.000348497	0.00282816	-0.149086	6.7642	-4.94373
APAP_3hour_rat	3hour	3	rat	498154	LOC498154	73212	3110082I17Rik	0.584065	0.000350891	0.00284593	-0.156169	8.29704	4.93964
APAP_3hour_rat	3hour	3	rat	305606	Mtif2	76784	Mtif2	-0.346718	0.000353408	0.00286468	-0.163566	8.65843	-4.93537
APAP_3hour_rat	3hour	3	rat	316327	Arid5a	214855	Arid5a	0.974011	0.000354205	0.00286895	-0.165897	6.34818	4.93402
APAP_3hour_rat	3hour	3	rat	315923	Lysmd3	80289	Lysmd3	0.397343	0.000354346	0.00286895	-0.166308	8.62082	4.93379
APAP_3hour_rat	3hour	3	rat	688272	Rnf157	217340	Rnf157	0.301574	0.000354629	0.00286957	-0.167134	6.5285	4.93331
APAP_3hour_rat	3hour	3	rat	301038	Ubp1	22221	Ubp1	0.285158	0.000354883	0.00286987	-0.167874	8.6617	4.93288
APAP_3hour_rat	3hour	3	rat	298002	Rpp25l	69961	Rpp25l	-0.388278	0.000355078	0.00286987	-0.168444	9.26861	-4.93255
APAP_3hour_rat	3hour	3	rat	300045	Exosc4	109075	Exosc4	-0.412594	0.000356712	0.00288141	-0.173193	8.4573	-4.92981
APAP_3hour_rat	3hour	3	rat	293514	Bcl7c	12055	Bcl7c	-0.381285	0.000357629	0.00288714	-0.175847	9.12275	-4.92828
APAP_3hour_rat	3hour	3	rat	362359	Mpp6	56524	Mpp6	-0.377089	0.000357935	0.00288794	-0.176733	8.7054	-4.92777
APAP_3hour_rat	3hour	3	rat	65209	Dync2h1	110350	Dync2h1	0.320963	0.000358209	0.00288848	-0.177525	7.67846	4.92731
APAP_3hour_rat	3hour	3	rat	301431	Nif3l1	65102	Nif3l1	-0.355234	0.00035842	0.00288851	-0.178134	7.29747	-4.92696
APAP_3hour_rat	3hour	3	rat	100911235	Med7	66213	Med7	0.383118	0.000358795	0.00288985	-0.179215	8.12929	4.92634
APAP_3hour_rat	3hour	3	rat	288702	Unc119b	106840	Unc119b	-0.32656	0.000359603	0.00289469	-0.181542	9.42549	-4.92499
APAP_3hour_rat	3hour	3	rat	81749	Prkch	18755	Prkch	0.365925	0.000360516	0.00290036	-0.184166	6.46115	4.92348
APAP_3hour_rat	3hour	3	rat	363085	Ca12	76459	Car12	-0.31169	0.000361388	0.00290571	-0.186666	5.86472	-4.92204
APAP_3hour_rat	3hour	3	rat	362813	Nabp2	69917	Nabp2	-0.376502	0.000361813	0.00290744	-0.18788	9.01138	-4.92134
APAP_3hour_rat	3hour	3	rat	313581	Utp11	67205	Utp11	-0.354228	0.000362983	0.00291311	-0.191219	8.46236	-4.91941
APAP_3hour_rat	3hour	3	rat	364993	Pskh1	244631	Pskh1	0.247224	0.000363345	0.00291311	-0.192252	7.99022	4.91881
APAP_3hour_rat	3hour	3	rat	288557	Mospd3	68929	Mospd3	-0.493756	0.000363505	0.00291311	-0.192707	9.54626	-4.91855
APAP_3hour_rat	3hour	3	rat	361991	S100a16	67860	S100a16	-0.296923	0.00036354	0.00291311	-0.192808	10.0851	-4.91849
APAP_3hour_rat	3hour	3	rat	192154	Hip1	215114	Hip1	-0.307277	0.000363594	0.00291311	-0.19296	7.42205	-4.91841
APAP_3hour_rat	3hour	3	rat	310071	Ercc8	71991	Ercc8	0.269476	0.000363773	0.00291311	-0.193471	6.3721	4.91811
APAP_3hour_rat	3hour	3	rat	59320	Adcy10	271639	Adcy10	0.727574	0.000364282	0.00291397	-0.194914	7.60183	4.91728
APAP_3hour_rat	3hour	3	rat	297900	Pef1	67898	Pef1	-0.272806	0.000364299	0.00291397	-0.194964	9.73159	-4.91725
APAP_3hour_rat	3hour	3	rat	314119	Zxdb	668166	Zxdb	0.219556	0.000366689	0.00293141	-0.201728	4.73686	4.91335
APAP_3hour_rat	3hour	3	rat	619577	Rnf14	56736	Rnf14	-0.327086	0.000368267	0.00294234	-0.206171	10.8003	-4.91079
APAP_3hour_rat	3hour	3	rat	294283	Rgl2	19732	Rgl2	-0.276264	0.000369355	0.00294933	-0.20922	8.1991	-4.90903
APAP_3hour_rat	3hour	3	rat	298490	Ppcs	106564	Ppcs	0.447718	0.000369587	0.0029495	-0.20987	10.3791	4.90866
APAP_3hour_rat	3hour	3	rat	295241	Mtx1	17827	Mtx1	-0.343581	0.000370969	0.00295448	-0.21373	9.80722	-4.90643
APAP_3hour_rat	3hour	3	rat	309031	Ikzf5	67143	Ikzf5	0.306195	0.000371002	0.00295448	-0.213824	7.24564	4.90638
APAP_3hour_rat	3hour	3	rat	294030	Sfr1	67788	Sfr1	0.484949	0.000371107	0.00295448	-0.214114	10.0242	4.90621
APAP_3hour_rat	3hour	3	rat	124461	Pacsin2	23970	Pacsin2	-0.427757	0.00037132	0.00295448	-0.21471	8.2351	-4.90587
APAP_3hour_rat	3hour	3	rat	114105	Cxcl2	20310	Cxcl2	0.269477	0.000371402	0.00295448	-0.214936	5.43846	4.90574
APAP_3hour_rat	3hour	3	rat	292729	Snrpa	53607	Snrpa	-0.427204	0.000371535	0.00295448	-0.215307	6.95186	-4.90552
APAP_3hour_rat	3hour	3	rat	312701	Cd163	93671	Cd163	0.650647	0.000371698	0.00295448	-0.215761	8.39257	4.90526
APAP_3hour_rat	3hour	3	rat	25636	Prkaca	18747	Prkaca	-0.503514	0.000371907	0.00295448	-0.216344	9.45636	-4.90493
APAP_3hour_rat	3hour	3	rat	24244	Calm3	12315	Calm3	-0.399332	0.000372489	0.00295679	-0.217959	7.41742	-4.904
APAP_3hour_rat	3hour	3	rat	287530	Prpf8	192159	Prpf8	-0.240821	0.000372622	0.00295679	-0.21833	10.6994	-4.90378
APAP_3hour_rat	3hour	3	rat	300665	Hinfp	102423	Hinfp	0.316516	0.000373758	0.00296411	-0.221479	7.21534	4.90197
APAP_3hour_rat	3hour	3	rat	316477	Smarcal1	54380	Smarcal1	-0.363632	0.000374083	0.00296447	-0.222378	7.34963	-4.90145
APAP_3hour_rat	3hour	3	rat	680611	Bcl3	12051	Bcl3	-0.567608	0.000374229	0.00296447	-0.222779	6.97745	-4.90122
APAP_3hour_rat	3hour	3	rat	687090	Tprg1l	67808	Tprgl	0.560781	0.000375068	0.00296943	-0.225096	11.291	4.89988
APAP_3hour_rat	3hour	3	rat	499330	Nmrk1	225994	Nmrk1	-0.3693	0.000376531	0.00297932	-0.229122	6.30996	-4.89757
APAP_3hour_rat	3hour	3	rat	84598	Jak1	16451	Jak1	-0.284883	0.000377081	0.00298153	-0.230631	10.6914	-4.8967
APAP_3hour_rat	3hour	3	rat	29668	Psma1	26440	Psma1	-0.454386	0.000377239	0.00298153	-0.231064	11.5174	-4.89645
APAP_3hour_rat	3hour	3	rat	312474	Gcfc2	330361	Gcfc2	0.403038	0.000377693	0.00298343	-0.232308	5.30364	4.89573
APAP_3hour_rat	3hour	3	rat	361197	Ercc6l2	76251	Ercc6l2	0.291243	0.000380312	0.00300242	-0.239457	6.75405	4.89162
APAP_3hour_rat	3hour	3	rat	309456	Wbp1l	226178	Wbp1l	0.269929	0.000381549	0.00301048	-0.242815	11.4686	4.88968
APAP_3hour_rat	3hour	3	rat	315345	Copz1	56447	Copz1	-0.327848	0.000382645	0.00301742	-0.245781	10.9301	-4.88798
APAP_3hour_rat	3hour	3	rat	313949	Ldah	68832	Ldah	-0.311055	0.000385183	0.00303571	-0.252617	7.65129	-4.88404
APAP_3hour_rat	3hour	3	rat	684830	Ttc32	75516	Ttc32	-0.4486	0.000385685	0.00303795	-0.253964	7.54784	-4.88327
APAP_3hour_rat	3hour	3	rat	25257	Gamt	14431	Gamt	-0.473689	0.000386949	0.00304501	-0.257346	11.9056	-4.88132
APAP_3hour_rat	3hour	3	rat	498188	RGD1562310	76792	2410131K14Rik	0.469453	0.000387018	0.00304501	-0.257533	7.27063	4.88121
APAP_3hour_rat	3hour	3	rat	290640	Map1s	270058	Map1s	-0.337173	0.000387491	0.00304701	-0.258796	6.04203	-4.88049
APAP_3hour_rat	3hour	3	rat	78969	Trib1	211770	Trib1	0.553912	0.000388181	0.00304862	-0.260635	5.78493	4.87943
APAP_3hour_rat	3hour	3	rat	297804	Plag1	56711	Plag1	0.335033	0.000388401	0.00304862	-0.261221	5.29412	4.87909
APAP_3hour_rat	3hour	3	rat	309647	Brpf3	268936	Brpf3	0.451176	0.00038877	0.00304862	-0.262201	7.11754	4.87853
APAP_3hour_rat	3hour	3	rat	312439	Rmnd5a	68477	Rmnd5a	0.348554	0.000388863	0.00304862	-0.26245	10.4007	4.87839
APAP_3hour_rat	3hour	3	rat	686179	Ttc39c	72747	Ttc39c	-0.376788	0.000388959	0.00304862	-0.262705	6.41875	-4.87824
APAP_3hour_rat	3hour	3	rat	305450	Sh3bp2	24055	Sh3bp2	-0.348696	0.000389008	0.00304862	-0.262836	7.57127	-4.87816
APAP_3hour_rat	3hour	3	rat	314993	Atad2	70472	Atad2	0.274059	0.000394779	0.00309132	-0.278063	7.25224	4.86941
APAP_3hour_rat	3hour	3	rat	117063	Ptpn2	19255	Ptpn2	0.272243	0.000394902	0.00309132	-0.278383	7.37754	4.86923
APAP_3hour_rat	3hour	3	rat	362412	Rad18	58186	Rad18	0.365907	0.000398671	0.00311882	-0.288204	4.54762	4.86358
APAP_3hour_rat	3hour	3	rat	690871	Ndufaf8	208501	Ndufaf8	-0.521967	0.000399001	0.00311882	-0.28906	8.6134	-4.86309
APAP_3hour_rat	3hour	3	rat	297607	RGD1311164	28040	D6Wsu163e	-0.289348	0.000399086	0.00311882	-0.289281	7.66555	-4.86296
APAP_3hour_rat	3hour	3	rat	314280	Smoc1	64075	Smoc1	-0.54745	0.000400529	0.00312765	-0.293012	9.56181	-4.86082
APAP_3hour_rat	3hour	3	rat	309008	Inpp5f	101490	Inpp5f	-0.485179	0.000400664	0.00312765	-0.293362	8.33947	-4.86062
APAP_3hour_rat	3hour	3	rat	361666	Bccip	66165	Bccip	-0.431534	0.000401917	0.0031352	-0.296591	9.32282	-4.85877
APAP_3hour_rat	3hour	3	rat	307428	Tnfaip8	106869	Tnfaip8	-0.401236	0.000402082	0.0031352	-0.297014	4.69064	-4.85852
APAP_3hour_rat	3hour	3	rat	252856	Tcf21	21412	Tcf21	-0.683108	0.000402811	0.00313913	-0.298885	7.37858	-4.85745
APAP_3hour_rat	3hour	3	rat	100912167	LOC100912167	NA	NA	-0.602488	0.000403436	0.00314224	-0.300488	7.37858	-4.85653
APAP_3hour_rat	3hour	3	rat	311137	Zfp385b	241494	Zfp385b	-0.360172	0.000403868	0.00314314	-0.301595	6.34745	-4.85589
APAP_3hour_rat	3hour	3	rat	287773	Helz	78455	Helz	0.285572	0.000404002	0.00314314	-0.301939	8.36289	4.8557
APAP_3hour_rat	3hour	3	rat	64202	Calr	12317	Calr	-0.595389	0.000406414	0.00315586	-0.308094	12.3092	-4.85216
APAP_3hour_rat	3hour	3	rat	360665	Jmjd6	107817	Jmjd6	-0.412874	0.000406452	0.00315586	-0.308188	8.80436	-4.85211
APAP_3hour_rat	3hour	3	rat	687266	Fpgs	14287	Fpgs	-0.36436	0.00040647	0.00315586	-0.308236	10.1296	-4.85208
APAP_3hour_rat	3hour	3	rat	207123	RGD621098	234678	D230025D16Rik	0.279049	0.000406543	0.00315586	-0.30842	8.29373	4.85197
APAP_3hour_rat	3hour	3	rat	313618	Maco1	66146	Maco1	0.309551	0.000407097	0.0031584	-0.309827	8.62403	4.85117
APAP_3hour_rat	3hour	3	rat	81813	Klf10	21847	Klf10	0.653181	0.000407485	0.00315965	-0.310813	9.37287	4.8506
APAP_3hour_rat	3hour	3	rat	293774	Dtx4	207521	Dtx4	-0.560709	0.000410904	0.00318439	-0.319452	6.75183	-4.84564
APAP_3hour_rat	3hour	3	rat	310672	Tars2	71807	Tars2	-0.238802	0.000412011	0.00319119	-0.322231	8.51956	-4.84405
APAP_3hour_rat	3hour	3	rat	302864	Mmgt1	236792	Mmgt1	-0.475461	0.000412487	0.00319311	-0.323425	9.20911	-4.84336
APAP_3hour_rat	3hour	3	rat	363254	Atg9a	245860	Atg9a	-0.20817	0.000413537	0.00319946	-0.326053	8.20181	-4.84186
APAP_3hour_rat	3hour	3	rat	305956	Wdfy2	268752	Wdfy2	-0.267945	0.000414527	0.00320534	-0.328524	9.74988	-4.84044
APAP_3hour_rat	3hour	3	rat	290626	Haus8	76478	Haus8	0.618315	0.000416239	0.00321679	-0.332786	7.08893	4.838
APAP_3hour_rat	3hour	3	rat	25403	Cast	12380	Cast	0.28397	0.000420817	0.00325037	-0.344091	7.57514	4.83151
APAP_3hour_rat	3hour	3	rat	25270	Abcd3	19299	Abcd3	0.485773	0.000421776	0.00325597	-0.346443	11.0471	4.83017
APAP_3hour_rat	3hour	3	rat	315708	Edc3	353190	Edc3	0.401399	0.000422778	0.0032619	-0.348897	6.86301	4.82876
APAP_3hour_rat	3hour	3	rat	299180	Med6	69792	Med6	-0.346373	0.000423232	0.00326359	-0.350005	8.95265	-4.82813
APAP_3hour_rat	3hour	3	rat	58853	Nr4a3	18124	Nr4a3	0.249363	0.000423717	0.0032642	-0.351189	5.27888	4.82745
APAP_3hour_rat	3hour	3	rat	78965	Csf1	12977	Csf1	-0.346227	0.000423779	0.0032642	-0.351342	6.90803	-4.82736
APAP_3hour_rat	3hour	3	rat	100364165	Nktr	18087	Nktr	0.386803	0.000425152	0.00327296	-0.354684	8.37087	4.82544
APAP_3hour_rat	3hour	3	rat	361846	Vps26a	30930	Vps26a	-0.235189	0.000425516	0.00327368	-0.355568	9.08522	-4.82494
APAP_3hour_rat	3hour	3	rat	303060	Pwwp2a	70802	Pwwp2a	0.244994	0.000425715	0.00327368	-0.356053	6.91515	4.82466
APAP_3hour_rat	3hour	3	rat	313845	Sos1	20662	Sos1	0.331005	0.000426495	0.00327787	-0.357945	8.63046	4.82358
APAP_3hour_rat	3hour	3	rat	100359945	Zfp267	241944	Zfp267	-0.26532	0.000427835	0.00328636	-0.361186	7.50197	-4.82172
APAP_3hour_rat	3hour	3	rat	100361444	Angptl8	624219	Angptl8	-1.02701	0.000429692	0.0032973	-0.365661	11.3702	-4.81916
APAP_3hour_rat	3hour	3	rat	100911970	Mipol1	73490	Mipol1	0.310519	0.000429733	0.0032973	-0.365761	4.79814	4.8191
APAP_3hour_rat	3hour	3	rat	303332	Tmem199	195040	Tmem199	-0.262917	0.000430057	0.00329797	-0.366539	8.99999	-4.81865
APAP_3hour_rat	3hour	3	rat	79249	Abi1	11308	Abi1	-0.257679	0.000433024	0.0033189	-0.373646	8.79345	-4.81459
APAP_3hour_rat	3hour	3	rat	171129	Uggt1	320011	Uggt1	-0.507151	0.000433666	0.00332199	-0.375177	8.87901	-4.81371
APAP_3hour_rat	3hour	3	rat	303336	Wsb1	78889	Wsb1	0.904852	0.000436044	0.00333837	-0.380827	9.64319	4.81047
APAP_3hour_rat	3hour	3	rat	291874	Nup93	71805	Nup93	0.267782	0.000436988	0.00334376	-0.383061	8.26869	4.8092
APAP_3hour_rat	3hour	3	rat	363113	Syncrip	56403	Syncrip	-0.28862	0.00044064	0.00336985	-0.391661	7.04129	-4.80428
APAP_3hour_rat	3hour	3	rat	307092	Akr1c1	83702	Akr1c6	-2.57266	0.000441637	0.00337509	-0.393997	8.38701	-4.80294
APAP_3hour_rat	3hour	3	rat	305408	Adgra3	70693	Adgra3	-0.305679	0.000441809	0.00337509	-0.3944	6.3447	-4.80271
APAP_3hour_rat	3hour	3	rat	301634	Fam174a	67698	Fam174a	0.305842	0.000442605	0.00337932	-0.396259	6.44477	4.80165
APAP_3hour_rat	3hour	3	rat	299002	G2e3	217558	G2e3	0.283619	0.000444165	0.00338938	-0.399896	5.05423	4.79957
APAP_3hour_rat	3hour	3	rat	289810	C1d	57316	C1d	-0.273183	0.000444769	0.00339213	-0.4013	8.04522	-4.79876
APAP_3hour_rat	3hour	3	rat	25656	Guca2a	14915	Guca2a	0.300517	0.000446946	0.00340598	-0.406344	6.73072	4.79588
APAP_3hour_rat	3hour	3	rat	312154	Ing3	71777	Ing3	0.229057	0.000447074	0.00340598	-0.40664	6.45929	4.79571
APAP_3hour_rat	3hour	3	rat	25361	Vcam1	22329	Vcam1	0.673544	0.000448164	0.0034104	-0.409156	7.84221	4.79427
APAP_3hour_rat	3hour	3	rat	303915	Iqcb1	320299	Iqcb1	0.276038	0.000448172	0.0034104	-0.409174	5.7112	4.79426
APAP_3hour_rat	3hour	3	rat	289424	Xpr1	19775	Xpr1	0.266137	0.00044839	0.0034104	-0.409676	7.86449	4.79397
APAP_3hour_rat	3hour	3	rat	24438	H1f6	107970	H1f6	0.531604	0.000449927	0.00342023	-0.413214	7.01455	4.79195
APAP_3hour_rat	3hour	3	rat	114590	Ubqln1	56085	Ubqln1	-0.256807	0.000450214	0.00342055	-0.413872	11.0254	-4.79158
APAP_3hour_rat	3hour	3	rat	305889	Thtpa	105663	Thtpa	-0.246847	0.000450497	0.00342083	-0.414521	9.16457	-4.7912
APAP_3hour_rat	3hour	3	rat	690297	Pwp2	110816	Pwp2	-0.293698	0.000451429	0.00342604	-0.416656	7.65601	-4.78998
APAP_3hour_rat	3hour	3	rat	363089	Mindy2	235461	Mindy2	0.213597	0.000452054	0.00342892	-0.418086	5.40995	4.78917
APAP_3hour_rat	3hour	3	rat	84497	Dgat1	13350	Dgat1	0.336811	0.00045243	0.0034299	-0.418944	10.437	4.78868
APAP_3hour_rat	3hour	3	rat	313771	Cptp	79554	Cptp	-0.657446	0.000454355	0.00344262	-0.423331	8.72465	-4.78617
APAP_3hour_rat	3hour	3	rat	309458	Pdcd11	18572	Pdcd11	-0.226739	0.000454737	0.00344365	-0.4242	7.93195	-4.78567
APAP_3hour_rat	3hour	3	rat	501162	Mreg	381269	Mreg	-0.585067	0.000455468	0.00344731	-0.42586	11.5104	-4.78473
APAP_3hour_rat	3hour	3	rat	303206	Ulk2	29869	Ulk2	0.266668	0.000455896	0.00344867	-0.426828	9.04087	4.78417
APAP_3hour_rat	3hour	3	rat	683720	Krt79	223917	Krt79	-0.61099	0.000456532	0.00345161	-0.428269	8.31622	-4.78335
APAP_3hour_rat	3hour	3	rat	317546	Tab3	66724	Tab3	0.329337	0.000457741	0.00345887	-0.431002	5.16632	4.78179
APAP_3hour_rat	3hour	3	rat	288985	Insig2	72999	Insig2	0.584228	0.000458365	0.00346171	-0.432409	12.4188	4.78098
APAP_3hour_rat	3hour	3	rat	293703	Nudt22	68323	Nudt22	-0.337701	0.000460029	0.0034724	-0.436153	8.02546	-4.77885
APAP_3hour_rat	3hour	3	rat	171133	Gcsh	68133	Gcsh	-0.357264	0.000461537	0.0034819	-0.439534	11.9934	-4.77692
APAP_3hour_rat	3hour	3	rat	307524	Wdr33	74320	Wdr33	0.322115	0.00046352	0.00349496	-0.443962	7.95889	4.77439
APAP_3hour_rat	3hour	3	rat	64460	Pex14	56273	Pex14	0.309034	0.000463777	0.00349501	-0.444535	10.1451	4.77406
APAP_3hour_rat	3hour	3	rat	303577	Acbd4	67131	Acbd4	-0.233901	0.000464223	0.00349645	-0.445529	7.30337	-4.77349
APAP_3hour_rat	3hour	3	rat	361866	Hace1	209462	Hace1	0.460736	0.000464471	0.00349645	-0.446079	7.19426	4.77318
APAP_3hour_rat	3hour	3	rat	299809	Cct2	12461	Cct2	-0.265976	0.000464866	0.00349754	-0.446958	10.6145	-4.77268
APAP_3hour_rat	3hour	3	rat	305624	Pcgf3	69587	Pcgf3	0.440199	0.000467344	0.00351429	-0.45245	6.08905	4.76954
APAP_3hour_rat	3hour	3	rat	498185	Slc8b1	170756	Slc8b1	0.373936	0.000467633	0.00351457	-0.453089	8.26695	4.76918
APAP_3hour_rat	3hour	3	rat	114505	Klf4	16600	Klf4	0.73573	0.000468696	0.00352065	-0.455433	6.93229	4.76784
APAP_3hour_rat	3hour	3	rat	292787	Lin37	75660	Lin37	-1.2478	0.000469243	0.00352286	-0.456638	8.96183	-4.76715
APAP_3hour_rat	3hour	3	rat	25717	Tgfb3	21809	Tgfb3	0.540653	0.00046969	0.00352432	-0.457623	7.44341	4.76659
APAP_3hour_rat	3hour	3	rat	304971	Tomm40l	641376	Tomm40l	-0.282502	0.000470501	0.0035285	-0.459404	6.05912	-4.76558
APAP_3hour_rat	3hour	3	rat	641528	Dtnbp1	94245	Dtnbp1	-0.359317	0.000471008	0.00353041	-0.460517	9.14251	-4.76494
APAP_3hour_rat	3hour	3	rat	303088	Trim41	211007	Trim41	-0.229102	0.000471575	0.00353275	-0.461758	8.54783	-4.76423
APAP_3hour_rat	3hour	3	rat	290669	Gatad2a	234366	Gatad2a	-0.323213	0.000472131	0.00353502	-0.462976	9.69538	-4.76354
APAP_3hour_rat	3hour	3	rat	361813	Stk38	106504	Stk38	-0.359005	0.000475203	0.00355438	-0.469676	8.5742	-4.75972
APAP_3hour_rat	3hour	3	rat	116641	Lgals8	56048	Lgals8	-0.435002	0.000475227	0.00355438	-0.469728	9.79196	-4.75969
APAP_3hour_rat	3hour	3	rat	296394	Dpm1	13480	Dpm1	0.317132	0.000477295	0.00356793	-0.474211	9.6987	4.75713
APAP_3hour_rat	3hour	3	rat	309312	Gldc	104174	Gldc	-0.653597	0.000479086	0.00357788	-0.478081	9.99653	-4.75492
APAP_3hour_rat	3hour	3	rat	308390	Fkrp	243853	Fkrp	0.302736	0.000479139	0.00357788	-0.478194	7.30179	4.75486
APAP_3hour_rat	3hour	3	rat	499956	Uckl1	68556	Uckl1	-0.304114	0.000480495	0.00358608	-0.481114	8.18947	-4.75319
APAP_3hour_rat	3hour	3	rat	100912577	LOC100912577	NA	NA	-0.343599	0.000482684	0.00360049	-0.485808	7.5262	-4.75052
APAP_3hour_rat	3hour	3	rat	304275	Zkscan5	22757	Zkscan5	0.427746	0.000485273	0.00361651	-0.491333	8.15672	4.74737
APAP_3hour_rat	3hour	3	rat	498886	RGD1562987	407819	BC031181	-0.332886	0.000485351	0.00361651	-0.491498	10.1701	-4.74728
APAP_3hour_rat	3hour	3	rat	686310	Ephb4	13846	Ephb4	-0.449727	0.000487038	0.00362715	-0.495082	7.69761	-4.74523
APAP_3hour_rat	3hour	3	rat	304923	Gorab	98376	Gorab	0.656925	0.000490842	0.00365352	-0.503116	7.48649	4.74066
APAP_3hour_rat	3hour	3	rat	102552625	LOC102552625	NA	NA	0.294373	0.00049736	0.00370006	-0.516738	6.29047	4.7329
APAP_3hour_rat	3hour	3	rat	94174	Tinagl1	94242	Tinagl1	0.545919	0.000499097	0.003711	-0.520338	7.78599	4.73085
APAP_3hour_rat	3hour	3	rat	301113	Slc25a23	66972	Slc25a23	-0.330531	0.000499992	0.00371568	-0.522189	8.28202	-4.7298
APAP_3hour_rat	3hour	3	rat	309565	Med23	70208	Med23	-0.319809	0.000502684	0.00373369	-0.527732	8.71539	-4.72664
APAP_3hour_rat	3hour	3	rat	85237	Ptp4a2	19244	Ptp4a2	0.247341	0.000503577	0.00373833	-0.529565	10.7499	4.7256
APAP_3hour_rat	3hour	3	rat	311604	Zhx3	320799	Zhx3	0.449846	0.000504096	0.00374019	-0.530628	9.60879	4.725
APAP_3hour_rat	3hour	3	rat	117019	Eif2b4	13667	Eif2b4	-0.345416	0.000504595	0.0037419	-0.531649	9.84184	-4.72442
APAP_3hour_rat	3hour	3	rat	313914	Gtf3c2	71752	Gtf3c2	0.24899	0.000505217	0.00374452	-0.532923	9.48927	4.72369
APAP_3hour_rat	3hour	3	rat	50998	Coil	12812	Coil	-0.313572	0.000506365	0.00375103	-0.535265	6.31847	-4.72236
APAP_3hour_rat	3hour	3	rat	59113	Kmo	98256	Kmo	-0.814942	0.000510439	0.0037792	-0.543539	9.77762	-4.71765
APAP_3hour_rat	3hour	3	rat	25031	Plcb4	18798	Plcb4	0.316166	0.000514249	0.00380539	-0.551215	5.02468	4.71329
APAP_3hour_rat	3hour	3	rat	309242	Gna14	14675	Gna14	-0.695899	0.000514591	0.0038059	-0.551902	5.11437	-4.7129
APAP_3hour_rat	3hour	3	rat	498000	Coa3	52469	Coa3	-0.388176	0.000515419	0.00380988	-0.553563	9.8376	-4.71195
APAP_3hour_rat	3hour	3	rat	289584	Usp46	69727	Usp46	-0.376471	0.000515676	0.00380988	-0.554078	6.7894	-4.71166
APAP_3hour_rat	3hour	3	rat	287285	Shroom1	71774	Shroom1	-0.265489	0.000516301	0.00381248	-0.555328	4.67659	-4.71095
APAP_3hour_rat	3hour	3	rat	311163	Ctnnd1	12388	Ctnnd1	-0.327353	0.000516788	0.00381405	-0.556301	9.45307	-4.7104
APAP_3hour_rat	3hour	3	rat	685233	Gpatch8	237943	Gpatch8	0.230353	0.000518665	0.00382587	-0.560043	7.60795	4.70827
APAP_3hour_rat	3hour	3	rat	266764	Tbkbp1	73174	Tbkbp1	-0.379063	0.000521493	0.0038447	-0.565656	7.05199	-4.70508
APAP_3hour_rat	3hour	3	rat	300968	Uba5	66663	Uba5	-0.292924	0.000525111	0.00386933	-0.572793	9.001	-4.70103
APAP_3hour_rat	3hour	3	rat	361796	Abhd16a	193742	Abhd16a	0.350996	0.00052668	0.00387883	-0.575872	8.57347	4.69928
APAP_3hour_rat	3hour	3	rat	688786	Pet100	100503890	Pet100	-0.303973	0.000527109	0.00387995	-0.576714	8.62131	-4.6988
APAP_3hour_rat	3hour	3	rat	171113	Blcap	53619	Blcap	0.260754	0.000527812	0.00388307	-0.57809	8.6269	4.69802
APAP_3hour_rat	3hour	3	rat	298500	Smap2	69780	Smap2	-0.231547	0.000530571	0.00390131	-0.58347	7.67414	-4.69496
APAP_3hour_rat	3hour	3	rat	25639	Fkbp1a	14225	Fkbp1a	-0.229526	0.000532887	0.00391627	-0.587966	10.1049	-4.69241
APAP_3hour_rat	3hour	3	rat	363070	Fam219b	78323	Fam219b	-0.271464	0.000538422	0.00395486	-0.598632	7.69618	-4.68636
APAP_3hour_rat	3hour	3	rat	66028	Arl6ip5	65106	Arl6ip5	-0.301914	0.000540826	0.00397043	-0.60323	8.22549	-4.68375
APAP_3hour_rat	3hour	3	rat	361650	Hirip3	233876	Hirip3	-0.363222	0.000541715	0.00397486	-0.604925	7.67874	-4.68279
APAP_3hour_rat	3hour	3	rat	689593	Dnajb2	56812	Dnajb2	-0.344407	0.000542819	0.00398012	-0.607024	9.42608	-4.6816
APAP_3hour_rat	3hour	3	rat	305391	Med28	66999	Med28	-0.260425	0.000543004	0.00398012	-0.607376	7.59419	-4.6814
APAP_3hour_rat	3hour	3	rat	679629	Smtnl2	276829	Smtnl2	-0.331959	0.000543595	0.00398236	-0.608499	6.8586	-4.68076
APAP_3hour_rat	3hour	3	rat	501923	Smim20	66278	Smim20	0.446593	0.000544286	0.00398533	-0.609811	9.96661	4.68002
APAP_3hour_rat	3hour	3	rat	300797	Ciao2a	68250	Ciao2a	-0.360656	0.000546561	0.00399988	-0.614115	10.6464	-4.67757
APAP_3hour_rat	3hour	3	rat	686610	Tbl2	27368	Tbl2	-0.261977	0.000547238	0.00400274	-0.615393	8.70346	-4.67685
APAP_3hour_rat	3hour	3	rat	293343	Fam160a2	74349	Fam160a2	0.283096	0.000551102	0.00402888	-0.622653	7.04228	4.67273
APAP_3hour_rat	3hour	3	rat	24546	Slco2a1	24059	Slco2a1	-0.656772	0.000551798	0.00403186	-0.623956	9.94815	-4.67199
APAP_3hour_rat	3hour	3	rat	291171	Trim27	19720	Trim27	-0.504514	0.000552379	0.00403218	-0.625042	9.0632	-4.67138
APAP_3hour_rat	3hour	3	rat	311857	Gpr107	277463	Gpr107	0.23392	0.000552449	0.00403218	-0.625173	7.71227	4.67131
APAP_3hour_rat	3hour	3	rat	81505	Emp3	13732	Emp3	-0.274738	0.00055271	0.00403218	-0.625661	6.93245	-4.67103
APAP_3hour_rat	3hour	3	rat	315686	Peak1	244895	Peak1	0.306348	0.000554567	0.00404361	-0.629121	8.8468	4.66907
APAP_3hour_rat	3hour	3	rat	297480	Foxp1	108655	Foxp1	0.318108	0.00055796	0.00406622	-0.635415	7.61697	4.6655
APAP_3hour_rat	3hour	3	rat	311419	Stk35	67333	Stk35	0.247963	0.000560643	0.00408258	-0.640365	6.29648	4.6627
APAP_3hour_rat	3hour	3	rat	497967	Zfp830	66983	Zfp830	0.462554	0.000560791	0.00408258	-0.640636	8.47626	4.66254
APAP_3hour_rat	3hour	3	rat	299602	Cdc34	216150	Cdc34	-0.307568	0.000562854	0.00409546	-0.644426	10.0244	-4.66039
APAP_3hour_rat	3hour	3	rat	100913005	LOC100913005	NA	NA	-0.315006	0.000563639	0.00409903	-0.645864	8.11568	-4.65958
APAP_3hour_rat	3hour	3	rat	498701	RGD1566359	78521	B230219D22Rik	-0.25806	0.000564198	0.00410096	-0.646887	7.92749	-4.659
APAP_3hour_rat	3hour	3	rat	315666	Npat	244879	Npat	0.254691	0.000567437	0.00412235	-0.652793	5.15307	4.65566
APAP_3hour_rat	3hour	3	rat	290668	Mau2	74549	Mau2	0.200767	0.000567753	0.00412249	-0.653367	6.81424	4.65533
APAP_3hour_rat	3hour	3	rat	363122	Ppp2r3a	235542	Ppp2r3a	0.256066	0.000568423	0.00412521	-0.654584	6.07435	4.65464
APAP_3hour_rat	3hour	3	rat	306722	Dapk1	69635	Dapk1	-0.561665	0.000569144	0.00412805	-0.655893	7.94627	-4.6539
APAP_3hour_rat	3hour	3	rat	290027	Parp2	11546	Parp2	-0.3772	0.000569407	0.00412805	-0.656368	7.46233	-4.65363
APAP_3hour_rat	3hour	3	rat	25338	Ninj1	18081	Ninj1	-0.366592	0.000570704	0.0041353	-0.658715	10.9326	-4.6523
APAP_3hour_rat	3hour	3	rat	360797	Rabgef1	56715	Rabgef1	0.598306	0.000572259	0.00414356	-0.661523	6.55841	4.65071
APAP_3hour_rat	3hour	3	rat	297332	Thnsl2	232078	Thnsl2	-0.473342	0.000572438	0.00414356	-0.661846	8.78345	-4.65053
APAP_3hour_rat	3hour	3	rat	311021	Nmi	64685	Nmi	-0.589722	0.000574973	0.00415945	-0.666404	5.9483	-4.64795
APAP_3hour_rat	3hour	3	rat	288111	Spice1	212514	Spice1	0.440282	0.000575473	0.00415945	-0.667301	7.76583	4.64744
APAP_3hour_rat	3hour	3	rat	295678	Sestd1	228071	Sestd1	0.400017	0.000575529	0.00415945	-0.667402	6.92298	4.64739
APAP_3hour_rat	3hour	3	rat	503000	Ctnnbip1	67087	Ctnnbip1	0.22144	0.000576795	0.00416461	-0.669668	8.11254	4.6461
APAP_3hour_rat	3hour	3	rat	294804	Rai14	75646	Rai14	-0.237935	0.00057684	0.00416461	-0.669749	7.3005	-4.64606
APAP_3hour_rat	3hour	3	rat	682837	Muc5ac	NA	NA	-0.269415	0.000578559	0.00417486	-0.672819	6.43948	-4.64432
APAP_3hour_rat	3hour	3	rat	296658	Ndufa8	68375	Ndufa8	-0.307338	0.000580042	0.00418223	-0.675459	11.4359	-4.64283
APAP_3hour_rat	3hour	3	rat	309478	Zfp518a	72672	Zfp518a	-0.701707	0.000580181	0.00418223	-0.675706	6.37591	-4.64269
APAP_3hour_rat	3hour	3	rat	619579	Nrbp1	192292	Nrbp1	0.258526	0.000582598	0.00419748	-0.679995	9.36253	4.64026
APAP_3hour_rat	3hour	3	rat	293345	Taf10	24075	Taf10	-0.23972	0.000585714	0.00421651	-0.685497	9.77531	-4.63715
APAP_3hour_rat	3hour	3	rat	295243	Krtcap2	66059	Krtcap2	-0.320987	0.000585845	0.00421651	-0.685727	10.4063	-4.63702
APAP_3hour_rat	3hour	3	rat	306840	Sirt5	68346	Sirt5	-0.361432	0.000586553	0.00421943	-0.686974	8.83433	-4.63631
APAP_3hour_rat	3hour	3	rat	117275	Chrd	12667	Chrd	-0.311212	0.000587091	0.00422012	-0.687919	7.88623	-4.63578
APAP_3hour_rat	3hour	3	rat	29290	Adora1	11539	Adora1	-0.337106	0.000587421	0.00422012	-0.688499	7.19931	-4.63545
APAP_3hour_rat	3hour	3	rat	293057	Whamm	434204	Whamm	0.539652	0.000587558	0.00422012	-0.688739	8.05002	4.63531
APAP_3hour_rat	3hour	3	rat	296200	Mgme1	74528	Mgme1	-0.25433	0.000589042	0.0042286	-0.691341	7.13806	-4.63384
APAP_3hour_rat	3hour	3	rat	310190	Otulinl	223433	Otulinl	0.358152	0.00059059	0.00423753	-0.694048	6.15135	4.63231
APAP_3hour_rat	3hour	3	rat	690586	Ankrd40	71452	Ankrd40	-0.244808	0.000591949	0.00424509	-0.696419	7.7321	-4.63097
APAP_3hour_rat	3hour	3	rat	289402	Ddx59	67997	Ddx59	0.29502	0.000593018	0.00425057	-0.69828	7.48206	4.62992
APAP_3hour_rat	3hour	3	rat	316005	Arih2	23807	Arih2	0.234578	0.00059691	0.00427623	-0.705028	8.20609	4.6261
APAP_3hour_rat	3hour	3	rat	316067	Xylb	102448	Xylb	0.493891	0.000597212	0.00427623	-0.705549	10.5962	4.62581
APAP_3hour_rat	3hour	3	rat	362229	Xrn2	24128	Xrn2	0.215566	0.000598214	0.00428121	-0.707278	9.34741	4.62483
APAP_3hour_rat	3hour	3	rat	498517	Khnyn	219094	Khnyn	-0.300274	0.000604798	0.0043261	-0.718566	8.30108	-4.61845
APAP_3hour_rat	3hour	3	rat	24689	Prps2	110639	Prps2	-0.308923	0.000605915	0.00433187	-0.720469	7.56073	-4.61738
APAP_3hour_rat	3hour	3	rat	303885	Rubcn	100502698	Rubcn	-0.201491	0.00060837	0.00434719	-0.724639	8.36188	-4.61502
APAP_3hour_rat	3hour	3	rat	314843	Ptprb	19263	Ptprb	0.243275	0.000608999	0.00434945	-0.725705	9.00758	4.61442
APAP_3hour_rat	3hour	3	rat	24962	Cth	107869	Cth	-0.805172	0.000609993	0.00435433	-0.727388	12.3698	-4.61347
APAP_3hour_rat	3hour	3	rat	362828	Sppl2b	73218	Sppl2b	-0.267239	0.000610567	0.004355	-0.728358	8.74293	-4.61292
APAP_3hour_rat	3hour	3	rat	312603	Rybp	56353	Rybp	0.523833	0.000610712	0.004355	-0.728602	9.00215	4.61279
APAP_3hour_rat	3hour	3	rat	103690502	LOC103690502	NA	NA	-0.444624	0.000611665	0.00435765	-0.73021	6.89445	-4.61188
APAP_3hour_rat	3hour	3	rat	26760	Akr7a3	NA	NA	0.867973	0.000611709	0.00435765	-0.730284	9.30625	4.61184
APAP_3hour_rat	3hour	3	rat	311026	Mbd5	109241	Mbd5	0.352372	0.000612241	0.0043592	-0.73118	4.34871	4.61133
APAP_3hour_rat	3hour	3	rat	83526	Atrn	11990	Atrn	0.415831	0.000615092	0.00437519	-0.735972	10.0451	4.60863
APAP_3hour_rat	3hour	3	rat	315509	Jam3	83964	Jam3	0.426016	0.000615114	0.00437519	-0.736008	6.63489	4.6086
APAP_3hour_rat	3hour	3	rat	296301	Raly	19383	Raly	0.348062	0.000621451	0.00441801	-0.746576	8.98229	4.60264
APAP_3hour_rat	3hour	3	rat	360511	Pank3	211347	Pank3	-0.223833	0.000623958	0.00443357	-0.750728	8.46943	-4.6003
APAP_3hour_rat	3hour	3	rat	64531	Synj2bp	24071	Synj2bp	-0.295736	0.000627567	0.00445694	-0.756674	9.16809	-4.59694
APAP_3hour_rat	3hour	3	rat	64044	Casp8	12370	Casp8	-0.473869	0.000628042	0.00445784	-0.757454	6.32461	-4.5965
APAP_3hour_rat	3hour	3	rat	29739	Gclm	14630	Gclm	0.37447	0.000628333	0.00445784	-0.757933	9.1228	4.59623
APAP_3hour_rat	3hour	3	rat	290408	Sugt1	67955	Sugt1	-0.268925	0.000629722	0.00446542	-0.760208	10.37	-4.59495
APAP_3hour_rat	3hour	3	rat	305795	Abhd6	66082	Abhd6	0.421375	0.000631689	0.00447709	-0.763424	8.62798	4.59313
APAP_3hour_rat	3hour	3	rat	367909	Tceal8	66684	Tceal8	-0.377213	0.000634057	0.00449159	-0.767282	8.54824	-4.59096
APAP_3hour_rat	3hour	3	rat	308173	Kif13a	16553	Kif13a	-0.227011	0.000635149	0.00449704	-0.769057	7.00927	-4.58996
APAP_3hour_rat	3hour	3	rat	291736	Rprd1a	225283	Rprd1a	-0.251463	0.000636939	0.00450742	-0.771958	7.42231	-4.58832
APAP_3hour_rat	3hour	3	rat	304663	Lyl1	17095	Lyl1	-0.31918	0.000637359	0.0045081	-0.772637	5.92342	-4.58794
APAP_3hour_rat	3hour	3	rat	25205	Il6st	16195	Il6st	0.359435	0.000638026	0.00451053	-0.773715	10.3079	4.58733
APAP_3hour_rat	3hour	3	rat	301544	Farsb	23874	Farsb	-0.244664	0.000638633	0.00451253	-0.774696	9.76904	-4.58678
APAP_3hour_rat	3hour	3	rat	687739	Naif1	71254	Naif1	-0.219762	0.000642398	0.00453684	-0.780756	8.29048	-4.58336
APAP_3hour_rat	3hour	3	rat	363327	Vmac	106639	Vmac	0.395402	0.000644184	0.00454714	-0.783618	7.98417	4.58175
APAP_3hour_rat	3hour	3	rat	288498	Wipi2	74781	Wipi2	0.491276	0.000645356	0.00455311	-0.785492	9.10893	4.58069
APAP_3hour_rat	3hour	3	rat	360905	Mtf2	17765	Mtf2	0.271624	0.000649253	0.00457828	-0.791697	5.76376	4.5772
APAP_3hour_rat	3hour	3	rat	310025	Ptcd2	68927	Ptcd2	-0.364701	0.000650164	0.00458239	-0.793142	7.99829	-4.57638
APAP_3hour_rat	3hour	3	rat	362017	Cyb561d1	72023	Cyb561d1	0.370001	0.000652659	0.00459765	-0.79709	6.06345	4.57416
APAP_3hour_rat	3hour	3	rat	293671	Sf3b2	319322	Sf3b2	-0.278023	0.000653703	0.00460268	-0.798738	9.13266	-4.57323
APAP_3hour_rat	3hour	3	rat	287550	Tp53i13	216964	Trp53i13	0.497469	0.000656105	0.00461528	-0.802518	8.7171	4.5711
APAP_3hour_rat	3hour	3	rat	100911353	LOC100911353	626415	4930467E23Rik	1.0407	0.00065624	0.00461528	-0.802731	9.63973	4.57098
APAP_3hour_rat	3hour	3	rat	58947	Hgfac	54426	Hgfac	-0.35816	0.000656487	0.00461528	-0.803117	11.5249	-4.57076
APAP_3hour_rat	3hour	3	rat	24948	Fmr1	14265	Fmr1	0.470529	0.000657226	0.00461706	-0.804278	7.60969	4.57011
APAP_3hour_rat	3hour	3	rat	24772	Cxcl12	20315	Cxcl12	-0.444821	0.000657402	0.00461706	-0.804554	10.8213	-4.56996
APAP_3hour_rat	3hour	3	rat	362802	Atp6v1c2	68775	Atp6v1c2	0.343108	0.000659829	0.00463038	-0.808352	6.73464	4.56782
APAP_3hour_rat	3hour	3	rat	303010	Cpeb4	67579	Cpeb4	0.412047	0.000659964	0.00463038	-0.808562	10.5855	4.5677
APAP_3hour_rat	3hour	3	rat	102554398	LOC102554398	NA	NA	-0.535803	0.000660903	0.00463464	-0.810028	6.77689	-4.56687
APAP_3hour_rat	3hour	3	rat	288772	Spryd4	66701	Spryd4	-0.340164	0.000661781	0.00463846	-0.811397	9.22214	-4.5661
APAP_3hour_rat	3hour	3	rat	362260	Dhx35	71715	Dhx35	-0.194278	0.000664219	0.00465312	-0.815187	7.51128	-4.56397
APAP_3hour_rat	3hour	3	rat	680036	Msrb3	320183	Msrb3	0.2934	0.00066454	0.00465312	-0.815685	7.03531	4.56369
APAP_3hour_rat	3hour	3	rat	286908	Pdlim7	67399	Pdlim7	0.255951	0.00066561	0.00465827	-0.817342	6.97937	4.56275
APAP_3hour_rat	3hour	3	rat	100361585	RGD1310951	230259	E130308A19Rik	0.289479	0.000666915	0.00466506	-0.819361	6.76622	4.56162
APAP_3hour_rat	3hour	3	rat	291133	Aldh5a1	214579	Aldh5a1	-0.259978	0.00066953	0.004681	-0.823394	8.06603	-4.55935
APAP_3hour_rat	3hour	3	rat	363195	Gtpbp2	56055	Gtpbp2	0.310094	0.000670918	0.00468835	-0.825528	8.30766	4.55815
APAP_3hour_rat	3hour	3	rat	65161	Litaf	56722	Litaf	0.471789	0.000672017	0.00469368	-0.827215	11.0452	4.5572
APAP_3hour_rat	3hour	3	rat	307151	Bmi1	12151	Bmi1	-0.382606	0.000672762	0.00469473	-0.828358	8.70668	-4.55656
APAP_3hour_rat	3hour	3	rat	305918	Ift88	21821	Ift88	0.335817	0.000672842	0.00469473	-0.828479	7.56068	4.55649
APAP_3hour_rat	3hour	3	rat	361178	Tfdp1	21781	Tfdp1	-0.425388	0.000674016	0.00470057	-0.830277	9.09158	-4.55548
APAP_3hour_rat	3hour	3	rat	304862	Tpr	108989	Tpr	-0.27185	0.000674893	0.00470433	-0.831616	5.68799	-4.55472
APAP_3hour_rat	3hour	3	rat	286927	Stk16	20872	Stk16	-0.40173	0.000675663	0.00470611	-0.832792	10.7654	-4.55406
APAP_3hour_rat	3hour	3	rat	306766	LOC306766	97820	4833439L19Rik	0.322632	0.000675823	0.00470611	-0.833036	8.73889	4.55392
APAP_3hour_rat	3hour	3	rat	364674	Tifab	212937	Tifab	-0.355793	0.000677531	0.00471564	-0.835637	4.60189	-4.55246
[truncated: 126,229 more rows]

## Sheet: GSEA 3h
		Mouse				Rat
ID	Description	NES	pvalue	p.adjust	enriched genes (Rat Entrez ID)	NES	pvalue	p.adjust	enriched genes (Rat Entrez ID)
GO:0000075	cell cycle checkpoint	1.9642	0.000843455	0.00741331	58936/114856/114851/294235
GO:0000086	G2/M transition of mitotic cell cycle	1.82257	0.00342349	0.0209145	25112/114851/294235
GO:0000122	negative regulation of transcription by RNA polymerase II	2.05008	0.0010772	0.00880462	25389/29619/24516/58936/24517/313977/361384/24577/79426/29467/171071/114519/316742/246273	2.06917	0.000119689	0.00275485	25389/24516/24577/29619/246273/29467/24522/171071/24517/79426/313977/58936/259241/24518/24253/246760/83514/100362347/114519/498008/316742/303185/24437/313994
GO:0000165	MAPK cascade	2.29653	0.000125549	0.00238436	25389/24516/170580/25112/29455/114856/24577/79426/83476/116663/246273/78969/83425/361679/25196/116596/29344/299626/303185/313022/171109	2.4841	0.000128535	0.00275485	25389/24516/29455/114856/24577/170580/299626/246273/25112/291005/79426/64032
GO:0000185	activation of MAPKKK activity					1.81911	0.000187126	0.00336024	299626/25112/291005
GO:0000271	polysaccharide biosynthetic process					-1.86556	0.00719942	0.045569	309513/362275/192280/63840/24385
GO:0000278	mitotic cell cycle	1.89853	0.00447399	0.0257523	29619/58936/25112/114856/24577/114851/294235/29157/29618/64534/313994/29344
GO:0000288	nuclear-transcribed mRNA catabolic process, deadenylation-dependent decay					1.82166	0.00127273	0.0125248	29619/79426/310395
GO:0000289	nuclear-transcribed mRNA poly(A) tail shortening	1.6641	0.00595883	0.0317312	29619/79426	1.78707	0.000187126	0.00336024	29619/79426/310395
GO:0000302	response to reactive oxygen species	2.07341	0.00097047	0.00815514	24451/24516/58954/58936/114856/29467/24617/294515/25663/83516/29183/314856/363630	2.15288	0.000424749	0.00536292	24516/114856/58954/29467/64373/24451/502988/58936/365057/291567/24617
GO:0000956	nuclear-transcribed mRNA catabolic process					1.77143	0.00702536	0.0448183	29619/79426/310395/294754
GO:0001101	response to acid chemical					1.96915	0.00299523	0.0236517	114856/24577/170580/362282/24522/89813/64032/502988/25612/24253
GO:0001503	ossification	1.8777	0.00490706	0.0273748	24517/114090/25695/83476/24392/24253/81813/117056/29183
GO:0001504	neurotransmitter uptake	-1.88803	0.000671441	0.00652307	29504/29482
GO:0001525	angiogenesis	1.9736	0.0020767	0.0144102	24451/24516/79240/302965/83476/362850/171071/24617
GO:0001558	regulation of cell growth	2.01697	0.0013459	0.0102679	25685/29596/114851/302965/89829/24392/361526/29517/171493/691431/81825/117056/303185/59268/360827	1.89002	0.00490608	0.0339811	25685/302965/171493/29596/502988/114851/81825/59268/691431/303185/360827
GO:0001568	blood vessel development	2.09756	0.000382555	0.00412832	24451/24516/79240/24517/302965/89829/83476/29467/24392/362850/171071/24617	1.8847	0.00410379	0.0305167	24516/29467/171071/24517/64373/24451/64032/302965/362850
GO:0001649	osteoblast differentiation	1.81814	0.00746387	0.0372554	24517/25695/83476/24392/24253/117056/29183
GO:0001666	response to hypoxia					1.87134	0.00670498	0.0431437	24577/362282/140942/24522/24451/362850/58936/312440/24617/100361568/25650/360949
GO:0001676	long-chain fatty acid metabolic process	-1.84619	0.00578838	0.0312412	171518/56266/29184
GO:0001816	cytokine production	1.93259	0.00303156	0.0189475	24451/79426/29467/24617/83425/24253/100361568/25196/361296/25663/60350/316327
GO:0001817	regulation of cytokine production	1.93259	0.00303156	0.0189475	24451/79426/29467/24617/83425/24253/100361568/25196/361296/25663/60350/316327
GO:0001932	regulation of protein phosphorylation	2.08477	0.000584385	0.00584849	25389/24516/170580/25112/29455/114856/24577/114851/89829/83476/171071/116663/313155/246273/78969/114121/29157/83425	2.28017	0.000118708	0.00275485	25389/24516/29455/114856/24577/170580/299626/246273/25112/140942/171071/291005/64032/502988/29157/114851/313729/100362347/114121/498008/24771/365057/303185/316452/305831/501146
GO:0001933	negative regulation of protein phosphorylation	2.45633	0.000135153	0.00240329	25389/24516/25112/114856/24577/114851/89829/171071/116663/313155/246273/78969	2.39515	0.000133476	0.00278942	25389/24516/114856/24577/299626/246273/25112/140942/171071/291005
GO:0001934	positive regulation of protein phosphorylation					2.06373	0.000385604	0.00510812	24516/29455/170580/299626/25112/171071/291005/64032/114851/100362347/24771/365057/303185/316452/305831/501146
GO:0001935	endothelial cell proliferation	1.96749	0.00112468	0.0090318	24451/24516/79240/24392
GO:0001936	regulation of endothelial cell proliferation	1.96749	0.00112468	0.0090318	24451/24516/79240/24392
GO:0001938	positive regulation of endothelial cell proliferation	2.00445	0.000171174	0.00260234	24451/24516/79240	1.66628	0.00486527	0.0339811	24516/24451/79240
GO:0001944	vasculature development	2.0458	0.001391	0.0104539	24451/24516/79240/24517/302965/89829/83476/29467/24392/362850/171071/24617/293960/29618/310467/29344	1.83588	0.00467654	0.0332461	24516/29467/171071/24517/64373/24451/64032/302965/362850/313729/293960/79240
GO:0002042	cell migration involved in sprouting angiogenesis	1.69149	0.00270856	0.017345	24451/79240
GO:0002237	response to molecule of bacterial origin	2.11159	0.000383485	0.00412832	24516/24517/79426/89829/81503/24392/24617/78969/83580/114105/83425/362282/24253/246358/171081/60350/316327/83516
GO:0002376	immune system process	1.96632	0.000786075	0.00715374	24451/24516/24517/114856/313977/24577/79426/25695/114851/81503/304005/24392/24617/114519/78969/299618/114105/24253/679357/25066/25697/310467/116596/311059/29344/81813/246358/361296/64547/294515/25663/60350/316327/303185
GO:0002444	myeloid leukocyte mediated immunity	1.63416	0.00866739	0.0403313	24451/81503
GO:0002520	immune system development	1.96419	0.00198585	0.0139782	24516/24517/24577/79426/25695/81503/304005/78969/299618/24253/679357/310467/311059/29344/81813/246358/64547/294515/303185
GO:0002682	regulation of immune system process	1.99021	0.00146003	0.0109315	24451/24516/114856/24577/79426/114851/81503/304005/24617/78969/24253/25066/311059/29344/81813/361296/294515/25663/60350/316327/303185
GO:0002683	negative regulation of immune system process	2.13442	0.000148699	0.00243842	24451/114856/24577/79426/78969/24253/311059/29344/361296
GO:0002684	positive regulation of immune system process	1.84845	0.00650344	0.0341745	24451/24516/114851/81503/304005/24617/78969/25066/29344/81813/361296/294515/25663/60350/316327
GO:0002761	regulation of myeloid leukocyte differentiation	1.86787	0.00337404	0.0207397	24516/24577/78969/24253/29344/81813
GO:0002886	regulation of myeloid leukocyte mediated immunity	1.63416	0.00866739	0.0403313	24451/81503
GO:0005975	carbohydrate metabolic process					1.97999	0.00103923	0.01063	25389/25685/24577/362282/140942/89813/25634/29376/24813/502988/294235
GO:0005996	monosaccharide metabolic process					1.98891	0.00263889	0.0214672	25389/25685/24577/362282/89813/25634/29376/24813/502988
GO:0006006	glucose metabolic process					2.00241	0.00154191	0.0145002	25389/25685/24577/362282/89813/25634/29376/24813/502988
GO:0006139	nucleobase-containing compound metabolic process	2.04335	0.00010543	0.00238436	25389/24451/29619/366960/24516/79240/58954/58936/29455/24517/494344/114856/114090/313977/361384/24577/29596/79426/297822/25695/114851/316737/294235/83476/25446/29467/24392/171071/114519/316742/246273/78969/89813/114121/361526/362282/499624/24253/304056/679357/363165/246771/305166/313994/691431/29344/81813/81825/25283/304063/294515/64455/312440/316327/303185/301434/83516	1.70666	0.000206079	0.00356843	25389/24516/29455/366960/114856/24577/29619/362282/246273/58954/29467/140942/24522/494344/171071/89813/24517/24451/79426/305166/246771/297822/499624/64032/310395/29596/313977/502988/114488/294235/114090/58936/679357/114851/259241/117560/24518/24253/25493/81825/246760/83514/100362347/691431/291773/289468/79240/312440/297783/114121/114519/363165/498008/294754/316742/100911069/307395/681062/365057/7…
GO:0006259	DNA metabolic process	1.82693	0.00915015	0.042	24516/114856/24577/114851/294235/24392
GO:0006351	transcription, DNA-templated	2.24788	0.000108003	0.00238436	25389/24451/29619/366960/24516/79240/58954/58936/29455/24517/494344/114090/313977/361384/24577/29596/79426/297822/25695/316737/83476/25446/29467/171071/114519/316742/246273/78969/114121/361526/362282/499624/24253/304056/679357	2.01755	0.000106394	0.00275485	25389/24516/29455/366960/24577/29619/362282/246273/58954/29467/24522/494344/171071/24517/24451/79426/297822/499624/29596/313977/502988/114090/58936/679357/259241/117560/24518/24253/25493/246760/83514/100362347/691431/291773/79240/312440/297783/114121/114519/363165/498008/294754/316742/100911069/307395/365057/79255/303185/24437/313994
GO:0006355	regulation of transcription, DNA-templated	2.26596	0.000108003	0.00238436	25389/24451/29619/366960/24516/79240/58954/58936/29455/24517/494344/114090/313977/361384/24577/29596/79426/297822/25695/316737/83476/25446/29467/171071/114519/316742/246273/78969/114121/361526/362282/499624/24253/304056/679357	2.02196	0.000106689	0.00275485	25389/24516/29455/366960/24577/29619/362282/246273/58954/29467/24522/494344/171071/24517/24451/79426/297822/499624/29596/313977/502988/114090/58936/679357/259241/117560/24518/24253/25493/246760/83514/100362347/291773/79240/312440/297783/114121/114519/363165/498008/294754/316742/100911069/307395/365057/79255/303185/24437/313994
GO:0006357	regulation of transcription by RNA polymerase II	2.45853	0.000110963	0.00238436	25389/24451/29619/366960/24516/79240/58954/58936/29455/24517/494344/114090/313977/361384/24577/29596/79426/25695/316737/83476/25446/29467/171071/114519/316742/246273/114121/361526/362282	2.26668	0.000109987	0.00275485	25389/24516/29455/366960/24577/29619/362282/246273/58954/29467/24522/494344/171071/24517/24451/79426/29596/313977/502988/114090/58936/679357/259241/117560/24518/24253/25493/246760/83514/100362347/291773/79240/312440/297783/114121/114519/363165/498008/294754/316742/307395/79255/303185/24437/313994
GO:0006366	transcription by RNA polymerase II	2.4478	0.000110791	0.00238436	25389/24451/29619/366960/24516/79240/58954/58936/29455/24517/494344/114090/313977/361384/24577/29596/79426/25695/316737/83476/25446/29467/171071/114519/316742/246273/114121/361526/362282	2.23075	0.000109794	0.00275485	25389/24516/29455/366960/24577/29619/362282/246273/58954/29467/24522/494344/171071/24517/24451/79426/29596/313977/502988/114090/58936/679357/259241/117560/24518/24253/25493/246760/83514/100362347/291773/79240/312440/297783/114121/114519/363165/498008/294754/316742/307395/79255/303185/24437/313994
GO:0006464	cellular protein modification process	1.74736	0.00223001	0.0149564	25389/29619/24516/58936/170580/25112/29455/114856/114090/313977/24577/79426/114851/89829/83476/171071/116663/313155/246273/78969/89813/299618/114121/29157/83425/362282/29517/303336/29618/64534/361679/25196/310467/116596/311059/303803/29344/361296/25283/83505/312440/316327/299626/303185/301434/83516/29183/309514/313022/314856/171109/360827	1.73413	0.00137145	0.0131932	25389/24516/29455/114856/24577/29619/170580/299626/362282/246273/25112/140942/171071/89813/291005/498803/79426/64032/313977/85430/502988/29157/114090/58936/114851/363140/64534/361296/308283/286761/313729/100362347/312440/114121/498008/24771/299618/312381/365057/361810/303185/303803/29441/360827/316452/305831/501146/313339/305923/310467/301434/361679/315745/24499/84508/170904/287269/64558/297504/6…
GO:0006468	protein phosphorylation	2.15757	0.000225989	0.00298062	25389/24516/58936/170580/25112/29455/114856/24577/79426/114851/89829/83476/171071/116663/313155/246273/78969/89813/299618/114121/29157/83425/29517/64534/361679/25196/116596/29344/299626/303185/301434/83516/29183/313022/171109/360827	2.25939	0.000114561	0.00275485	25389/24516/29455/114856/24577/170580/299626/246273/25112/140942/171071/89813/291005/79426/64032/502988/29157/58936/114851/64534/313729/100362347/114121/498008/24771/299618/365057/303185/360827/316452/305831/501146/301434/361679/24499/170904/287269/64558
GO:0006469	negative regulation of protein kinase activity					1.87875	0.00722961	0.0456409	114856/299626/246273/25112/291005/114851/313729/498008
GO:0006638	neutral lipid metabolic process	1.80883	0.00782963	0.0382189	170580/313977/316737/25634/362282/305166
GO:0006639	acylglycerol metabolic process	1.80883	0.00782963	0.0382189	170580/313977/316737/25634/362282/305166
GO:0006641	triglyceride metabolic process	1.80883	0.00782963	0.0382189	170580/313977/316737/25634/362282/305166
GO:0006690	icosanoid metabolic process	-1.92523	0.00680444	0.0349267	25107/266674/171518/56266/79242/307092
GO:0006694	steroid biosynthetic process					-1.97334	0.00393369	0.0295235	29540/171516/29637/29580/64191/140910/78968/25428
GO:0006720	isoprenoid metabolic process	-1.89733	0.00760923	0.0376975	29580/81726/154985/29646
GO:0006725	cellular aromatic compound metabolic process	1.95828	0.000105075	0.00238436	25389/24451/29619/366960/24516/79240/58954/58936/29455/24517/494344/114856/114090/313977/361384/24577/29596/79426/297822/25695/114851/316737/294235/83476/25446/29467/24392/25634/171071/114519/316742/246273/78969/89813/114121/361526/362282/499624/24253/304056/679357/363165/246771/305166/313994/691431/29344/81813/81825/25283/304063/294515/64455/312440/316327/303185/301434/83516	1.70036	0.000410846	0.00526973	25389/24516/29455/366960/114856/24577/29619/362282/246273/58954/29467/140942/24522/494344/171071/89813/24517/25634/24451/79426/305166/246771/297822/499624/64032/310395/29596/313977/24813/502988/114488/294235/114090/58936/679357/114851/259241/117560/24518/24253/25493/81825/246760/83514/100362347/691431/291773/289468/79240/312440/297783/114121/114519/363165/498008/294754/316742/310392/100911069/307…
GO:0006793	phosphorus metabolic process	1.94887	0.000321612	0.00372393	25389/24451/24516/58936/170580/25112/29455/29194/114856/313977/24577/79426/114851/316737/294235/89829/83476/25634/171071/116663/313155/246273/78969/89813/299618/114121/29157/83425/362282/29517/64534/361679/246771/25196/305166/116596/691431/29344/299626/303185/301434/83516/29183/59268/29376/313022/58819/171109/360827	1.78278	0.000957549	0.00996266	25389/24516/29455/114856/24577/170580/299626/362282/246273/25112/140942/171071/89813/25634/291005/24451/79426/305166/246771/64032/29376/313977/502988/29157/294235/58936/114851/64534/29194/59268/313729/100362347/691431/114121/498008/24771/299618/312381/365057/353229/303185/360827/316452/291567/305831/501146/298655/25650/301434/361679/24499/170904/287269/64558/305341/362039/362051/683206
GO:0006796	phosphate-containing compound metabolic process	1.94887	0.000321612	0.00372393	25389/24451/24516/58936/170580/25112/29455/29194/114856/313977/24577/79426/114851/316737/294235/89829/83476/25634/171071/116663/313155/246273/78969/89813/299618/114121/29157/83425/362282/29517/64534/361679/246771/25196/305166/116596/691431/29344/299626/303185/301434/83516/29183/59268/29376/313022/58819/171109/360827	1.78278	0.000957549	0.00996266	25389/24516/29455/114856/24577/170580/299626/362282/246273/25112/140942/171071/89813/25634/291005/24451/79426/305166/246771/64032/29376/313977/502988/29157/294235/58936/114851/64534/29194/59268/313729/100362347/691431/114121/498008/24771/299618/312381/365057/353229/303185/360827/316452/291567/305831/501146/298655/25650/301434/361679/24499/170904/287269/64558/305341/362039/362051/683206
GO:0006807	nitrogen compound metabolic process	1.82376	0.000204792	0.00298062	25389/24451/29619/366960/24516/79240/58954/58936/170580/25112/29455/29194/24517/494344/114856/114090/313977/361384/24577/29596/79426/297822/25695/114851/316737/294235/362196/89829/293820/83476/25446/29467/24392/25634/171071/116663/24617/114519/316742/313155/246273/78969/89813/299618/114121/29157/83425/361526/362282/499624/29517/24253/304056/303336/29618/679357/360772/363165/64534/361679/25697/246…	1.82254	0.000101184	0.00275485	25389/362196/24516/29455/366960/114856/24577/29619/170580/299626/362282/246273/58954/25112/29467/140942/24522/494344/360772/171071/89813/24517/25634/291005/24451/498803/79426/305166/246771/297822/499624/64032/310395/29596/313977/24813/85430/58835/502988/29157/114488/294235/293820/114090/58936/679357/114851/363140/64534/259241/117560/308652/24518/361296/25612/29194/24253/25493/81825/308283/286761/…
GO:0006836	neurotransmitter transport	-1.89327	0.00940265	0.0429498	63840/29504/64846/29482
GO:0006862	nucleotide transport					1.80029	0.00181818	0.0161815	246771/691431/689414/315023
GO:0006879	cellular iron ion homeostasis	1.68285	0.00451427	0.0257608	24451/24577
GO:0006914	autophagy	1.81195	0.00826989	0.0395917	24451/58936/297822/29467/313155/246273/500300/64547/294515/303185/83516/360827/313339/308865/116547/502988
GO:0006915	apoptotic process	2.60329	0.000111694	0.00238436	25389/24451/29619/24516/79240/58936/170580/25112/29455/114856/24577/79426/297822/114851/294235/302965/362196/89829/83476/29467/24392/362850/171071/116663/24617/246273/89813/299618/83425/29517/24253/29618/171493/64534/25196/313994/311059/29344/25283/64547/294515/299626/303185/83516/59268/29376/314856	2.50404	0.000110754	0.00275485	25389/362196/24516/29455/114856/24577/29619/170580/299626/246273/25112/29467/140942/171071/89813/64373/291005/24451/79426/297822/64032/302965/362850/171493/29376/85430/294235/58936/114851/64534/25612/24253/59268/83514/100362347/79240/310392/100911069/299618/365057/353229/79255/303185/313994/29441/501146/24617/313339
GO:0006928	movement of cell or subcellular component	1.86775	0.00254807	0.016693	24451/24516/79240/494344/114856/114090/24577/297822/302965/81503/83476/24392/24617/78969/114105/295588/83425/293960/84397
GO:0006950	response to stress	2.09356	0.000104965	0.00238436	25389/24451/25685/29619/24516/58954/58936/170580/25112/114856/361384/24577/29596/79426/297822/114851/294235/302965/362196/89829/81503/304005/83476/296271/25446/29467/24392/362850/171071/116663/24617/246273/78969/89813/83580/114105/362282/499624/84397/29517/24253/304056/29618/100361568/25066/29642/25697/25196/116596/311059/29344/81813/246358/81825/361296/25283/64547/294515/25663/312440/60350/299626	2.25197	0.000104723	0.00275485	25389/25685/362196/24516/114856/24577/29619/170580/299626/29642/362282/246273/304005/58954/25112/29467/140942/24522/171071/89813/296271/64373/291005/24451/79426/297822/499624/64032/302965/362850/29596/24813/85430/502988/114488/294235/58936/114851/363140/259241/361296/25612/24253/25493/81825/313729/83514/100362347/289468/312440/498008/310392/100911069/24771/365057/353229/79255/25066/360827/689161/…
GO:0006952	defense response	1.75848	0.00968289	0.0438278	24451/24516/24577/79426/294235/89829/81503/304005/24392/24617/114105/84397/24253/25066/246358/361296/25663/60350
GO:0006954	inflammatory response	2.17161	0.000262536	0.00320774	24451/24516/79426/294235/89829/81503/304005/24392/24617/114105/84397/24253/246358/25663/60350
GO:0006974	cellular response to DNA damage stimulus	1.94116	0.0032438	0.0200009	24451/29619/58936/25112/24577/114851/294235
GO:0006979	response to oxidative stress	2.10043	0.000386299	0.00413627	24451/24516/58954/58936/114856/297822/296271/29467/24617/29618/25283/294515/25663/83516/29183/314856/58819/363630	2.14028	0.000392054	0.0051098	24516/114856/58954/29467/296271/64373/24451/297822/24813/502988/58936/310392/365057/79255/291567/24617/360949/60430
GO:0006986	response to unfolded protein	1.83235	0.00817757	0.0394341	25389/170580/362196/29467/171071	2.20633	0.000147319	0.00285705	25389/362196/170580/29467/171071/85430
GO:0007005	mitochondrion organization	1.81877	0.00974301	0.0439631	24516/313977/24577/294235/691431/25283/64547/303185/83516/360827/502988/100362347/317673/113894/89843/288774/299828/289745
GO:0007049	cell cycle	2.08105	0.000591996	0.00586571	29619/24516/79240/58936/25112/24517/114856/24577/297822/114851/294235/29467/114121/29157/29517/29618/64534/313994/691431/29344/81825/64547/299626/303185	2.0081	0.000114012	0.00275485	24516/114856/24577/29619/299626/25112/29467/24517/64373/291005/297822/64032/58835/29157/294235/58936/114851/363140/64534/24518/25612/81825/286761/691431/289468/79240/297783/114121/498008/681062/303185/313994/316452
GO:0007050	cell cycle arrest	2.05691	0.00135338	0.0102679	25112/114856/24577/297822/114851/29467	1.90637	0.00472712	0.0334097	114856/24577/25112/29467/297822/114851/363140/691431
GO:0007093	mitotic cell cycle checkpoint	1.9642	0.000843455	0.00741331	58936/114856/114851/294235
GO:0007154	cell communication	2.17708	0.000103488	0.00238436	25389/24451/25685/24516/79240/58954/58936/170580/25112/29455/114856/114090/24577/79426/297822/114851/294235/302965/362196/100361238/89829/81503/304005/83476/29467/24392/171071/116663/24617/316742/313155/246273/78969/89813/299618/114105/295588/83425/362282/690919/293960/29517/310132/24253/303336/171493/100361568/363165/64534/361679/29642/25697/25196/305166/310467/116596/691431/311059/303803/29344/…	2.07732	0.000103082	0.00275485	25389/25685/362196/24516/29455/308821/114856/24577/170580/299626/29642/362282/246273/304005/58954/25112/29467/140942/171071/89813/64373/291005/24451/79426/305166/297822/64032/302965/171493/29376/85430/502988/294235/114090/58936/114851/363140/64534/308516/259241/117560/361296/25612/24253/25493/360857/313729/308843/100362347/691431/293960/289468/79240/312440/363165/498008/294754/316742/310392/24771…
GO:0007165	signal transduction	2.17675	0.000104548	0.00238436	25389/24451/25685/24516/79240/58954/58936/170580/25112/29455/114856/24577/79426/297822/114851/294235/302965/362196/100361238/89829/81503/304005/83476/29467/24392/171071/116663/24617/316742/313155/246273/78969/89813/299618/114105/295588/83425/690919/293960/29517/310132/24253/303336/171493/363165/361679/25196/305166/310467/116596/691431/311059/303803/29344/360857/246358/171081/361296/25283/64547/29…	1.92737	0.000103918	0.00275485	25389/25685/362196/24516/29455/308821/114856/24577/170580/299626/246273/304005/58954/25112/29467/140942/171071/89813/64373/291005/24451/79426/305166/297822/64032/302965/171493/29376/85430/502988/294235/58936/114851/363140/308516/259241/117560/361296/24253/25493/360857/313729/308843/100362347/691431/293960/289468/79240/312440/363165/498008/294754/316742/299618/365057/353229/79255/303185/303803/294…
GO:0007166	cell surface receptor signaling pathway	2.08035	0.000223389	0.00298062	25389/24451/25685/24516/58954/170580/29455/24577/302965/362196/89829/81503/304005/83476/29467/24617/316742/78969/89813/299618/114105/293960/310132/363165/25196/310467/303803/246358/171081/25283/64547/294515/25663/60350/303185/83516/29183/24401/29376	2.04663	0.000112892	0.00275485	25389/25685/362196/24516/29455/24577/170580/304005/58954/29467/140942/89813/24451/64032/302965/29376/25493/313729/308843/293960/363165/294754/316742/299618/353229/303185/303803/29441/360827/501146/24617/310467/60430/315745/24499/362533/680717
GO:0007167	enzyme linked receptor protein signaling pathway					1.90867	0.0021753	0.0183843	25685/24516/29455/170580/140942/89813/64032/29376/313729/293960/363165/294754/316742/303185/360827
GO:0007169	transmembrane receptor protein tyrosine kinase signaling pathway					2.0154	0.00177887	0.0160381	25685/29455/170580/140942/89813/64032/29376/313729/293960/363165
GO:0007187	G protein-coupled receptor signaling pathway, coupled to cyclic nucleotide second messenger					-1.86851	0.00647948	0.0422248	25265/24173/305236/29733/309945
GO:0007188	adenylate cyclase-modulating G protein-coupled receptor signaling pathway					-1.86851	0.00647948	0.0422248	25265/24173/305236/29733/309945
GO:0007275	multicellular organism development	1.78563	0.000626501	0.0061163	25389/24451/29619/366960/24516/79240/24517/494344/114090/313977/361384/24577/29596/79426/25695/114851/302965/362196/89829/81503/304005/83476/25446/29467/24392/362850/171071/116663/24617/316742/313155/78969/299618/298504/362282/690919/293960/29517/24253/29618/679357/363165/29642/25697/246771/25196/310467/311059/29344/81813/246358/117056/64547/304063/294515/25663/312440/316327/303185/83516/29183/29…	1.62222	0.00165102	0.0151606	25389/362196/24516/366960/24577/29619/29642/362282/304005/29467/140942/24522/494344/171071/24517/64373/291005/24451/79426/298504/246771/64032/302965/362850/310395/29376/29596/313977/58835/114090/679357/114851/259241/117560/25612/24253/25493/313729/308843/246760/83514/100362347/293960/79240/310062/312440/363165/81826/360692/498008/294754/316742/310392/24771/299618/79255/303185/29441/360827/291567/…
GO:0007346	regulation of mitotic cell cycle	2.07789	0.000553787	0.00560629	29619/58936/25112/114856/24577/114851/294235
GO:0007517	muscle organ development	2.33536	0.000144739	0.00243842	25389/29619/366960/79240/114090/24577/24392	2.05944	0.000584112	0.00685465	25389/366960/24577/29619/114090/259241/83514/79240
GO:0007519	skeletal muscle tissue development	2.3979	0.000153046	0.00243842	25389/29619/366960/79240/114090/24577	2.26272	0.00015186	0.00289875	25389/366960/24577/29619/114090/259241/83514/79240
GO:0007548	sex differentiation	1.83875	0.00859559	0.0403313	24577/29467/24392/24617/24253/25697/25196/310467/117056/64547/294515/312440
GO:0007568	aging					1.99122	0.00259989	0.0212928	25685/24516/362282/29467/24522/171071/64032/114851/24518
GO:0007611	learning or memory	1.94102	0.00285714	0.0180642	29619/24516/114090/25446/29517/24253
GO:0007612	learning	1.83089	0.00354251	0.0214365	29619/24516/25446/29517
GO:0008150	biological_process	1.63509	0.00909489	0.042	25389/24451/25685/29619/366960/24516/79240/58954/58936/170580/25112/29455/29194/24517/494344/114856/114090/313977/361384/24577/29596/79426/297822/25695/114851/316737/294235/302965/362196/100361238/89829/293820/81503/304005/83476/296271/25446/29467/24392/362850/25634/171071/116663/24617/114519/316742/313155/246273/78969/29308/89813/299618/83580/114121/114105/298504/295588/29157/83425/361526/362282…
GO:0008152	metabolic process	1.60569	0.00235198	0.0156138	25389/24451/25685/29619/366960/24516/79240/58954/58936/170580/25112/29455/29194/24517/494344/114856/114090/313977/361384/24577/29596/79426/297822/25695/114851/316737/294235/362196/89829/293820/81503/83476/25446/29467/24392/362850/25634/171071/116663/24617/114519/316742/313155/246273/78969/89813/299618/114121/29157/83425/361526/362282/499624/29517/24253/304056/303336/29618/679357/360772/363165/645…	1.72686	0.000101051	0.00275485	25389/25685/362196/24516/29455/366960/114856/24577/29619/170580/299626/362282/246273/58954/25112/29467/140942/24522/494344/360772/171071/89813/24517/25634/291005/24451/498803/79426/305166/246771/297822/499624/64032/362850/310395/29376/29596/313977/24813/85430/58835/502988/29157/114488/294235/293820/114090/58936/679357/114851/363140/64534/259241/117560/308652/301416/24518/361296/25612/29194/24253/…
GO:0008202	steroid metabolic process					-2.46556	0.000348675	0.00474866	29540/24177/171516/29637/502970/24252/29580/64191/140910/29500/25099/361266/78968/298296/25428/307092
GO:0008203	cholesterol metabolic process					-2.16042	0.000855676	0.00923087	29540/29637/502970/24252/29580/64191/78968/298296/25428
GO:0008219	cell death	2.62543	0.000110509	0.00238436	25389/24451/29619/24516/79240/58936/170580/25112/29455/114856/24577/79426/297822/114851/294235/302965/362196/89829/83476/29467/24392/362850/171071/116663/24617/246273/89813/299618/114105/83425/29517/24253/29618/171493/64534/25697/25196/313994/311059/29344/25283/64547/294515/299626/303185/83516/59268/29376/314856/58819/360827	2.41652	0.000109661	0.00275485	25389/362196/24516/29455/114856/24577/29619/170580/299626/246273/25112/29467/140942/171071/89813/64373/291005/24451/79426/297822/64032/302965/362850/171493/29376/85430/294235/58936/114851/64534/25612/24253/59268/83514/100362347/79240/310392/100911069/299618/365057/353229/79255/303185/313994/29441/360827/501146/24617/313339
GO:0008283	cell proliferation	2.17602	0.000224593	0.00298062	25389/24451/29619/24516/79240/170580/24517/114856/24577/29596/79426/297822/114851/81503/83476/25446/24392/171071/24617/316742/78969/310132/24253/29618/100361568/25697/313994/691431/311059/29344/117056/294515/303185/83516/29183/29376/314856/58819/309025/117560	1.86955	0.000450755	0.0055991	25389/24516/114856/24577/29619/170580/140942/171071/24517/24451/79426/297822/64032/29376/29596/114851/117560/24253/25493/313729/691431/291773/79240/294754/316742/310392/24771/365057/303185/313994/29441/24617/313339/100361568/298441/24499/680717
GO:0008284	positive regulation of cell proliferation	1.87298	0.00425843	0.0247982	25389/24451/24516/79240/170580/24577/114851/81503/83476/25446/24617/316742	1.86523	0.00345489	0.0268442	25389/24516/24577/170580/24451/64032/29376/114851/691431/291773/79240/316742/365057/24617/313339/100361568/24499/680717
GO:0008285	negative regulation of cell proliferation	2.36001	0.000129752	0.00238436	24451/29619/24516/114856/24577/297822/114851/24392/171071/316742/78969/24253/29618/25697/313994/311059
GO:0008406	gonad development	2.06223	0.000847218	0.00741331	24577/29467/24392/24617/24253/25697/25196/310467/117056/64547/294515/312440
GO:0008625	extrinsic apoptotic signaling pathway via death domain receptors	1.84895	0.00171174	0.0125333	25389/24451/24617
GO:0008630	intrinsic apoptotic signaling pathway in response to DNA damage	1.87826	0.00360163	0.0216705	24451/24577/114851/294235	1.92995	0.00205404	0.0176575	24577/140942/24451/294235/114851
GO:0008643	carbohydrate transport					2.22217	0.00015921	0.00296892	24577/170580/246273/298504/29376/502988
GO:0008645	hexose transmembrane transport					2.14267	0.000168067	0.00308659	24577/170580/246273/29376/502988
GO:0009056	catabolic process	1.6399	0.0113399	0.0496357	24451/29619/58936/170580/313977/24577/79426/297822/316737/294235/362196/29467/24392/25634/313155/246273/78969/362282/360772/25697/310467/311059/29344/81825/361296/500300/25283/64547/294515/303185/83516/24401/25044/29376/314856/58819/360827
GO:0009058	biosynthetic process	1.87333	0.000103799	0.00238436	25389/24451/29619/366960/24516/79240/58954/58936/29455/29194/24517/494344/114856/114090/313977/361384/24577/29596/79426/297822/25695/114851/316737/294235/293820/83476/25446/29467/24392/25634/171071/24617/114519/316742/246273/78969/89813/299618/114121/83425/361526/362282/499624	1.89523	0.000102701	0.00275485	25389/24516/29455/366960/114856/24577/29619/362282/246273/58954/29467/140942/24522/494344/171071/89813/24517/25634/24451/79426/305166/297822/499624/64032/29376/29596/313977/24813/58835/502988/114488/294235/293820/114090/58936/679357/114851/259241/117560/301416/24518/25612/29194/24253/25493/81825/59268/313729/246760/83514/100362347/691431/291773/79240/312440/297783/114121/114519/363165/498008/2947…
GO:0009059	macromolecule biosynthetic process	2.02919	0.000105708	0.00238436	25389/24451/29619/366960/24516/79240/58954/58936/29455/24517/494344/114856/114090/313977/361384/24577/29596/79426/297822/25695/114851/316737/83476/25446/29467/24392/171071/114519/316742/246273/78969/299618/114121/83425/361526/362282/499624/24253/304056/679357/363165/25196/313994/691431/29344/81813/81825/25283/83505/304063/294515/64455/312440/316327	1.89473	0.000104308	0.00275485	25389/24516/29455/366960/114856/24577/29619/362282/246273/58954/29467/24522/494344/171071/24517/24451/79426/297822/499624/64032/29376/29596/313977/502988/114488/114090/58936/679357/114851/259241/117560/24518/24253/25493/81825/313729/246760/83514/100362347/691431/291773/79240/312440/297783/114121/114519/363165/498008/294754/316742/100911069/299618/307395/681062/365057/79255/303185/24437/313994
GO:0009062	fatty acid catabolic process					1.86724	0.0023989	0.020051	362282/29376/313977/502988
GO:0009266	response to temperature stimulus	2.15592	0.00028401	0.00344359	24451/297822/114851/89829/81503/25446/114105/81825/25283/25663/60350/83516
GO:0009267	cellular response to starvation					2.03599	0.00094416	0.00996266	25389/24516/29642/362282/171071/89813/502988/114851/25612/100362347/365057/79255/360827/689161/305831
GO:0009314	response to radiation	2.30778	0.000127518	0.00238436	24516/58936/25112/24517/114856/24577/297822/114851/89829/81503/25446/171071/83580/114105/29517	2.17367	0.00026476	0.00411292	24516/114856/24577/25112/171071/24517/64373/297822/58936/114851/24518/25612/81825/289468/310392/79255
GO:0009408	response to heat	2.13614	0.000306091	0.0036286	24451/297822/114851/89829/81503/114105/25283/25663/60350
GO:0009411	response to UV					1.86331	0.00525394	0.0360812	24577/171071/297822/114851/81825/79255
GO:0009416	response to light stimulus	1.80417	0.0112962	0.0495537	24517/114856/24577/297822/114851/25446/171071/29517	1.95827	0.00240691	0.020051	114856/24577/171071/24517/297822/114851/24518/25612/81825/310392/79255
GO:0009593	detection of chemical stimulus	-1.73463	0.00850492	0.0401875	24385/316018	-1.92991	0.0002145	0.00364061	24385/316018
GO:0009605	response to external stimulus	2.1707	0.000108003	0.00238436	25389/24451/29619/24516/79240/170580/25112/29455/24517/114856/114090/24577/79426/114851/294235/89829/81503/304005/83476/25446/29467/24392/25634/171071/24617/78969/89813/83580/114105/83425/362282/84397/24253/29642/25697/246771/25196/81813/246358/171081/361296/25283/64547/294515/25663/60350/316327	2.13455	0.000110047	0.00275485	25389/24516/29455/114856/24577/29619/170580/29642/362282/304005/25112/29467/140942/24522/171071/89813/24517/25634/24451/79426/246771/310395/502988/294235/114090/114851/259241/24518/361296/25612/24253/25493/100362347/79240/310062/365057/353229/79255/361810/29441/360827/689161/305831/24617
GO:0009607	response to biotic stimulus	2.03273	0.0011956	0.00948658	24516/24517/24577/79426/294235/89829/81503/29467/24392/24617/78969/83580/114105/83425/362282/24253/25066/246358/171081/361296/64547/60350/316327/83516
GO:0009611	response to wounding	2.15114	0.000251636	0.00310918	24451/25685/24516/58954/24577/29596/79426/114851/302965/83476/24392/24617/83580/114105	2.10571	0.00040689	0.00524674	25685/24516/24577/58954/24451/79426/302965/29596/114851/310392/24771/365057
GO:0009612	response to mechanical stimulus	2.25696	0.000144739	0.00243842	29619/24516/25112/24517/24577/25446/24392/24617	2.37879	0.000146028	0.00285705	24516/24577/29619/29642/25112/24517/24518/25612/25493
GO:0009617	response to bacterium	1.95797	0.00187829	0.0135535	24516/24517/79426/89829/81503/24392/24617/78969/83580/114105/83425/362282/24253/246358/171081/60350/316327/83516/361810/304282/116547/25361
GO:0009628	response to abiotic stimulus	2.25138	0.00011374	0.00238436	24451/29619/24516/58936/25112/24517/114856/24577/297822/114851/89829/81503/25446/24392/362850/171071/24617/83580/114105/83425/362282/499624/29517/100361568/29642/29344/81825/25283/294515/25663/312440/60350/83516/24401/314856/58819	2.41697	0.00011733	0.00275485	24516/114856/24577/29619/29642/362282/25112/140942/24522/171071/24517/64373/24451/297822/499624/64032/362850/114488/58936/114851/24518/25612/25493/81825/313729/83514/289468/312440/310392/79255/24617/100361568/25650/360949/500987/24499/363633
GO:0009636	response to toxic substance	1.93532	0.00279839	0.0178058	24451/24516/58954/29194/114856/24577/297822/114851/81503/25446/29467/24617/114105	1.79838	0.0060173	0.0399649	24516/114856/24577/58954/29467/64373/24451/297822/502988/114851/25612/29194/310392/365057/79255/24617/29578/24499
GO:0009653	anatomical structure morphogenesis	1.80499	0.00280741	0.0178063	24451/24516/79240/29455/24517/114090/24577/29596/302965/89829/83476/24392/362850/171071/24617/316742/313155/295588/293960/29517/24253/29618/363165/25697/310467/29344/246358/64547/304063/294515/83516/29183/314856/58819/360827/257646/363630
GO:0009719	response to endogenous stimulus	2.23136	0.000109457	0.00238436	25685/29619/24516/79240/58954/170580/29455/24517/494344/114856/114090/313977/24577/79426/114851/316737/89829/81503/83476/25446/24392/171071/24617/246273/89813/114105/362282/29517/24253/29618/25697/25196/313994/691431/29344/81813/25283/117056/64547/294515/25663/312440/303185/83516/29183/24401/29376/314856	2.01076	0.000220824	0.00370401	25685/24516/29455/114856/24577/29619/170580/362282/246273/58954/140942/494344/171071/89813/24517/79426/64032/29376/313977/24813/502988/114090/114851/259241/117560/24518/25612/24253/313729/691431/79240/312440/294754/79255/303185/313994/29441/291567/24617/298441/360949/29578/24499/680717
GO:0009725	response to hormone	2.2548	0.000225301	0.00298062	25685/29619/24516/79240/170580/29455/24517/114856/114090/313977/24577/79426/114851/316737/89829/81503/25446/24392/24617/246273/89813/114105/362282/29517/29618/25697/25196/691431/29344/25283/117056/64547/294515/312440/83516/29183/24401/29376/314856	2.12044	0.000114561	0.00275485	25685/24516/29455/114856/24577/29619/170580/362282/246273/140942/89813/24517/79426/64032/29376/313977/24813/502988/114090/114851/259241/117560/24518/25612/313729/691431/79240/312440
GO:0009743	response to carbohydrate	1.81898	0.00881907	0.0408462	170580/24577/24392/171071/24617/362282/64534/25697/29344/25283/294515/25663/83516/24401/29376
GO:0009888	tissue development	1.88543	0.00134454	0.0102679	25389/25685/29619/366960/24516/79240/24517/114090/24577/29596/79426/114851/89829/83476/25446/24392/24617/316742/362282/293960/24253/29618/25697/246771/310467/29344/81813	1.69069	0.00423965	0.0311449	25389/25685/24516/366960/24577/29619/362282/24517/64373/79426/246771/64032/29596/58835/114090/114851/259241/24253/313729/83514/293960/79240/81826/294754/316742/310392/24771/79255/303185/29441
GO:0009889	regulation of biosynthetic process	2.23664	0.000105977	0.00238436	25389/24451/29619/366960/24516/79240/58954/58936/29455/24517/494344/114856/114090/313977/361384/24577/29596/79426/297822/25695/114851/316737/294235/83476/25446/29467/24392/171071/24617/114519/316742/246273/78969/89813/299618/114121/83425/361526/362282/499624/24253/304056/679357/363165/25196/313994/691431/29344/81813/81825/25283/304063/294515/64455/312440/316327	2.05109	0.000104723	0.00275485	25389/24516/29455/366960/114856/24577/29619/362282/246273/58954/29467/140942/24522/494344/171071/89813/24517/24451/79426/297822/499624/64032/29376/29596/313977/502988/114488/294235/114090/58936/679357/114851/259241/117560/24518/24253/25493/81825/313729/246760/83514/100362347/691431/291773/79240/312440/297783/114121/114519/363165/498008/294754/316742/310392/100911069/299618/307395/365057/79255/303…
GO:0009890	negative regulation of biosynthetic process	2.00713	0.000788555	0.00715374	25389/29619/24516/58936/24517/114856/313977/361384/24577/79426/25695/294235/29467/24392/171071/114519/316742/246273/24253/304056/25196/313994/29344/81813/81825/25283/304063/294515/64455/316327/303185/83516/24401/314856/171109	2.07153	0.000113173	0.00275485	25389/24516/114856/24577/29619/246273/29467/140942/24522/171071/24517/79426/313977/502988/114488/294235/58936/259241/24518/24253/81825/313729/246760/83514/100362347/114519/498008/316742/100911069/79255/303185/24437/313994/291567/313339/360949/29578/24499/362533/680717/683504
GO:0009891	positive regulation of biosynthetic process	1.97115	0.000781861	0.00715374	25389/366960/24516/79240/58954/24517/494344/114090/313977/24577/29596/297822/25695/316737/83476/25446/29467/171071/24617/114519/83425/361526/362282/24253/679357/363165	1.74042	0.00154594	0.0145002	25389/24516/366960/24577/362282/58954/29467/494344/171071/24517/297822/64032/29376/29596/313977/502988/114488/114090/679357/259241/117560/24518/24253/25493/81825/291773/79240/312440/297783/114519/363165/307395/365057/79255/303185/24437/29441/291567
GO:0009892	negative regulation of metabolic process	2.28813	0.000108425	0.00238436	25389/24451/29619/24516/79240/58936/25112/24517/114856/313977/361384/24577/79426/297822/25695/114851/294235/362196/89829/29467/24392/171071/116663/24617/114519/316742/313155/246273/78969/24253/304056/361679/25196/313994/310467/311059/29344/81813/81825/25283/304063/294515/64455/312440/316327/299626/303185/83516/24401/29376/314856/171109	2.09444	0.000106689	0.00275485	25389/362196/24516/114856/24577/29619/299626/246273/25112/29467/140942/24522/171071/24517/291005/24451/79426/297822/64032/310395/29376/313977/85430/502988/114488/294235/58936/114851/259241/24518/24253/81825/313729/246760/83514/100362347/79240/312440/114519/498008/294754/316742/100911069/79255/303185/24437/313994/29441/291567/305831/24617/313339/310467/360949/29578/60430/361679/24499/362533/680717…
GO:0009893	positive regulation of metabolic process	2.2729	0.000105798	0.00238436	25389/24451/29619/366960/24516/79240/58954/58936/170580/25112/29455/24517/494344/114090/313977/24577/29596/79426/297822/25695/114851/316737/294235/81503/83476/25446/29467/24392/171071/24617/114519/313155/246273/78969/83425/361526/362282/24253/679357/360772/363165/25196/310467/116596/311059/29344/81813/81825/25283/64547/304063/294515/312440/316327/299626/303185/83516/29183/29376/313022/314856	1.94812	0.000104221	0.00275485	25389/24516/29455/366960/24577/29619/170580/299626/362282/246273/58954/25112/29467/494344/360772/171071/24517/291005/24451/79426/297822/64032/310395/29376/29596/313977/85430/502988/114488/294235/114090/58936/679357/114851/363140/259241/117560/24518/24253/25493/81825/100362347/291773/289468/79240/312440/297783/114519/363165/24771/312381/307395/365057/353229/79255/303185/24437/29441/360827/316452/2…
GO:0009894	regulation of catabolic process	2.12172	0.000238322	0.00310221	24451/29619/58936/170580/24577/79426/297822/294235/29467/24392/313155/246273/78969/360772/310467/311059/29344/81825/500300/25283/64547/294515/303185/83516/29376/314856/360827	1.84633	0.0027751	0.0222762	24577/29619/170580/246273/29467/140942/360772/24451/79426/297822/310395/29376/85430/502988/294235/58936
GO:0009896	positive regulation of catabolic process	2.29016	0.000247555	0.00310918	24451/29619/58936/170580/24577/79426/297822/294235/29467/24392/313155/246273/78969/360772/310467/29344/25283/64547/294515/303185/29376/314856/360827	2.07007	0.000511574	0.00616997	24577/29619/170580/246273/29467/360772/24451/79426/297822/29376/85430/502988/294235/58936
GO:0009914	hormone transport					-1.89127	0.0056005	0.0380139	25107/29200/25099/78968/63840/24385
GO:0009966	regulation of signal transduction	2.00585	0.000325274	0.00374456	25389/24451/25685/24516/170580/25112/29455/114856/24577/297822/294235/302965/362196/89829/81503/83476/29467/116663/24617/316742/313155/246273/78969/114105/83425/171493/361679/25196/305166/116596/311059/303803/360857/361296/25283/64547/294515/25663/60350/299626/303185/83516/29183/24401/313022/314856/171109/360827	1.85366	0.000324044	0.00462621	25389/25685/362196/24516/29455/114856/24577/170580/299626/246273/25112/29467/140942/291005/24451/305166/297822/64032/302965/171493/85430/502988/294235/361296/25493/360857/313729/308843/100362347/498008/294754/316742/365057/353229/303185/303803/29441/360827/501146/24617/60430/361679/315745/24499/362533/680717
GO:0009967	positive regulation of signal transduction					1.93253	0.00095751	0.00996266	25389/24516/29455/24577/170580/299626/25112/29467/291005/297822/64032/302965
GO:0009968	negative regulation of signal transduction	1.77405	0.00679218	0.0349267	25389/24451/29455/114856/24577/294235/362196/89829/29467/116663/24617/316742/78969	1.82269	0.00295928	0.023521	25389/362196/29455/114856/24577/29467/140942/24451/85430/502988/294235/361296/25493/360857/313729/308843/100362347/316742/353229/303185/501146/24617/60430/361679/362533/305341/683206/54289/140593/311059/314856/171136/303016
GO:0009987	cellular process	1.91795	0.00020803	0.00298062	25389/24451/25685/29619/366960/24516/79240/58954/58936/170580/25112/29455/29194/24517/494344/114856/114090/313977/361384/24577/29596/79426/297822/25695/114851/316737/294235/302965/362196/100361238/89829/293820/81503/304005/83476/296271/25446/29467/24392/362850/25634/171071/116663/24617/114519/316742/313155/246273/78969/29308/89813/299618/114121/114105/298504/295588/29157/83425/361526/362282/69091…	1.66807	0.000305623	0.00450314	25389/25685/362196/24516/29455/366960/308821/114856/24577/29619/170580/299626/29642/362282/246273/304005/58954/25112/29467/140942/24522/494344/360772/171071/89813/24517/296271/64373/25634/291005/24451/498803/79426/298504/305166/246771/297822/499624/64032/302965/362850/310395/171493/29376/29596/313977/24813/85430/58835/502988/29157/114488/294235/293820/114090/58936/679357/114851/363140/64534/30851…
GO:0009991	response to extracellular stimulus	1.80429	0.00645624	0.0340162	25389/24451/24516/170580/29455/79426/114851/89829/29467/25634/171071/24617/89813/362282/29642/25697/246771/25196/81813/25283/294515/83516/25044/314856/360827	2.22682	0.000120963	0.00275485	25389/24516/29455/170580/29642/362282/29467/24522/171071/89813/25634/24451/79426/246771/310395/502988/114851/25612/100362347/365057/79255/29441/360827/689161/305831/24617
GO:0010033	response to organic substance	2.07102	0.000104965	0.00238436	25389/25685/29619/24516/79240/58954/170580/29455/29194/24517/494344/114856/114090/313977/24577/79426/297822/114851/316737/362196/89829/81503/83476/25446/29467/24392/171071/116663/24617/114519/316742/246273/78969/89813/83580/114105/83425/362282/29517/310132/24253/29618/64534/25697/25196/313994/310467/691431/29344/81813/246358/171081/361296/25283/117056/64547/294515/25663/312440/60350/316327/303185…	1.92268	0.000104668	0.00275485	25389/25685/362196/24516/29455/114856/24577/29619/170580/362282/246273/58954/29467/140942/24522/494344/171071/89813/24517/79426/297822/64032/310395/29376/313977/24813/85430/502988/114090/114851/64534/259241/117560/24518/361296/25612/29194/24253/25493/59268/313729/691431/79240/312440/114519/294754/316742/310392/365057/353229/79255/303185/313994/29441/360827/291567/24617/298655/313339/310467/298441…
GO:0010035	response to inorganic substance	1.79879	0.00793457	0.0384485	24451/24516/58954/24517/114856/24577/29467/171071/24617/25196/25283/294515/25663/60350/83516/29183/24401/314856/58819/363630/116547/25361	1.87305	0.00350175	0.0269559	24516/114856/24577/58954/29467/171071/24517/64373/24451/24813
GO:0010212	response to ionizing radiation	1.98687	0.00219042	0.0148887	25112/24577/114851/89829/81503/83580/114105
GO:0010243	response to organonitrogen compound	2.44879	0.000112651	0.00238436	25685/29619/24516/79240/58954/170580/29455/24517/114856/114090/313977/24577/114851/316737/89829/81503/25446/29467/24392/171071/24617/246273/89813/83580/114105/362282/29517/24253/29618/25196/313994/691431/29344/81813/25283/64547/294515/83516/29183/24401/25044/29376/314856	2.41666	0.000115088	0.00275485	25685/24516/29455/114856/24577/29619/170580/362282/246273/58954/29467/24522/171071/89813/24517/64032/29376/313977/85430/502988/114090/114851/117560/24518/25612/24253/25493/313729/691431/79240
GO:0010332	response to gamma radiation	1.88365	0.0018227	0.0132484	24577/114851/89829/81503/114105
GO:0010467	gene expression	2.19007	0.000105764	0.00238436	25389/24451/29619/366960/24516/79240/58954/58936/29455/24517/494344/114090/313977/361384/24577/29596/79426/297822/25695/114851/316737/362196/83476/25446/29467/24392/25634/171071/24617/114519/316742/246273/78969/299618/114121/361526/362282/499624/24253/304056/679357/363165/25697/313994/310467/691431/29344/81813/81825/25283/304063/294515/64455/312440/316327/303185/301434/83516	1.868	0.000103788	0.00275485	25389/362196/24516/29455/366960/24577/29619/362282/246273/58954/29467/24522/494344/171071/24517/25634/24451/79426/297822/499624/64032/310395/29596/313977/58835/502988/114488/114090/58936/679357/114851/259241/117560/24518/24253/25493/81825/308843/246760/83514/100362347/691431/291773/79240/312440/297783/114121/114519/363165/498008/294754/316742/100911069/299618/307395/681062/365057/353229/79255/303…
GO:0010468	regulation of gene expression	2.26093	0.000106168	0.00238436	25389/24451/29619/366960/24516/79240/58954/58936/29455/24517/494344/114090/313977/361384/24577/29596/79426/297822/25695/114851/316737/362196/83476/25446/29467/24392/25634/171071/24617/114519/316742/246273/78969/299618/114121/361526/362282/499624/24253/304056/679357/363165/313994/310467/29344/81813/81825/25283/304063/294515/64455/312440/316327/303185/301434/83516	2.03703	0.000104221	0.00275485	25389/362196/24516/29455/366960/24577/29619/362282/246273/58954/29467/24522/494344/171071/24517/25634/24451/79426/297822/499624/64032/310395/29596/313977/58835/502988/114488/114090/58936/679357/114851/259241/117560/24518/24253/25493/81825/308843/246760/83514/100362347/291773/79240/312440/297783/114121/114519/363165/498008/294754/316742/100911069/299618/307395/365057/353229/79255/303185/24437/3139…
GO:0010506	regulation of autophagy	1.8691	0.00553787	0.0301341	24451/58936/297822/29467/313155/246273/500300/64547/294515/303185/360827/313339	1.85433	0.00712149	0.0453123	246273/29467/24451/297822/502988/58936/303185/360827/313339/60430/500300
GO:0010508	positive regulation of autophagy					1.86388	0.00538793	0.0368968	29467/24451/297822/502988/58936/303185/360827
GO:0010556	regulation of macromolecule biosynthetic process	2.20954	0.000106191	0.00238436	25389/24451/29619/366960/24516/79240/58954/58936/29455/24517/494344/114856/114090/313977/361384/24577/29596/79426/297822/25695/114851/316737/83476/25446/29467/24392/171071/114519/316742/246273/78969/299618/114121/83425/361526/362282/499624/24253/304056/679357	2.03759	0.000105419	0.00275485	25389/24516/29455/366960/114856/24577/29619/362282/246273/58954/29467/24522/494344/171071/24517/24451/79426/297822/499624/29376/29596/313977/502988/114488/114090/58936/679357/114851/259241/117560/24518/24253/25493/81825/313729/246760/83514/100362347/291773/79240/312440/297783/114121/114519/363165/498008/294754/316742/100911069/299618/307395/365057/79255/303185/24437/313994
GO:0010557	positive regulation of macromolecule biosynthetic process	2.13493	0.000225301	0.00298062	25389/366960/24516/79240/58954/24517/494344/114090/313977/24577/29596/297822/25695/316737/83476/25446/29467/171071/114519/83425/361526/362282/24253/679357/363165/81813/81825/304063/294515/312440/316327/303185/83516	1.89071	0.000445087	0.00557356	25389/24516/366960/24577/362282/58954/29467/494344/171071/24517/297822/29376/29596/313977/502988/114488/114090/679357/259241/117560/24518/24253/25493/81825/291773/79240/312440/297783/114519/363165/307395/365057/79255/303185/24437
GO:0010558	negative regulation of macromolecule biosynthetic process	2.04402	0.000341452	0.00382998	25389/29619/24516/58936/24517/114856/313977/361384/24577/79426/25695/29467/24392/171071/114519/316742/246273/24253/304056/25196/313994/29344/81813/81825/25283/304063/294515/64455/316327/303185	2.08269	0.00011383	0.00275485	25389/24516/114856/24577/29619/246273/29467/24522/171071/24517/79426/313977/502988/114488/58936/259241/24518/24253/81825/313729/246760/83514/100362347/114519/498008/316742/100911069/79255/303185/24437/313994/291567/313339/360949/29578/362533/680717/683504
GO:0010562	positive regulation of phosphorus metabolic process					1.93546	0.00174477	0.0159011	24516/29455/24577/170580/299626/25112/171071/291005/64032/114851/100362347/24771/365057/303185/316452/291567/305831/501146
GO:0010563	negative regulation of phosphorus metabolic process	2.33406	0.000127828	0.00238436	25389/24516/25112/114856/24577/114851/294235/89829/171071/116663/313155/246273/78969	2.33592	0.000128766	0.00275485	25389/24516/114856/24577/299626/246273/25112/140942/171071/291005/29376/294235/114851
GO:0010604	positive regulation of macromolecule metabolic process	2.32292	0.000106519	0.00238436	25389/29619/366960/24516/79240/58954/58936/170580/25112/29455/24517/494344/114090/313977/24577/29596/79426/297822/25695/114851/316737/294235/83476/25446/29467/24392/171071/24617/114519/246273/78969/83425/361526/362282/24253/679357/360772/363165/25196/310467/116596/311059/29344/81813/81825/25283/64547/304063/294515/312440/316327/299626/303185/83516/29183/29376/313022/314856	2.01153	0.000104998	0.00275485	25389/24516/29455/366960/24577/29619/170580/299626/362282/246273/58954/25112/29467/494344/360772/171071/24517/291005/79426/297822/64032/310395/29376/29596/313977/85430/502988/114488/294235/114090/58936/679357/114851/363140/259241/117560/24518/24253/25493/81825/100362347/291773/289468/79240/312440/297783/114519/363165/24771/307395/365057/353229/79255/303185/24437/316452/291567/305831/501146/24617/…
GO:0010605	negative regulation of macromolecule metabolic process	2.32507	0.00010989	0.00238436	25389/29619/24516/79240/58936/25112/24517/114856/313977/361384/24577/79426/297822/25695/114851/362196/89829/29467/24392/171071/116663/24617/114519/316742/313155/246273/78969/24253/304056/361679/25196/313994/310467/311059/29344/81813/81825/25283/304063/294515/64455/312440/316327/299626/303185/83516	2.17952	0.000107875	0.00275485	25389/362196/24516/114856/24577/29619/299626/246273/25112/29467/140942/24522/171071/24517/291005/79426/297822/64032/310395/313977/85430/502988/114488/58936/114851/259241/24518/24253/81825/313729/246760/83514/100362347/79240/312440/114519/498008/294754/316742/100911069/79255/303185/24437/313994/29441/291567/305831/24617/313339/310467/360949/29578/361679/362533/680717/683504/310820/683206/362622/31…
GO:0010628	positive regulation of gene expression	2.35479	0.000113404	0.00238436	25389/366960/24516/79240/58954/24517/494344/114090/313977/24577/29596/79426/297822/25695/316737/83476/25446/29467/24392/171071/24617/114519/361526/362282/24253/679357/363165/81813/81825/304063/294515/312440/316327/303185/83516	1.917	0.00032996	0.00462621	25389/24516/366960/24577/362282/58954/29467/494344/171071/24517/79426/297822/64032/310395/29596/313977/502988/114488/114090/679357/259241/117560/24518/24253/25493/81825/291773/79240/312440/297783/114519/363165/307395/365057/353229/79255/303185/24437
GO:0010629	negative regulation of gene expression	2.18577	0.000114077	0.00238436	25389/29619/24516/58936/24517/313977/361384/24577/79426/297822/25695/114851/362196/29467/24392/171071/24617/114519/316742/246273/24253/304056/313994/310467/29344/81813/81825/25283/304063/294515/64455/316327/303185	2.04826	0.000111807	0.00275485	25389/362196/24516/24577/29619/246273/29467/24522/171071/24517/79426/297822/64032/310395/313977/502988/114488/58936/114851/259241/24518/24253/81825/246760/83514/100362347/114519/498008/294754/316742/100911069/79255/303185/24437/313994/291567/24617/310467/360949/362533/680717/683504
GO:0010634	positive regulation of epithelial cell migration	1.75249	0.00826586	0.0395917	24451/24516/24617
GO:0010646	regulation of cell communication	1.98542	0.000213881	0.00298062	25389/24451/25685/24516/58936/170580/25112/29455/114856/114090/24577/297822/294235/302965/362196/89829/81503/83476/29467/24392/116663/24617/316742/313155/246273/78969/114105/83425/171493/64534/361679/25196/305166/116596/311059/303803/360857/361296/25283/171387/64547/294515/25663/60350/299626/303185/83516/29183/24401/29376/313022/314856/171109/360827	1.81503	0.000535447	0.00639426	25389/25685/362196/24516/29455/114856/24577/170580/299626/246273/25112/29467/140942/291005/24451/305166/297822/64032/302965/171493/29376/85430/502988/294235/114090/58936/64534/361296/25493/360857/313729/308843/100362347/498008/294754/316742/310392/365057/353229/303185/303803/29441/360827/501146/24617/171387/60430/361679/315745/24499/362533/680717
GO:0010647	positive regulation of cell communication					1.82335	0.00246392	0.0203859	25389/24516/29455/24577/170580/299626/25112/29467/291005/297822/64032/302965/29376
GO:0010648	negative regulation of cell communication					1.72093	0.00657046	0.0425887	25389/362196/29455/114856/24577/29467/140942/24451/85430/502988/294235/64534/361296/25493/360857/313729/308843/100362347/316742/353229/303185/501146/24617/60430/361679/362533/305341/683206/54289/83722/140593/311059/314856/171136/303016
GO:0010817	regulation of hormone levels	-2.06519	0.00213675	0.0145737	25467/25098/63840/307092/24385/353305/154985/29646/24957/81806	-2.09337	0.00142755	0.0135713	683667/24957/25265/29540/24177/171516/308129/65984/64191/25107/29200/25099/78968/307092/63840/24385
GO:0010827	regulation of glucose transmembrane transport					2.00204	0.000175101	0.00319159	24577/170580/246273/29376
GO:0010866	regulation of triglyceride biosynthetic process					-1.81845	0.00675676	0.0432185	58852/29653/78968/25357
GO:0010941	regulation of cell death	2.55759	0.000112296	0.00238436	25389/24451/29619/24516/79240/58936/170580/25112/29455/114856/24577/79426/297822/114851/294235/302965/89829/83476/29467/24392/362850/171071/116663/24617/89813/83425/29517/24253/29618/171493/64534/25196/313994/311059/29344/25283/64547/294515/299626/303185/83516/59268/29376/314856/58819/360827	2.42211	0.000111383	0.00275485	25389/24516/29455/114856/24577/29619/170580/299626/25112/29467/140942/171071/89813/64373/291005/24451/79426/297822/64032/302965/362850/171493/29376/85430/294235/58936/114851/64534/25612/24253/59268/83514/100362347/79240/310392/365057/353229/79255/303185/313994/29441/360827/501146/24617/313339
GO:0010942	positive regulation of cell death	2.32142	0.000121242	0.00238436	25389/24451/24516/79240/25112/114856/24577/297822/114851/302965/83476/29467/171071/116663/83425/29618/171493/25196/313994/64547/294515/299626/303185/83516/59268/58819	2.41486	0.000123092	0.00275485	25389/24516/114856/24577/299626/25112/29467/140942/171071/64373/291005/24451/297822/64032/302965/171493/114851/59268/100362347/79240/365057/79255/303185/313994
GO:0010948	negative regulation of cell cycle process	1.82869	0.00673348	0.0347416	58936/114856/114851/294235
GO:0012501	programmed cell death	2.62907	0.000111557	0.00238436	25389/24451/29619/24516/79240/58936/170580/25112/29455/114856/24577/79426/297822/114851/294235/302965/362196/89829/83476/29467/24392/362850/171071/116663/24617/246273/89813/299618/83425/29517/24253/29618/171493/64534/25697/25196/313994/311059/29344/25283/64547/294515/299626/303185/83516/59268/29376/314856	2.48446	0.000110412	0.00275485	25389/362196/24516/29455/114856/24577/29619/170580/299626/246273/25112/29467/140942/171071/89813/64373/291005/24451/79426/297822/64032/302965/362850/171493/29376/85430/294235/58936/114851/64534/25612/24253/59268/83514/100362347/79240/310392/100911069/299618/365057/353229/79255/303185/313994/29441/501146/24617/313339
GO:0014070	response to organic cyclic compound	2.07973	0.000341258	0.00382998	29619/24516/79240/58954/29194/24517/114856/24577/79426/114851/89829/81503/25446/24392/171071/116663/24617/83580/114105/362282/29517/24253/25697/25196/310467/29344/25283/64547/294515/312440/83516/29183/24401/25044/314856	1.80838	0.000917011	0.0098364	24516/114856/24577/29619/362282/58954/140942/24522/171071/24517/79426/64032/24813/114851/259241/117560/24518/25612/29194/24253/25493/313729/79240/312440/310392/79255/291567/24617/310467/298441/29578/24499/680717/363633/298199/25757
GO:0014074	response to purine-containing compound	2.18651	0.000287026	0.00344359	24516/24517/114856/25446/171071/24617/83580/362282/25196/29344/83516/29183
GO:0014706	striated muscle tissue development	2.31698	0.000138639	0.00243842	25389/29619/366960/79240/114090/24577/29596/24392	2.0656	0.000566332	0.00669711	25389/366960/24577/29619/29596/114090/259241/83514/79240
GO:0014812	muscle cell migration	1.81905	0.00472335	0.0267242	24577/24392/24617/78969/83516/314856
GO:0014909	smooth muscle cell migration	1.81905	0.00472335	0.0267242	24577/24392/24617/78969/83516/314856
GO:0014910	regulation of smooth muscle cell migration	1.81905	0.00472335	0.0267242	24577/24392/24617/78969/83516/314856
GO:0015748	organophosphate ester transport					1.85639	0.00458208	0.0328637	25634/298504/246771/691431/689414/315023
GO:0015749	monosaccharide transmembrane transport					2.09776	0.000330142	0.00462621	24577/170580/246273/29376/502988
GO:0015800	acidic amino acid transport	-1.82597	0.00671452	0.0347337	63840/64846/29482
GO:0016049	cell growth	1.98243	0.00195746	0.0139729	25685/29596/114851/302965/89829/24392/313155/361526/29517/171493/691431/81825/117056/303185/59268/360827
GO:0016070	RNA metabolic process	2.13283	0.000106667	0.00238436	25389/24451/29619/366960/24516/79240/58954/58936/29455/24517/494344/114090/313977/361384/24577/29596/79426/297822/25695/316737/83476/25446/29467/171071/114519/316742/246273/78969/114121/361526/362282/499624/24253/304056/679357/363165/313994/691431/29344/81813/81825/25283/304063/294515/64455/312440/316327/303185/301434/83516	1.75576	0.000627287	0.00727596	25389/24516/29455/366960/24577/29619/362282/246273/58954/29467/24522/494344/171071/24517/24451/79426/297822/499624/310395/29596/313977/502988/114488/114090/58936/679357/259241/117560/24518/24253/25493/81825/246760/83514/100362347/691431/291773/79240/312440/297783/114121/114519/363165/498008/294754/316742/100911069/307395/681062/365057/79255/303185/24437/313994
GO:0016125	sterol metabolic process	-1.93071	0.00767602	0.0378401	29580/25428/81726/29230/154985	-2.28809	0.000585309	0.00685465	29540/29637/502970/24252/29580/64191/140910/78968/298296/25428
GO:0016126	sterol biosynthetic process					-1.92144	0.00779151	0.0484314	29540/29637/29580/64191/140910/78968/25428
GO:0016310	phosphorylation	2.0936	0.000330287	0.00378042	25389/24516/58936/170580/25112/29455/29194/114856/24577/79426/114851/294235/89829/83476/171071/116663/313155/246273/78969/89813/299618/114121/29157/83425/362282/29517/64534/361679/25196/116596/691431/29344/299626/303185/301434/83516/29183/59268/29376/313022/171109/360827	2.10926	0.000110412	0.00275485	25389/24516/29455/114856/24577/170580/299626/362282/246273/25112/140942/171071/89813/291005/79426/64032/29376/502988/29157/294235/58936/114851/64534/29194/59268/313729/100362347/691431/114121/498008/24771/299618/365057/353229/303185/360827/316452/291567/305831/501146/301434/361679/24499/170904/287269/64558/305341/362051/683206
GO:0016477	cell migration	1.87214	0.00355198	0.0214365	24451/24516/79240/114856/24577/297822/302965/81503/83476/24392/24617/78969/114105/295588/83425/293960/84397/25066/246358/294515/25663/303185/83516/29376/314856/360827
GO:0017148	negative regulation of translation					1.89838	0.00350263	0.0269559	29619/79426/502988/114488/81825/79255/360949/294674
GO:0018130	heterocycle biosynthetic process	2.21924	0.000106202	0.00238436	25389/24451/29619/366960/24516/79240/58954/58936/29455/24517/494344/114856/114090/313977/361384/24577/29596/79426/297822/25695/114851/316737/294235/83476/25446/29467/24392/171071/114519/316742/246273/78969/89813/114121/361526/362282/499624/24253/304056/679357	2.03621	0.000104866	0.00275485	25389/24516/29455/366960/114856/24577/29619/362282/246273/58954/29467/140942/24522/494344/171071/89813/24517/24451/79426/305166/297822/499624/64032/29596/313977/502988/294235/114090/58936/679357/114851/259241/117560/24518/24253/25493/246760/83514/100362347/691431/291773/79240/312440/297783/114121/114519/363165/498008/294754/316742/100911069/307395/365057/79255/303185/24437/313994
GO:0019080	viral gene expression	1.79311	0.00479288	0.0268129	24451/24516/79426	1.79373	0.00599726	0.0399413	24516/24451/79426
GO:0019083	viral transcription	1.79311	0.00479288	0.0268129	24451/24516/79426	1.80984	0.00315181	0.0246473	24516/24451/79426
GO:0019219	regulation of nucleobase-containing compound metabolic process	2.33188	0.000106576	0.00238436	25389/24451/29619/366960/24516/79240/58954/58936/29455/24517/494344/114856/114090/313977/361384/24577/29596/79426/297822/25695/114851/316737/294235/83476/25446/29467/24392/171071/114519/316742/246273/78969/89813/114121/361526/362282/499624/24253/304056/679357/363165/313994/691431/29344/81813/81825/25283/304063/294515/64455/312440/316327/303185/301434/83516	2.04875	0.000104976	0.00275485	25389/24516/29455/366960/114856/24577/29619/362282/246273/58954/29467/140942/24522/494344/171071/89813/24517/24451/79426/297822/499624/310395/29596/313977/502988/114488/294235/114090/58936/679357/114851/259241/117560/24518/24253/25493/81825/246760/83514/100362347/691431/291773/289468/79240/312440/297783/114121/114519/363165/498008/294754/316742/100911069/307395/365057/79255/303185/24437/313994
GO:0019220	regulation of phosphate metabolic process	1.91323	0.00124745	0.0098587	25389/24516/170580/25112/29455/114856/24577/114851/294235/89829/83476/171071/116663/313155/246273/78969/89813/114121/29157/83425	2.0342	0.000227661	0.00370401	25389/24516/29455/114856/24577/170580/299626/246273/25112/140942/171071/89813/291005/64032/29376/502988/29157/294235/114851/313729/100362347/691431/114121/498008/24771/365057/303185/316452/291567/305831/501146
GO:0019222	regulation of metabolic process	2.19546	0.000103306	0.00238436	25389/24451/29619/366960/24516/79240/58954/58936/170580/25112/29455/24517/494344/114856/114090/313977/361384/24577/29596/79426/297822/25695/114851/316737/294235/362196/89829/81503/83476/25446/29467/24392/362850/25634/171071/116663/24617/114519/316742/313155/246273/78969/89813/299618/114121/29157/83425/361526/362282/499624/24253/304056/679357/360772/363165/361679/25196/313994/310467/116596/691431/…	1.99277	0.000102103	0.00275485	25389/362196/24516/29455/366960/114856/24577/29619/170580/299626/362282/246273/58954/25112/29467/140942/24522/494344/360772/171071/89813/24517/25634/291005/24451/79426/297822/499624/64032/362850/310395/29376/29596/313977/85430/58835/502988/29157/114488/294235/114090/58936/679357/114851/363140/259241/117560/24518/24253/25493/81825/313729/308843/246760/83514/100362347/691431/291773/289468/79240/312…
GO:0019318	hexose metabolic process					1.98891	0.00263889	0.0214672	25389/25685/24577/362282/89813/25634/29376/24813/502988
GO:0019438	aromatic compound biosynthetic process	2.21302	0.000106202	0.00238436	25389/24451/29619/366960/24516/79240/58954/58936/29455/24517/494344/114856/114090/313977/361384/24577/29596/79426/297822/25695/114851/316737/294235/83476/25446/29467/24392/171071/114519/316742/246273/78969/89813/114121/361526/362282/499624/24253/304056/679357	2.06544	0.000104866	0.00275485	25389/24516/29455/366960/114856/24577/29619/362282/246273/58954/29467/140942/24522/494344/171071/89813/24517/24451/79426/305166/297822/499624/64032/29596/313977/502988/294235/114090/58936/679357/114851/259241/117560/24518/24253/25493/246760/83514/100362347/691431/291773/79240/312440/297783/114121/114519/363165/498008/294754/316742/310392/100911069/307395/365057/79255/303185/24437/313994
GO:0019439	aromatic compound catabolic process	1.9725	0.00223048	0.0149564	24451/29619/24577/79426/294235	1.89782	0.00585284	0.0390868	24577/29619/140942/24451/79426/310395/24813/294235/81825
GO:0019538	protein metabolic process	1.73123	0.00114799	0.00914522	25389/29619/24516/79240/58936/170580/25112/29455/114856/114090/313977/24577/79426/114851/294235/362196/89829/83476/29467/24392/171071/116663/24617/313155/246273/78969/89813/299618/114121/29157/83425/362282/29517/24253/303336/29618/360772/64534/361679/25697/25196/310467/116596/311059/303803/29344/81825/361296/25283/83505/64547/294515/312440/316327/299626/303185/301434/83516/29183/309514	1.6817	0.00083186	0.00912491	25389/362196/24516/29455/114856/24577/29619/170580/299626/362282/246273/25112/29467/140942/360772/171071/89813/291005/498803/79426/64032/313977/85430/502988/29157/114488/294235/114090/58936/114851/363140/64534/361296/24253/25493/81825/308283/286761/313729/100362347/79240/312440/114121/498008/24771/299618/312381/365057/79255/361810/303185/303803/29441/360827/316452/305831/501146/24617/313339/30592…
GO:0019932	second-messenger-mediated signaling					-2.01106	0.00274725	0.0221997	25334/64455/25107/305236/309945/24385
GO:0022402	cell cycle process	1.85118	0.00610376	0.0324163	58936/25112/114856/24577/297822/114851/294235/29467/29157/313994/691431/29344/81825/303185/314856/309025
GO:0022603	regulation of anatomical structure morphogenesis	2.02873	0.000918876	0.00785414	24451/29455/24577/29596/302965/83476/171071/24617/316742/295588/29517/29618
GO:0023014	signal transduction by protein phosphorylation	2.29653	0.000125549	0.00238436	25389/24516/170580/25112/29455/114856/24577/79426/83476/116663/246273/78969/83425/361679/25196/116596/29344/299626/303185/313022/171109	2.43981	0.000127959	0.00275485	25389/24516/29455/114856/24577/170580/299626/246273/25112/291005/79426/64032
GO:0023051	regulation of signaling	1.9676	0.000213584	0.00298062	25389/24451/25685/24516/58936/170580/25112/29455/114856/114090/24577/297822/294235/302965/362196/89829/81503/83476/29467/24392/116663/24617/316742/313155/246273/78969/114105/83425/171493/64534/361679/25196/305166/116596/311059/303803/360857/361296/25283/171387/64547/294515/25663/60350/299626/303185/83516/29183/24401/29376/313022/314856/171109/360827	1.80875	0.000534245	0.00639426	25389/25685/362196/24516/29455/114856/24577/170580/299626/246273/25112/29467/140942/291005/24451/305166/297822/64032/302965/171493/29376/85430/502988/294235/114090/58936/64534/361296/25493/360857/313729/308843/100362347/498008/294754/316742/310392/365057/353229/303185/303803/29441/360827/501146/24617/171387/60430/361679/315745/24499/362533/680717
GO:0023052	signaling	2.10621	0.000103638	0.00238436	25389/24451/25685/24516/79240/58954/58936/170580/25112/29455/114856/114090/24577/79426/297822/114851/294235/302965/362196/100361238/89829/81503/304005/83476/29467/24392/171071/116663/24617/316742/313155/246273/78969/89813/299618/114105/295588/83425/690919/293960/29517/310132/24253/303336/171493/100361568/363165/64534/361679/25196/305166/310467/116596/691431/311059/303803/29344/360857/246358/17108…	1.94841	0.000103242	0.00275485	25389/25685/362196/24516/29455/308821/114856/24577/170580/299626/246273/304005/58954/25112/29467/140942/171071/89813/64373/291005/24451/79426/305166/297822/64032/302965/171493/29376/85430/502988/294235/114090/58936/114851/363140/64534/308516/259241/117560/361296/24253/25493/360857/313729/308843/100362347/691431/293960/289468/79240/312440/363165/498008/294754/316742/310392/24771/299618/365057/3532…
GO:0023056	positive regulation of signaling					1.82335	0.00246392	0.0203859	25389/24516/29455/24577/170580/299626/25112/29467/291005/297822/64032/302965/29376
GO:0023061	signal release					-1.85794	0.00662032	0.0427975	85327/25640/683667/59113/24957/25265/65984/25130/25107/29200/25099/78968/63840/24385
GO:0030031	cell projection assembly	-2.16301	0.001619	0.0119421	291555/362724/307376/246331/29733/25231/85265
GO:0030097	hemopoiesis	1.95799	0.0030349	0.0189475	24516/24517/24577/79426/25695/81503/304005/78969/299618/24253/679357/310467/29344/81813/246358/294515/303185
GO:0030099	myeloid cell differentiation	1.83932	0.00845695	0.0401875	24516/24517/24577/79426/78969/24253/29344/81813/246358/294515
GO:0030154	cell differentiation	1.98123	0.00021263	0.00298062	25389/29619/366960/24516/79240/29455/24517/494344/114090/313977/24577/29596/79426/297822/25695/114851/302965/362196/89829/304005/83476/25446/29467/24392/116663/24617/316742/313155/246273/78969/29308/298504/362282/29517/24253/29618/679357/25697/25196/310467/29344/81813/246358/117056/304063/294515/25663/312440/316327/303185/83516/29183	1.81661	0.000422253	0.00535932	25389/362196/24516/29455/366960/24577/29619/362282/246273/304005/29467/140942/494344/24517/64373/291005/79426/298504/297822/64032/302965/310395/29596/313977/58835/114090/679357/114851/259241/24518/24253/25493/313729/308843/100362347/79240/310062/312440/360692/294754/316742/310392/24771/365057/79255/303185/29441/360827/85249/291567/501146/24617
GO:0030968	endoplasmic reticulum unfolded protein response	1.80462	0.00782963	0.0382189	25389/170580/29467/171071	2.0626	0.00106302	0.0108277	25389/170580/29467/171071/85430
GO:0031098	stress-activated protein kinase signaling cascade	1.95804	0.00210526	0.0144579	25112/114856/24577/79426/78969/116596/29344/299626	2.10404	0.000560695	0.00666296	114856/24577/299626/25112/291005/79426/64032
GO:0031099	regeneration	2.39803	0.000139801	0.00243842	24451/25685/24516/313977/24577/29596/114851/89829/24392/24617	2.28027	0.000146028	0.00285705	25685/24516/24577/24451/29596/313977/114851/24253/25493
GO:0031100	animal organ regeneration	1.98909	0.00195489	0.0139729	24451/313977/24577/114851/89829	1.94601	0.00142203	0.0135713	24577/24451/313977/114851/24253/25493
GO:0031323	regulation of cellular metabolic process	2.1462	0.000103402	0.00238436	25389/24451/29619/366960/24516/79240/58954/58936/170580/25112/29455/24517/494344/114856/114090/313977/361384/24577/29596/79426/297822/25695/114851/316737/294235/362196/89829/81503/83476/25446/29467/24392/171071/116663/24617/114519/316742/313155/246273/78969/89813/299618/114121/29157/83425/361526/362282/499624/24253/304056/679357/360772/363165/361679/25196/313994/116596/691431/311059/29344/81813/8…	1.94508	0.000102428	0.00275485	25389/362196/24516/29455/366960/114856/24577/29619/170580/299626/362282/246273/58954/25112/29467/140942/24522/494344/360772/171071/89813/24517/291005/24451/79426/297822/499624/64032/310395/29376/29596/313977/85430/502988/29157/114488/294235/114090/58936/679357/114851/363140/259241/117560/24518/24253/25493/81825/313729/246760/83514/100362347/691431/291773/289468/79240/312440/297783/114121/114519/3…
GO:0031324	negative regulation of cellular metabolic process	2.22882	0.000108897	0.00238436	25389/24451/29619/24516/79240/58936/25112/24517/114856/313977/361384/24577/79426/25695/114851/294235/362196/89829/29467/24392/171071/116663/24617/114519/316742/313155/246273/78969/24253/304056/361679/25196/313994/311059/29344/81813/81825/25283/304063/294515/64455/312440/316327/299626/303185/83516	2.07014	0.000107735	0.00275485	25389/362196/24516/114856/24577/29619/299626/246273/25112/29467/140942/24522/171071/24517/291005/24451/79426/310395/29376/313977/85430/502988/114488/294235/58936/114851/259241/24518/24253/81825/313729/246760/83514/100362347/79240/312440/114519/498008/316742/100911069/79255/303185/24437/313994/29441/291567/305831/24617/313339/360949/29578/60430/361679/362533/680717/683504/305341/310820/683206/3626…
GO:0031325	positive regulation of cellular metabolic process	2.19016	0.000106101	0.00238436	25389/24451/29619/366960/24516/79240/58954/58936/170580/25112/29455/24517/494344/114090/313977/24577/29596/79426/297822/25695/114851/316737/81503/83476/25446/29467/171071/114519/313155/246273/78969/83425/361526/362282/24253/679357/360772/363165/25196/116596/311059/29344/81813/81825/25283/64547/304063/294515/312440/316327/299626/303185/83516/29183/29376/313022/314856/360827/117560/363630/313339	1.98593	0.000105097	0.00275485	25389/24516/29455/366960/24577/29619/170580/299626/362282/246273/58954/25112/29467/494344/360772/171071/24517/291005/24451/79426/297822/64032/29376/29596/313977/85430/502988/114488/114090/58936/679357/114851/363140/259241/117560/24518/24253/25493/81825/100362347/291773/289468/79240/312440/297783/114519/363165/24771/307395/365057/79255/303185/24437/29441/360827/316452/291567/305831/501146
GO:0031326	regulation of cellular biosynthetic process	2.22367	0.000105887	0.00238436	25389/24451/29619/366960/24516/79240/58954/58936/29455/24517/494344/114856/114090/313977/361384/24577/29596/79426/297822/25695/114851/316737/294235/83476/25446/29467/24392/171071/114519/316742/246273/78969/89813/299618/114121/83425/361526/362282/499624/24253/304056/679357	2.04436	0.000104866	0.00275485	25389/24516/29455/366960/114856/24577/29619/362282/246273/58954/29467/140942/24522/494344/171071/89813/24517/24451/79426/297822/499624/29376/29596/313977/502988/114488/294235/114090/58936/679357/114851/259241/117560/24518/24253/25493/81825/313729/246760/83514/100362347/291773/79240/312440/297783/114121/114519/363165/498008/294754/316742/310392/100911069/299618/307395/365057/79255/303185/24437/313…
GO:0031327	negative regulation of cellular biosynthetic process	1.98765	0.00079096	0.00715374	25389/29619/24516/58936/24517/114856/313977/361384/24577/79426/25695/294235/29467/24392/171071/114519/316742/246273/24253/304056/25196/313994/29344/81813/81825/25283/304063/294515/64455/316327/303185/83516	2.04768	0.00011325	0.00275485	25389/24516/114856/24577/29619/246273/29467/140942/24522/171071/24517/79426/313977/502988/114488/294235/58936/259241/24518/24253/81825/313729/246760/83514/100362347/114519/498008/316742/100911069/79255/303185/24437/313994/291567/313339/360949/29578/362533/680717/683504
GO:0031328	positive regulation of cellular biosynthetic process	1.94857	0.000896559	0.00776334	25389/366960/24516/79240/58954/24517/494344/114090/313977/24577/29596/297822/25695/316737/83476/25446/29467/171071/114519/83425/361526/362282/24253/679357/363165	1.76348	0.00154919	0.0145002	25389/24516/366960/24577/362282/58954/29467/494344/171071/24517/297822/29376/29596/313977/502988/114488/114090/679357/259241/117560/24518/24253/25493/81825/291773/79240/312440/297783/114519/363165/307395/365057/79255/303185/24437/29441/291567
GO:0031329	regulation of cellular catabolic process	2.16734	0.000363725	0.00398014	24451/29619/58936/170580/24577/79426/297822/294235/29467/313155/246273/78969/360772/311059/29344/81825/500300/25283/64547/294515/303185/83516/29376/314856/360827	1.97379	0.00110457	0.0111571	24577/29619/170580/246273/29467/140942/360772/24451/79426/297822/310395/29376/85430/502988/294235/58936
GO:0031331	positive regulation of cellular catabolic process	2.17303	0.000251099	0.00310918	24451/29619/58936/170580/24577/79426/297822/29467/313155/246273/78969/360772/29344/25283/64547/294515/303185/29376/314856/360827	2.10243	0.000392054	0.0051098	24577/29619/170580/246273/29467/360772/24451/79426/297822/29376/85430/502988/58936
GO:0031347	regulation of defense response	1.78707	0.00958257	0.0434725	79426/294235/89829/81503/304005/24392/24617/84397/24253/25066/361296/25663/60350
GO:0031399	regulation of protein modification process	1.95199	0.000793831	0.00715374	25389/24516/170580/25112/29455/114856/313977/24577/114851/89829/83476/171071/116663/313155/246273/78969/114121/29157/83425/361679/25196/116596/311059/25283/312440/316327/299626/303185/83516/29183/313022/171109	1.91544	0.000226475	0.00370401	25389/24516/29455/114856/24577/170580/299626/246273/25112/140942/171071/291005/64032/313977/85430/502988/29157/114851/363140/313729/100362347/312440/114121/498008/24771/365057/303185/316452/305831/501146/313339/361679/315745/24499
GO:0031400	negative regulation of protein modification process	2.34132	0.000127828	0.00238436	25389/24516/25112/114856/24577/114851/89829/171071/116663/313155/246273/78969/361679/311059/25283/312440/299626/303185/83516/171109/313339	2.1816	0.000385604	0.00510812	25389/24516/114856/24577/299626/246273/25112/140942/171071/291005
GO:0031401	positive regulation of protein modification process					1.81379	0.00415597	0.0306744	24516/29455/170580/299626/246273/25112/171071/291005/64032/313977/114851/363140/100362347/24771/365057/303185/316452/305831/501146
GO:0031667	response to nutrient levels	1.90162	0.00349693	0.0212329	25389/24451/24516/170580/29455/79426/114851/89829/29467/25634/171071/24617/89813/362282/29642/25697/246771/25196/81813/25283/294515/83516/25044/314856/360827	2.23005	0.000122234	0.00275485	25389/24516/29455/170580/29642/362282/29467/24522/171071/89813/25634/24451/79426/246771/502988/114851/25612/100362347/365057/79255/29441/360827/689161/305831/24617
GO:0031668	cellular response to extracellular stimulus					1.90527	0.00283286	0.0226649	25389/24516/29642/362282/171071/89813/24451/502988/114851/25612/100362347/365057/79255/360827/689161/305831/24617
GO:0031669	cellular response to nutrient levels	1.84035	0.00700662	0.035507	25389/24451/24516/114851/171071/24617/89813/362282/29642/25697/25196/81813	1.98868	0.00143753	0.0136128	25389/24516/29642/362282/171071/89813/24451/502988/114851/25612/100362347/365057/79255/360827/689161/305831/24617/29578
GO:0031960	response to corticosteroid					1.94091	0.00396825	0.0295996	114856/362282/140942/24517/79426/64032/24813/114851/117560/313729
GO:0032101	regulation of response to external stimulus	1.84461	0.00640301	0.0338252	114856/79426/114851/294235/89829/81503/304005/24392/24617/78969/83580/84397/24253
GO:0032102	negative regulation of response to external stimulus	2.23827	0.000142005	0.00243842	114856/79426/114851/294235/89829/24392/24617/78969/83580/84397
GO:0032268	regulation of cellular protein metabolic process	2.11021	0.000218914	0.00298062	25389/29619/24516/79240/58936/170580/25112/29455/114856/313977/24577/79426/114851/362196/89829/83476/171071/116663/24617/313155/246273/78969/299618/114121/29157/83425/360772/361679/25196/116596/311059/29344/81825/25283/64547/294515/312440/316327/299626/303185/83516/29183/313022/314856/171109	2.05586	0.000109481	0.00275485	25389/362196/24516/29455/114856/24577/29619/170580/299626/246273/25112/140942/360772/171071/291005/79426/64032/313977/85430/502988/29157/114488/58936/114851/363140/25493/81825/313729/100362347/79240/312440/114121/498008/24771/299618/365057/79255/303185/29441/316452/305831/501146/24617/313339/360949/361679/315745/24499
GO:0032269	negative regulation of cellular protein metabolic process	2.29246	0.000120584	0.00238436	25389/29619/24516/79240/25112/114856/24577/79426/114851/362196/89829/171071/116663/24617/313155/246273/78969/361679/311059/29344/81825/25283/312440/299626/303185/83516/314856/171109	2.47413	0.000120656	0.00275485	25389/362196/24516/114856/24577/29619/299626/246273/25112/140942/171071/291005/79426/85430/502988/114488/114851/81825/313729/100362347/79240/312440/498008/79255/303185/29441/305831/24617/313339/360949/361679
GO:0032270	positive regulation of cellular protein metabolic process	1.68998	0.00953365	0.0433494	24516/58936/170580/25112/29455/313977/24577/114851/83476/171071/246273/78969/83425/360772/25196/116596/311059/81825/25283/64547/316327/299626/303185/29183/313022/314856	1.79538	0.00266019	0.0215681	24516/29455/24577/170580/299626/246273/25112/360772/171071/291005/64032/313977/85430/114488/58936/114851/363140/25493/81825/100362347/24771/365057/303185/316452/305831/501146/313339
GO:0032496	response to lipopolysaccharide	2.11159	0.000383485	0.00412832	24516/24517/79426/89829/81503/24392/24617/78969/83580/114105/83425/362282/24253/246358/171081/60350/316327/83516
GO:0032501	multicellular organismal process	1.96306	0.000103391	0.00238436	25389/24451/29619/366960/24516/79240/58954/170580/29455/24517/494344/114090/313977/361384/24577/29596/79426/25695/114851/294235/302965/362196/89829/81503/304005/83476/25446/29467/24392/362850/25634/171071/116663/24617/316742/313155/78969/89813/299618/83580/298504/83425/362282/690919/293960/84397/29517/24253/29618/679357/100361568/363165/29642/25697/246771/25196/310467/311059/29344/81813/246358/36…	1.74702	0.000307409	0.00450314	25389/362196/24516/29455/366960/24577/29619/170580/29642/362282/304005/58954/29467/140942/24522/494344/171071/89813/24517/64373/25634/291005/24451/79426/298504/246771/64032/302965/362850/310395/29376/29596/313977/58835/294235/114090/679357/114851/259241/117560/24518/361296/25612/24253/25493/313729/308843/246760/83514/100362347/293960/79240/310062/312440/297783/363165/81826/360692/498008/294754/31…
GO:0032502	developmental process	1.91569	0.000103466	0.00238436	25389/24451/25685/29619/366960/24516/79240/29455/24517/494344/114090/313977/361384/24577/29596/79426/297822/25695/114851/302965/362196/89829/81503/304005/83476/25446/29467/24392/362850/25634/171071/116663/24617/316742/313155/246273/78969/29308/299618/298504/295588/362282/690919/293960/29517/24253/29618/679357/363165/29642/25697/246771/25196/310467/311059/29344/81813/246358/25283/117056/64547/3040…	1.72504	0.000205002	0.00356843	25389/25685/362196/24516/29455/366960/24577/29619/29642/362282/246273/304005/29467/140942/24522/494344/171071/24517/64373/25634/291005/24451/79426/298504/246771/297822/64032/302965/362850/310395/29376/29596/313977/58835/114090/679357/114851/259241/117560/24518/25612/24253/25493/313729/308843/246760/83514/100362347/293960/79240/310062/312440/363165/81826/360692/498008/294754/316742/310392/24771/29…
GO:0032570	response to progesterone	1.76916	0.000541712	0.00553262	24517/89829/25446
GO:0032774	RNA biosynthetic process	2.21916	0.00010805	0.00238436	25389/24451/29619/366960/24516/79240/58954/58936/29455/24517/494344/114090/313977/361384/24577/29596/79426/297822/25695/316737/83476/25446/29467/171071/114519/316742/246273/78969/114121/361526/362282/499624/24253/304056/679357	1.99982	0.00010653	0.00275485	25389/24516/29455/366960/24577/29619/362282/246273/58954/29467/24522/494344/171071/24517/24451/79426/297822/499624/29596/313977/502988/114090/58936/679357/259241/117560/24518/24253/25493/246760/83514/100362347/691431/291773/79240/312440/297783/114121/114519/363165/498008/294754/316742/100911069/307395/365057/79255/303185/24437/313994
GO:0032868	response to insulin	2.06143	0.000901365	0.00777117	25685/114090/313977/24577/316737/89829/24617/246273/89813/362282/29517/25196/691431/29344/25283/294515/24401/29376	1.89784	0.00474705	0.033453	25685/24577/362282/246273/89813/29376/313977/502988/114090/313729/691431
GO:0032869	cellular response to insulin stimulus	2.12458	0.000401929	0.00428061	25685/313977/24577/316737/89829/24617/246273/89813/362282/29517/25196/691431/29344/25283/294515/24401/29376	1.87106	0.00622965	0.0409268	25685/24577/362282/246273/89813/29376/313977/313729/691431
GO:0032870	cellular response to hormone stimulus	2.31938	0.000118399	0.00238436	25685/24516/79240/170580/29455/24517/114856/313977/24577/79426/316737/89829/24392/24617/246273/89813/362282/29517/25697/25196/691431/29344/25283/64547/294515/312440/83516/24401/29376/314856/117560	2.16516	0.0002414	0.00389622	25685/24516/29455/114856/24577/170580/362282/246273/140942/89813/24517/79426/29376/313977/259241/117560/24518/25612/313729/691431/79240/312440
GO:0032872	regulation of stress-activated MAPK cascade					2.18833	0.000147319	0.00285705	114856/24577/299626/25112/291005/64032
GO:0032873	negative regulation of stress-activated MAPK cascade	1.63392	0.00866739	0.0403313	114856/24577	1.71314	0.00187126	0.0164359	114856/24577
GO:0032897	negative regulation of viral transcription	1.78523	0.00228672	0.0152314	24451/24516/79426	1.78069	0.00218182	0.0183843	24516/24451/79426
GO:0033002	muscle cell proliferation	1.84986	0.00720136	0.036309	24451/24516/24577/114851/24392/78969
GO:0033044	regulation of chromosome organization	1.81022	0.00767303	0.0378401	114856/313977/24577/117056/312440/316327/303185
GO:0033189	response to vitamin A	-1.72844	0.0100716	0.0451766	154985/81806
GO:0033554	cellular response to stress	2.0599	0.000219563	0.00298062	25389/24451/29619/24516/58954/58936/170580/25112/114856/361384/24577/79426/297822/114851/294235/362196/296271/29467/171071/24617/246273/78969/89813/362282/29517/24253/304056/100361568/29642/25697/25196/116596/311059/29344/81813/81825	2.34137	0.000108472	0.00275485	25389/362196/24516/114856/24577/29619/170580/299626/29642/362282/246273/58954/25112/29467/140942/171071/89813/296271/64373/291005/24451/79426/297822/64032/85430/502988/294235/58936/114851/363140/25612/24253/81825/313729/100362347/289468/310392/100911069/365057/79255/360827/689161/291567/305831/501146/24617/313339/100361568/360949/29578/60430/500987/315745/84508
GO:0033559	unsaturated fatty acid metabolic process	-1.9504	0.00661726	0.03459	25664/25107/266674/171518/56266/79242/307092
GO:0033673	negative regulation of kinase activity					1.88614	0.00509698	0.0351027	114856/299626/246273/25112/291005/29376/114851/313729/498008/361679/305341/683206/362622
GO:0033692	cellular polysaccharide biosynthetic process					-1.86556	0.00719942	0.045569	309513/362275/192280/63840/24385
GO:0033993	response to lipid	1.80118	0.00338906	0.020768	24516/79240/24517/114856/24577/79426/114851/89829/81503/25446/24392/24617/78969/89813/83580/114105/83425/362282/29517/24253/25697/25196/29344/246358/171081/64547/294515/312440/60350/316327/83516/29183/24401/314856
GO:0034097	response to cytokine	2.16402	0.000355198	0.00393002	24516/58954/24517/114856/24577/79426/89829/81503/25446/24617/114519/114105/83425/362282/310132/24253/25196/29344/246358/171081/361296/25283/294515/25663/312440/60350/83516
GO:0034198	cellular response to amino acid starvation					2.08619	0.000485358	0.00594248	25389/29642/502988/114851/365057/79255/360827
GO:0034219	carbohydrate transmembrane transport					2.09776	0.000330142	0.00462621	24577/170580/246273/29376/502988
GO:0034248	regulation of cellular amide metabolic process	1.92113	0.00310647	0.0192734	29619/58936/79426/83476/171071/89813/299618/29344/81825/294515	1.95933	0.00214869	0.0183206	29619/171071/89813/79426/502988/114488/58936/81825/310392/299618/79255
GO:0034249	negative regulation of cellular amide metabolic process					1.89838	0.00350263	0.0269559	29619/79426/502988/114488/81825/79255/360949/294674
GO:0034599	cellular response to oxidative stress	1.91067	0.00433385	0.0251638	24451/24516/58954/297822/296271/24617	2.08649	0.000684182	0.00778686	24516/58954/296271/64373/24451/297822/502988/310392/365057/79255/291567/24617/360949/60430
GO:0034620	cellular response to unfolded protein					2.03728	0.000752332	0.00841648	25389/170580/29467/171071/85430
GO:0034641	cellular nitrogen compound metabolic process	1.98777	0.000104341	0.00238436	25389/24451/29619/366960/24516/79240/58954/58936/29455/29194/24517/494344/114856/114090/313977/361384/24577/29596/79426/297822/25695/114851/316737/294235/362196/83476/25446/29467/24392/25634/171071/114519/316742/246273/78969/89813/299618/114121/361526/362282/499624	1.8025	0.00020496	0.00356843	25389/362196/24516/29455/366960/114856/24577/29619/362282/246273/58954/29467/140942/24522/494344/171071/89813/24517/25634/24451/79426/305166/246771/297822/499624/64032/310395/29596/313977/502988/114488/294235/114090/58936/679357/114851/259241/117560/308652/24518/25612/29194/24253/25493/81825/246760/83514/100362347/691431/291773/289468/79240/312440/297783/114121/114519/363165/498008/294754/316742/…
GO:0034644	cellular response to UV					1.81326	0.0062727	0.0410982	24577/171071/297822/114851/79255
GO:0034645	cellular macromolecule biosynthetic process	1.99578	0.000105764	0.00238436	25389/24451/29619/366960/24516/79240/58954/58936/29455/24517/494344/114856/114090/313977/361384/24577/29596/79426/297822/25695/114851/316737/83476/25446/29467/24392/171071/114519/316742/246273/78969/299618/114121/361526/362282/499624/24253/304056/679357/363165/313994/691431/29344/81813/81825/25283/83505/304063/294515/64455/312440/316327	1.89405	0.000104221	0.00275485	25389/24516/29455/366960/114856/24577/29619/362282/246273/58954/29467/24522/494344/171071/24517/24451/79426/297822/499624/64032/29376/29596/313977/502988/114488/114090/58936/679357/114851/259241/117560/24518/24253/25493/81825/246760/83514/100362347/691431/291773/79240/312440/297783/114121/114519/363165/498008/294754/316742/100911069/299618/307395/681062/365057/79255/303185/24437/313994
GO:0034654	nucleobase-containing compound biosynthetic process	2.25154	0.000106417	0.00238436	25389/24451/29619/366960/24516/79240/58954/58936/29455/24517/494344/114856/114090/313977/361384/24577/29596/79426/297822/25695/114851/316737/294235/83476/25446/29467/24392/171071/114519/316742/246273/78969/89813/114121/361526/362282/499624/24253/304056/679357	2.0618	0.000105009	0.00275485	25389/24516/29455/366960/114856/24577/29619/362282/246273/58954/29467/140942/24522/494344/171071/89813/24517/24451/79426/305166/297822/499624/64032/29596/313977/502988/294235/114090/58936/679357/114851/259241/117560/24518/24253/25493/246760/83514/100362347/691431/291773/79240/312440/297783/114121/114519/363165/498008/294754/316742/100911069/307395/365057/79255/303185/24437/313994
GO:0034698	response to gonadotropin	1.86124	0.0018556	0.0134385	24577/24617/25697/25196/25283/83516
GO:0034976	response to endoplasmic reticulum stress					2.1918	0.00026976	0.00411292	25389/362196/24516/170580/246273/29467/171071/85430/502988
GO:0035239	tube morphogenesis	1.94746	0.00251099	0.0165044	24451/24516/79240/24517/24577/302965/83476/24392/362850/171071/24617/316742
GO:0035295	tube development	1.83467	0.0056887	0.0307866	24451/24516/79240/24517/24577/114851/302965/83476/24392/362850/171071/24617/316742
GO:0035556	intracellular signal transduction	2.05581	0.000216427	0.00298062	25389/24451/25685/24516/58936/170580/25112/29455/114856/24577/79426/114851/294235/362196/100361238/89829/83476/29467/116663/313155/246273/78969/299618/295588/83425/690919/29517/24253/303336/361679/25196/305166/116596/311059/29344/361296/64547/294515/64455/60350/299626/303185	1.98476	0.000108272	0.00275485	25389/25685/362196/24516/29455/308821/114856/24577/170580/299626/246273/25112/29467/140942/64373/291005/24451/79426/305166/64032/85430/502988/294235/58936/114851/363140/361296/24253/25493/313729/100362347/289468
GO:0035690	cellular response to drug	2.00962	0.0013459	0.0102679	24451/58954/170580/24577/297822/171071/24617/362282/25283/294515/83516/314856/117560/363630/313339	2.0372	0.000649519	0.00742722	24577/170580/362282/58954/140942/171071/64373/24451/297822/117560/313729/365057/79255/24617/313339/29578
GO:0035821	modification of morphology or physiology of other organism	1.88347	0.00344504	0.0209818	24451/24516/24577/81503	1.8097	0.00445511	0.0323357	24516/24577/24451
GO:0035914	skeletal muscle cell differentiation	2.35863	0.0001657	0.00255818	25389/29619/366960/79240/114090/24577	2.20579	0.000330142	0.00462621	25389/366960/24577/29619/114090/259241/79240
GO:0035966	response to topologically incorrect protein					2.16718	0.000146028	0.00285705	25389/362196/170580/29467/171071/85430
GO:0035967	cellular response to topologically incorrect protein					1.99776	0.00163544	0.0150748	25389/170580/29467/171071/85430
GO:0036003	positive regulation of transcription from RNA polymerase II promoter in response to stress					1.91051	0.0010281	0.0105607	25389/29467/502988/24253/79255
GO:0036119	response to platelet-derived growth factor	1.69994	0.00791557	0.0384485	24577/24392/24617
GO:0036120	cellular response to platelet-derived growth factor stimulus	1.69994	0.00791557	0.0384485	24577/24392/24617
GO:0036211	protein modification process	1.74736	0.00223001	0.0149564	25389/29619/24516/58936/170580/25112/29455/114856/114090/313977/24577/79426/114851/89829/83476/171071/116663/313155/246273/78969/89813/299618/114121/29157/83425/362282/29517/303336/29618/64534/361679/25196/310467/116596/311059/303803/29344/361296/25283/83505/312440/316327/299626/303185/301434/83516/29183/309514/313022/314856/171109/360827	1.73413	0.00137145	0.0131932	25389/24516/29455/114856/24577/29619/170580/299626/362282/246273/25112/140942/171071/89813/291005/498803/79426/64032/313977/85430/502988/29157/114090/58936/114851/363140/64534/361296/308283/286761/313729/100362347/312440/114121/498008/24771/299618/312381/365057/361810/303185/303803/29441/360827/316452/305831/501146/313339/305923/310467/301434/361679/315745/24499/84508/170904/287269/64558/297504/6…
GO:0036293	response to decreased oxygen levels					2.11502	0.00026976	0.00411292	24577/362282/140942/24522/171071/24451/64032/362850/58936/312440/79255/24617/100361568/25650/360949
GO:0036294	cellular response to decreased oxygen levels	1.8171	0.0111841	0.0492789	24451/58936/24577/171071/24617/362282/100361568/29344/294515/83516/314856	1.93755	0.00285886	0.0227976	24577/362282/171071/24451/58936/79255/24617/100361568/360949
GO:0036315	cellular response to sterol					-1.82999	0.00377442	0.0286834	65984/29200/25428
GO:0038066	p38MAPK cascade					2.12733	0.000636841	0.0073507	114856/299626/25112/291005/79426
GO:0040007	growth	2.04558	0.000848691	0.00741331	25685/29455/29596/114851/302965/89829/24392/25634/116663/24617/313155/361526/29517/171493/246771/691431/29344/81825/117056/64547/294515/303185/29183/59268
GO:0040008	regulation of growth	2.07515	0.00088518	0.00769828	25685/29455/29596/114851/302965/89829/24392/116663/24617/361526/29517/171493/691431/81825/117056/64547/303185/59268/360827
GO:0040011	locomotion	1.87509	0.00209108	0.0144102	24451/24516/79240/494344/114856/114090/24577/297822/302965/81503/83476/24392/24617/78969/114105/295588/83425/293960/84397
GO:0042060	wound healing	2.2243	0.00013459	0.00240329	24451/25685/58954/29596/114851/302965/83476/24392/24617/83580/114105	1.91794	0.00370318	0.0284091	25685/58954/24451/302965/29596/114851/310392/24771/365057/24617
GO:0042127	regulation of cell proliferation	2.1351	0.000114077	0.00238436	25389/24451/29619/24516/79240/170580/114856/24577/79426/297822/114851/81503/83476/25446/24392/171071/24617/316742/78969/310132/24253/29618/100361568/25697/313994/691431/311059/29344	1.8253	0.00183971	0.0162768	25389/24516/114856/24577/29619/170580/171071/24451/79426/297822/64032/29376/114851/117560/24253/25493/313729/691431/291773/79240/316742/310392/24771/365057/303185/313994/29441/24617/313339/100361568
GO:0042221	response to chemical	1.86228	0.000103167	0.00238436	25389/24451/25685/29619/24516/79240/58954/58936/170580/29455/29194/24517/494344/114856/114090/313977/24577/79426/297822/114851/316737/362196/89829/81503/83476/296271/25446/29467/24392/25634/171071/116663/24617/114519/316742/246273/78969/89813/299618/83580/114105/83425/362282/29517/310132/24253/29618/360772/100361568/64534/25697/246771/25196/313994/310467/691431/29344/81813/246358/171081/361296/25…	1.90352	0.000103189	0.00275485	25389/25685/362196/24516/29455/114856/24577/29619/170580/362282/246273/58954/29467/140942/24522/494344/360772/171071/89813/24517/296271/64373/25634/24451/79426/246771/297822/64032/310395/29376/313977/24813/85430/58835/502988/114090/58936/114851/64534/259241/117560/24518/361296/25612/29194/24253/25493/59268/313729/691431/79240/310062/689414/312440/114519/315023/294754/316742/310392/299618/365057/3…
GO:0042246	tissue regeneration	2.07342	0.000171174	0.00260234	25685/29596/114851/24392/24617	1.70852	0.00672727	0.0431437	25685/29596/114851/24617
GO:0042325	regulation of phosphorylation	2.00398	0.000688468	0.00662386	25389/24516/170580/25112/29455/114856/24577/114851/294235/89829/83476/171071/116663/313155/246273/78969/114121/29157/83425/361679/25196/116596/691431/299626/303185/83516/29183/29376/313022/171109	2.16495	0.000115915	0.00275485	25389/24516/29455/114856/24577/170580/299626/246273/25112/140942/171071/291005/64032/29376/502988/29157/294235/114851/313729/100362347/691431/114121/498008/24771/365057/303185/316452/291567/305831/501146
GO:0042326	negative regulation of phosphorylation	2.38409	0.000130497	0.00238436	25389/24516/25112/114856/24577/114851/294235/89829/171071/116663/313155/246273/78969	2.38557	0.000130685	0.00275485	25389/24516/114856/24577/299626/246273/25112/140942/171071/291005/29376/294235/114851
GO:0042327	positive regulation of phosphorylation					2.02026	0.00075339	0.00841648	24516/29455/24577/170580/299626/25112/171071/291005/64032/114851/100362347/24771/365057/303185/316452/291567/305831/501146
GO:0042493	response to drug	1.813	0.00248588	0.0163934	24451/24516/58954/170580/29194/24517/114856/24577/297822/114851/89829/81503/25446/29467/24392/171071/116663/24617/316742	1.8074	0.00113856	0.0114528	24516/114856/24577/170580/362282/58954/29467/140942/24522/171071/24517/64373/24451/246771/297822/114851/117560/24518/25612/29194/25493/313729/689414/315023/316742/310392/365057/79255
GO:0042542	response to hydrogen peroxide	2.10486	0.000148699	0.00243842	24451/24516/58954/114856/29467/24617	2.19733	0.000300933	0.00450314	24516/114856/58954/29467/64373/24451
GO:0042594	response to starvation	1.89963	0.00417591	0.024389	25389/24516/79426/114851/29467/171071/24617/89813/362282/29642/25697/25196/81813/294515/83516/360827	2.19268	0.000265217	0.00411292	25389/24516/29642/362282/29467/171071/89813/79426/502988/114851/25612/100362347/365057/79255/360827/689161/305831/24617/29578
GO:0042770	signal transduction in response to DNA damage	1.77451	0.0091135	0.042	25112/114851/311059/294515/314856/313339/502988
GO:0042981	regulation of apoptotic process	2.61284	0.000112651	0.00238436	25389/24451/29619/24516/79240/58936/170580/25112/29455/114856/24577/79426/297822/114851/294235/302965/89829/83476/29467/24392/362850/171071/116663/24617/89813/83425/29517/24253/29618/171493/64534/25196/313994/311059/29344/25283/64547/294515/299626/303185/83516/59268/29376/314856	2.50339	0.000113237	0.00275485	25389/24516/29455/114856/24577/29619/170580/299626/25112/29467/171071/89813/64373/291005/24451/79426/297822/64032/302965/362850/171493/29376/85430/294235/58936/114851/64534/25612/24253/59268/83514/100362347/79240/310392/365057/353229/79255/303185/313994/29441/501146/24617/313339
GO:0043065	positive regulation of apoptotic process	2.34242	0.000122324	0.00238436	25389/24451/24516/79240/25112/114856/24577/297822/302965/83476/29467/171071/116663/83425/29618/171493/25196/313994/64547/294515/299626/303185/83516/59268	2.38836	0.000125063	0.00275485	25389/24516/114856/24577/299626/25112/29467/171071/64373/291005/24451/297822/64032/302965/171493/59268/100362347/79240/365057/79255/303185/313994
GO:0043066	negative regulation of apoptotic process	2.3921	0.000124116	0.00238436	24451/29619/24516/79240/58936/170580/114856/24577/114851/294235/89829/83476/362850/24617/89813/29517/24253/64534	2.13798	0.000246275	0.00390211	24516/114856/24577/29619/170580/89813/24451/362850/29376/85430/294235/58936/114851/64534/25612/24253/83514/100362347/79240/353229/29441/501146/24617/60430/362533/683206/83722/140593/311059/314856
GO:0043067	regulation of programmed cell death	2.59612	0.000112803	0.00238436	25389/24451/29619/24516/79240/58936/170580/25112/29455/114856/24577/79426/297822/114851/294235/302965/89829/83476/29467/24392/362850/171071/116663/24617/89813/83425/29517/24253/29618/171493/64534/25196/313994/311059/29344/25283/64547/294515/299626/303185/83516/59268/29376/314856	2.48677	0.00011325	0.00275485	25389/24516/29455/114856/24577/29619/170580/299626/25112/29467/171071/89813/64373/291005/24451/79426/297822/64032/302965/362850/171493/29376/85430/294235/58936/114851/64534/25612/24253/59268/83514/100362347/79240/310392/365057/353229/79255/303185/313994/29441/501146/24617/313339
GO:0043068	positive regulation of programmed cell death	2.39705	0.00012207	0.00238436	25389/24451/24516/79240/25112/114856/24577/297822/114851/302965/83476/29467/171071/116663/83425/29618/171493/25196/313994/64547/294515/299626/303185/83516/59268	2.43182	0.000124626	0.00275485	25389/24516/114856/24577/299626/25112/29467/171071/64373/291005/24451/297822/64032/302965/171493/114851/59268/100362347/79240/365057/79255/303185/313994
GO:0043069	negative regulation of programmed cell death	2.37468	0.000247555	0.00310918	24451/29619/24516/79240/58936/170580/114856/24577/114851/294235/89829/83476/362850/24617/89813/29517/24253/64534	2.11021	0.000245459	0.00390211	24516/114856/24577/29619/170580/89813/24451/362850/29376/85430/294235/58936/114851/64534/25612/24253/83514/100362347/79240/353229/29441/501146/24617/60430/362533/683206/83722/140593/311059/314856
GO:0043086	negative regulation of catalytic activity	1.84236	0.00733969	0.0368317	79240/25112/114856/79426/114851/362850/171071/116663/24617/246273/78969	2.06165	0.000511574	0.00616997	114856/299626/246273/25112/171071/291005/79426/362850/29376/85430/114851/313729/100362347/79240/498008/29441/24617/361679/305341/683206/362622/140593/314856/171136/293551
GO:0043170	macromolecule metabolic process	1.88893	0.000102375	0.00238436	25389/24451/29619/366960/24516/79240/58954/58936/170580/25112/29455/24517/494344/114856/114090/313977/361384/24577/29596/79426/297822/25695/114851/316737/294235/362196/89829/83476/25446/29467/24392/25634/171071/116663/24617/114519/316742/313155/246273/78969/89813/299618/114121/29157/83425/361526/362282/499624/29517/24253/304056/303336/29618/679357/360772/363165/64534/361679/25697/25196/313994/310…	1.81329	0.000101389	0.00275485	25389/362196/24516/29455/366960/114856/24577/29619/170580/299626/362282/246273/58954/25112/29467/140942/24522/494344/360772/171071/89813/24517/25634/291005/24451/498803/79426/297822/499624/64032/310395/29376/29596/313977/85430/58835/502988/29157/114488/294235/114090/58936/679357/114851/363140/64534/259241/117560/24518/361296/24253/25493/81825/308283/286761/313729/308843/246760/83514/100362347/691…
GO:0043200	response to amino acid					2.00028	0.00124166	0.0123362	170580/362282/64032/502988/25612/24253
GO:0043207	response to external biotic stimulus	1.85054	0.00508351	0.0280449	24516/24517/79426/294235/89829/81503/24392/24617/78969/83580/114105/83425/362282/24253/246358/171081/361296/64547/60350/316327/83516/361810/304282/116547/25361
GO:0043242	negative regulation of protein complex disassembly					-1.88075	0.00372787	0.0285083	63840/404280
GO:0043244	regulation of protein complex disassembly					-1.89449	0.00455964	0.0327997	303090/300228/63840/404280
GO:0043392	negative regulation of DNA binding	1.75307	0.00736049	0.0368317	24451/24516/29467
GO:0043405	regulation of MAP kinase activity	1.93449	0.00200918	0.0140896	25112/29455/114856/116663/246273/78969/361679/116596/299626/313022/171109	2.13287	0.000289184	0.00435431	29455/114856/299626/246273/25112/291005
GO:0043406	positive regulation of MAP kinase activity					1.9154	0.00394837	0.0295422	29455/299626/25112/291005
GO:0043408	regulation of MAPK cascade	2.19628	0.000252908	0.00310918	25389/24516/170580/25112/29455/114856/24577/83476/116663/246273/78969/83425/361679/25196/116596	2.46894	0.000130685	0.00275485	25389/24516/29455/114856/24577/170580/299626/246273/25112/291005/64032
GO:0043409	negative regulation of MAPK cascade	1.82459	0.00689007	0.0350949	25389/114856/24577/116663/361679/303185/171109/297682
GO:0043410	positive regulation of MAPK cascade					2.20135	0.000139353	0.00285705	24516/29455/170580/299626/25112/291005/64032
GO:0043412	macromolecule modification	1.69178	0.00477504	0.0268129	25389/29619/24516/58936/170580/25112/29455/114856/114090/313977/24577/79426/114851/89829/83476/171071/116663/313155/246273/78969/89813/299618/114121/29157/83425/362282/29517/303336/29618/64534/361679/25196/310467/116596/311059/303803/29344/361296/25283/83505/312440/316327/299626/303185/301434/83516/29183/309514/313022/314856/171109/360827	1.6662	0.00189374	0.0165734	25389/24516/29455/114856/24577/29619/170580/299626/362282/246273/25112/140942/171071/89813/291005/498803/79426/64032/313977/85430/502988/29157/114090/58936/114851/363140/64534/361296/308283/286761/313729/100362347/312440/114121/498008/24771/299618/312381/365057/361810/303185/303803/29441/360827/316452/305831/501146/313339/305923/310467/301434/361679/315745/24499/84508/170904/287269/64558/297504/6…
GO:0043434	response to peptide hormone	2.35834	0.000121669	0.00238436	25685/29619/79240/170580/29455/24517/114090/313977/24577/316737/89829/25446/24392/24617/246273/89813/362282/29517/29618/25196/691431/29344/25283/294515/29183/24401/29376/314856	2.25955	0.000126598	0.00275485	25685/29455/24577/29619/170580/362282/246273/89813/24517/64032/29376/313977/502988/114090/24518/313729/691431/79240
GO:0043523	regulation of neuron apoptotic process	1.85801	0.00588404	0.031417	24451/29619/24516/29467/24253/25283/64547/294515/83516
GO:0043524	negative regulation of neuron apoptotic process	1.84254	0.00587581	0.031417	24451/29619/24516	1.81993	0.00577748	0.0389051	24516/29619/24451/24253
GO:0043534	blood vessel endothelial cell migration	1.73091	0.00439754	0.0254594	24451/79240
GO:0043549	regulation of kinase activity					2.0379	0.000125063	0.00275485	29455/114856/299626/246273/25112/291005/29376/502988/29157/114851/313729/114121/498008/24771/365057/316452/305831/501146/361679/24499/64558/305341/362051/683206/362622
GO:0043618	regulation of transcription from RNA polymerase II promoter in response to stress	2.23529	0.000158806	0.00249035	25389/24451/24516/361384/29467/171071/24253	2.26897	0.00015921	0.00296892	25389/24516/29467/171071/24451/502988/24253
GO:0043620	regulation of DNA-templated transcription in response to stress	2.23274	0.000156593	0.00247513	25389/24451/24516/361384/29467/171071/24253	2.26897	0.00015921	0.00296892	25389/24516/29467/171071/24451/502988/24253
GO:0043921	modulation by host of viral transcription	1.71541	0.00198628	0.0139782	24451/24516
GO:0044092	negative regulation of molecular function	2.26717	0.000246396	0.00310918	24451/24516/79240/25112/114856/24577/79426/114851/29467/362850/171071/116663/24617/313155/246273/78969	2.04574	0.000242689	0.00389622	24516/114856/24577/299626/246273/25112/29467/171071/291005/24451/79426/362850/29376/85430/114851/25493/313729/100362347/79240
GO:0044237	cellular metabolic process	1.66786	0.000613999	0.00602378	25389/24451/29619/366960/24516/79240/58954/58936/170580/25112/29455/29194/24517/494344/114856/114090/313977/361384/24577/29596/79426/297822/25695/114851/316737/294235/362196/89829/293820/81503/83476/25446/29467/24392/25634/171071/116663/24617/114519/316742/313155/246273/78969/89813/299618/114121/29157/83425/361526/362282/499624/29517/24253/304056/303336/29618/679357/360772/363165/64534/361679/256…	1.74929	0.000101	0.00275485	25389/362196/24516/29455/366960/114856/24577/29619/170580/299626/362282/246273/58954/25112/29467/140942/24522/494344/360772/171071/89813/24517/25634/291005/24451/498803/79426/305166/246771/297822/499624/64032/310395/29376/29596/313977/24813/85430/58835/502988/29157/114488/294235/293820/114090/58936/679357/114851/363140/64534/259241/117560/308652/301416/24518/361296/25612/29194/24253/25493/81825/3…
GO:0044238	primary metabolic process	1.65611	0.000613685	0.00602378	25389/24451/25685/29619/366960/24516/79240/58954/58936/170580/25112/29455/29194/24517/494344/114856/114090/313977/361384/24577/29596/79426/297822/25695/114851/316737/294235/362196/89829/293820/83476/25446/29467/24392/362850/25634/171071/116663/24617/114519/316742/313155/246273/78969/89813/299618/114121/29157/83425/361526/362282/499624/29517/24253/304056/303336/29618/679357/360772/363165/64534/361…	1.69413	0.000101153	0.00275485	25389/25685/362196/24516/29455/366960/114856/24577/29619/170580/299626/362282/246273/58954/25112/29467/140942/24522/494344/360772/171071/89813/24517/25634/291005/24451/498803/79426/305166/246771/297822/499624/64032/362850/310395/29376/29596/313977/24813/85430/58835/502988/29157/114488/294235/293820/114090/58936/679357/114851/363140/64534/259241/117560/24518/361296/25612/29194/24253/25493/81825/30…
GO:0044242	cellular lipid catabolic process					1.84232	0.00574267	0.0387784	170580/362282/29376/313977/502988
GO:0044248	cellular catabolic process	1.74242	0.00504315	0.0279772	24451/29619/58936/170580/313977/24577/79426/297822/316737/294235/362196/29467/25634/313155/246273/78969/362282/360772/25697/311059/29344/81825/361296/500300/25283/64547/294515/303185/83516/24401/25044/29376/314856/58819/360827	1.72174	0.00310112	0.0244083	362196/24577/29619/170580/362282/246273/29467/140942/360772/25634/24451/79426/297822/310395/29376/313977/24813/85430/502988/294235/58936/308652/361296/81825
GO:0044249	cellular biosynthetic process	1.84447	0.000207879	0.00298062	25389/24451/29619/366960/24516/79240/58954/58936/29455/29194/24517/494344/114856/114090/313977/361384/24577/29596/79426/297822/25695/114851/316737/294235/293820/83476/25446/29467/24392/171071/114519/316742/246273/78969/89813/299618/114121/83425/361526/362282/499624	1.88208	0.00010304	0.00275485	25389/24516/29455/366960/114856/24577/29619/362282/246273/58954/29467/140942/24522/494344/171071/89813/24517/24451/79426/305166/297822/499624/64032/29376/29596/313977/58835/502988/114488/294235/293820/114090/58936/679357/114851/259241/117560/301416/24518/25612/29194/24253/25493/81825/313729/246760/83514/100362347/691431/291773/79240/312440/297783/114121/114519/363165/498008/294754/316742/310392/1…
GO:0044260	cellular macromolecule metabolic process	2.03851	0.000102859	0.00238436	25389/24451/29619/366960/24516/79240/58954/58936/170580/25112/29455/24517/494344/114856/114090/313977/361384/24577/29596/79426/297822/25695/114851/316737/294235/362196/89829/83476/25446/29467/24392/25634/171071/116663/24617/114519/316742/313155/246273/78969/89813/299618/114121/29157/83425/361526/362282/499624/29517/24253/304056/303336/29618/679357/360772/363165/64534/361679/25697/25196/313994/310…	1.9154	0.000101502	0.00275485	25389/362196/24516/29455/366960/114856/24577/29619/170580/299626/362282/246273/58954/25112/29467/140942/24522/494344/360772/171071/89813/24517/25634/291005/24451/498803/79426/297822/499624/64032/310395/29376/29596/313977/85430/502988/29157/114488/294235/114090/58936/679357/114851/363140/64534/259241/117560/24518/361296/24253/25493/81825/308283/286761/313729/246760/83514/100362347/691431/291773/28…
GO:0044267	cellular protein metabolic process	1.75516	0.000841485	0.00741331	25389/29619/24516/79240/58936/170580/25112/29455/114856/114090/313977/24577/79426/114851/362196/89829/83476/29467/171071/116663/24617/313155/246273/78969/89813/299618/114121/29157/83425/362282/29517/303336/29618/360772/64534/361679/25697/25196/310467/116596/311059/303803/29344/81825/361296/25283/83505/64547/294515/312440/316327/299626/303185/301434/83516/29183/309514/313022/314856/171109/360827	1.77025	0.000208681	0.00358785	25389/362196/24516/29455/114856/24577/29619/170580/299626/362282/246273/25112/29467/140942/360772/171071/89813/291005/498803/79426/64032/313977/85430/502988/29157/114488/114090/58936/114851/363140/64534/361296/25493/81825/308283/286761/313729/100362347/79240/312440/114121/498008/24771/299618/312381/365057/79255/361810/303185/303803/29441/360827/316452/305831/501146/24617/313339/305923/310467/3014…
GO:0044270	cellular nitrogen compound catabolic process	1.99626	0.00195489	0.0139729	24451/29619/24577/79426/294235
GO:0044271	cellular nitrogen compound biosynthetic process	2.17418	0.000105977	0.00238436	25389/24451/29619/366960/24516/79240/58954/58936/29455/24517/494344/114856/114090/313977/361384/24577/29596/79426/297822/25695/114851/316737/294235/83476/25446/29467/24392/171071/114519/316742/246273/78969/89813/299618/114121/361526/362282/499624/24253/304056/679357/363165/305166/313994/691431/29344/81813/81825/25283/304063/294515/64455/312440/316327	2.06868	0.000104308	0.00275485	25389/24516/29455/366960/114856/24577/29619/362282/246273/58954/29467/140942/24522/494344/171071/89813/24517/24451/79426/305166/297822/499624/64032/29596/313977/502988/114488/294235/114090/58936/679357/114851/259241/117560/24518/25612/24253/25493/81825/246760/83514/100362347/691431/291773/79240/312440/297783/114121/114519/363165/498008/294754/316742/310392/100911069/299618/307395/365057/353229/79…
GO:0044344	cellular response to fibroblast growth factor stimulus	2.01416	0.000482005	0.00497384	79240/170580/24577/79426/24617/29344/25283	1.97399	0.000840336	0.00917636	24577/170580/79426/64032/79240/24617
GO:0044403	symbiont process					1.8632	0.00773949	0.0482317	24516/24577/24451/79426/25066/360827/29726/29578/683504
GO:0044419	interspecies interaction between organisms					1.8632	0.00773949	0.0482317	24516/24577/24451/79426/25066/360827/29726/29578/683504
GO:0044770	cell cycle phase transition	1.99754	0.00129162	0.0100483	58936/25112/114856/114851/294235/29157/313994/29344/81825
GO:0044772	mitotic cell cycle phase transition	1.97619	0.0026285	0.0169963	58936/25112/114856/114851/294235/29157/313994/29344
GO:0044839	cell cycle G2/M phase transition	1.80013	0.00522942	0.0287702	25112/114851/294235
GO:0045137	development of primary sexual characteristics	2.06223	0.000847218	0.00741331	24577/29467/24392/24617/24253/25697/25196/310467/117056/64547/294515/312440
GO:0045444	fat cell differentiation	2.10626	0.000554554	0.00560629	79240/114090/313977/79426/25695/29467/246273/29308/24253/25196/29344
GO:0045595	regulation of cell differentiation	1.9019	0.00135593	0.0102679	366960/24516/29455/24517/313977/24577/29596/79426/297822/25695/302965/89829/304005/83476/29467/24392/24617/316742/246273/78969	1.84475	0.000798085	0.00883436	24516/29455/366960/24577/246273/304005/29467/24517/79426/297822/64032/302965/310395/29596/313977/259241/24518/24253/25493/313729/100362347/310062/312440/360692/316742/365057/303185/29441/360827/291567/24617
GO:0045597	positive regulation of cell differentiation	2.16163	0.00024561	0.00310918	24516/29455/24517/24577/79426/25695/302965/89829/304005/83476/24392/24617/316742/78969/29517/24253/29618/29344/81813/294515/25663
GO:0045598	regulation of fat cell differentiation					1.99672	0.000955262	0.00996266	246273/29467/79426/310395/313977/24253
GO:0045637	regulation of myeloid cell differentiation	2.02168	0.000782963	0.00715374	24516/24577/79426/78969/24253/29344/81813/294515
GO:0045669	positive regulation of osteoblast differentiation	1.72238	0.00975693	0.0439631	25695/83476/24392/24253
GO:0045777	positive regulation of blood pressure					-1.82876	0.00652377	0.0423994	24173/315989/25107/25587
GO:0045786	negative regulation of cell cycle	2.35312	0.000135153	0.00240329	29619/79240/58936/25112/114856/24577/297822/114851/294235/29467	1.8701	0.00277253	0.0222762	114856/24577/29619/25112/29467/64373/297822/294235/58936/114851/363140/691431/289468/79240/498008
GO:0045859	regulation of protein kinase activity					1.99743	0.000639795	0.0073507	29455/114856/299626/246273/25112/291005/502988/29157/114851/313729/114121/498008/24771/365057/316452/501146/361679/24499/64558/683206/362622
GO:0045892	negative regulation of transcription, DNA-templated	2.02192	0.000703565	0.0066724	25389/29619/24516/58936/24517/313977/361384/24577/79426/25695/29467/171071/114519/316742/246273/24253/304056/313994/81813/25283/304063/294515/64455/316327/303185	1.8863	0.0012813	0.0125248	25389/24516/24577/29619/246273/29467/24522/171071/24517/79426/313977/58936/259241/24518/24253/246760/83514/100362347/114519/498008/316742/100911069/303185/24437/313994/291567
GO:0045893	positive regulation of transcription, DNA-templated	2.34008	0.000115513	0.00238436	25389/366960/24516/79240/58954/24517/494344/114090/313977/24577/29596/297822/25695/316737/83476/25446/29467/171071/114519/361526/362282/24253/679357/363165/81813/304063/294515/312440/316327/303185/83516	1.95948	0.000226347	0.00370401	25389/24516/366960/24577/362282/58954/29467/494344/171071/24517/297822/29596/313977/502988/114090/679357/259241/117560/24518/24253/25493/291773/79240/312440/297783/114519/363165/307395/365057/79255/303185/24437
GO:0045930	negative regulation of mitotic cell cycle	2.16577	0.000292056	0.00348295	29619/58936/25112/114856/114851/294235
GO:0045934	negative regulation of nucleobase-containing compound metabolic process	2.13058	0.000229727	0.00300999	25389/29619/24516/58936/24517/114856/313977/361384/24577/79426/25695/294235/29467/24392/171071/114519/316742/246273/24253/304056/313994/81813/81825/25283/304063/294515/64455/316327/303185/83516/314856/171109	1.89393	0.000226501	0.00370401	25389/24516/114856/24577/29619/246273/29467/140942/24522/171071/24517/79426/310395/313977/294235/58936/259241/24518/24253/81825/246760/83514/100362347/114519/498008/316742/100911069/303185/24437/313994/291567
GO:0045935	positive regulation of nucleobase-containing compound metabolic process	2.36317	0.000113404	0.00238436	25389/29619/366960/24516/79240/58954/24517/494344/114090/313977/24577/29596/79426/297822/25695/316737/83476/25446/29467/171071/114519/361526/362282/24253/679357/363165/29344/81813/81825/304063/294515/312440/316327/303185/83516	1.96372	0.0003323	0.00462968	25389/24516/366960/24577/29619/362282/58954/29467/494344/171071/24517/79426/297822/29596/313977/502988/114488/114090/679357/259241/117560/24518/24253/25493/81825/291773/289468/79240/312440/297783/114519/363165/307395/365057/79255/303185/24437
GO:0045936	negative regulation of phosphate metabolic process	2.33406	0.000127828	0.00238436	25389/24516/25112/114856/24577/114851/294235/89829/171071/116663/313155/246273/78969	2.33592	0.000128766	0.00275485	25389/24516/114856/24577/299626/246273/25112/140942/171071/291005/29376/294235/114851
GO:0045937	positive regulation of phosphate metabolic process					1.93546	0.00174477	0.0159011	24516/29455/24577/170580/299626/25112/171071/291005/64032/114851/100362347/24771/365057/303185/316452/291567/305831/501146
GO:0045944	positive regulation of transcription by RNA polymerase II	2.34022	0.000117786	0.00238436	25389/366960/24516/79240/58954/24517/494344/114090/313977/24577/29596/25695/316737/83476/25446/29467/361526/362282/24253/679357/363165/81813/304063/294515/312440/316327/303185/83516	1.97933	0.000116482	0.00275485	25389/24516/366960/24577/362282/58954/29467/494344/24517/29596/313977/502988/114090/679357/259241/117560/24518/24253/25493/291773/79240/312440/297783/363165/307395/79255/303185
GO:0046323	glucose import					1.93255	0.000363636	0.00492475	24577/170580/29376/502988
GO:0046324	regulation of glucose import					1.78214	0.000374251	0.00501251	24577/170580/29376
GO:0046483	heterocycle metabolic process	1.95976	0.000210084	0.00298062	25389/24451/29619/366960/24516/79240/58954/58936/29455/24517/494344/114856/114090/313977/361384/24577/29596/79426/297822/25695/114851/316737/294235/83476/25446/29467/24392/25634/171071/114519/316742/246273/78969/89813/114121/361526/362282/499624/24253/304056/679357/363165/246771/305166/313994/691431/29344/81813/81825/25283/304063/294515/64455/312440/316327/303185/301434/83516	1.67766	0.000308356	0.00450314	25389/24516/29455/366960/114856/24577/29619/362282/246273/58954/29467/140942/24522/494344/171071/89813/24517/25634/24451/79426/305166/246771/297822/499624/64032/310395/29596/313977/502988/114488/294235/114090/58936/679357/114851/259241/117560/24518/24253/25493/81825/246760/83514/100362347/691431/291773/289468/79240/312440/297783/114121/114519/363165/498008/294754/316742/100911069/307395/681062/36…
GO:0046677	response to antibiotic	2.04734	0.00104398	0.00869943	24451/24516/58954/114856/24577/297822/29467/171071/24617	2.09641	0.00026476	0.00411292	24516/114856/24577/58954/29467/171071/64373/24451/297822
GO:0046683	response to organophosphorus	2.18121	0.000150376	0.00243842	24516/24517/114856/25446/24617/83580/362282/25196/29344
GO:0046685	response to arsenic-containing substance					1.93794	0.00177965	0.0160381	24577/360772/24451/114851/299618/360949/29578
GO:0046697	decidualization	1.76762	0.00316623	0.0195832	24517/24392/24617/25697
GO:0046700	heterocycle catabolic process	1.98874	0.00208178	0.0144102	24451/29619/24577/79426/294235	1.82903	0.00798991	0.0494871	24577/29619/140942/24451/79426/310395/294235/81825/294754
GO:0046782	regulation of viral transcription	1.79311	0.00479288	0.0268129	24451/24516/79426	1.80984	0.00315181	0.0246473	24516/24451/79426
GO:0046879	hormone secretion					-1.89127	0.0056005	0.0380139	25107/29200/25099/78968/63840/24385
GO:0046883	regulation of hormone secretion					-1.97336	0.00387366	0.0292541	25107/29200/25099/78968/63840/24385
GO:0046889	positive regulation of lipid biosynthetic process					-2.18481	0.00108903	0.0110462	29653/25107/78968/25428/404280
GO:0046898	response to cycloheximide	1.74325	0.00108342	0.00880462	58954/24577/24617
GO:0048144	fibroblast proliferation	2.21942	0.000153046	0.00243842	24516/24577/297822/114851/25446/24617/316742	1.95666	0.0010084	0.0104025	24516/24577/297822/114851/316742/24617
GO:0048145	regulation of fibroblast proliferation	2.21942	0.000153046	0.00243842	24516/24577/297822/114851/25446/24617/316742	1.95666	0.0010084	0.0104025	24516/24577/297822/114851/316742/24617
GO:0048146	positive regulation of fibroblast proliferation	2.10069	0.000317612	0.00372087	24516/24577/114851/25446/24617/316742	1.84553	0.00157591	0.0146373	24516/24577/114851/316742/24617
GO:0048513	animal organ development	1.8539	0.000957752	0.00808237	25389/24451/29619/366960/24516/79240/24517/114090/313977/361384/24577/79426/25695/114851/89829/81503/304005/83476/25446/29467/24392/116663/24617/316742/78969/299618/298504/362282/293960/24253/679357/363165/29642/25697/246771/25196/310467/29344/81813/246358/117056/64547/294515/312440/316327/303185/83516/29183/29376/314856/58819/360827/309025	1.67109	0.00221823	0.0186071	25389/24516/366960/24577/29619/29642/362282/304005/29467/140942/24522/24517/24451/79426/298504/246771/64032/29376/313977/58835/114090/679357/114851/259241/25612/24253/25493/313729/308843/83514/100362347/293960/79240/312440/363165/81826/360692/498008/316742/310392/24771/299618/79255/303185/29441/360827/291567/29726/24617/310467/298441/29578/500987/315745/24499/680717
GO:0048514	blood vessel morphogenesis	2.0133	0.000918876	0.00785414	24451/24516/79240/24517/302965/83476/24392/362850/171071/24617	1.85196	0.00800217	0.0494871	24516/171071/24517/64373/24451/64032/302965/362850
GO:0048518	positive regulation of biological process	2.30125	0.000103413	0.00238436	25389/24451/25685/29619/366960/24516/79240/58954/58936/170580/25112/29455/24517/494344/114856/114090/313977/24577/29596/79426/297822/25695/114851/316737/294235/302965/89829/81503/304005/83476/25446/29467/24392/171071/116663/24617/114519/316742/313155/246273/78969/83425/361526/362282/84397/29517/310132/24253/29618/679357/171493/360772/100361568/25066/363165/25196/313994/310467/116596/691431/311059…	1.99236	0.00010248	0.00275485	25389/25685/24516/29455/366960/114856/24577/29619/170580/299626/362282/246273/304005/58954/25112/29467/140942/494344/360772/171071/24517/64373/291005/24451/79426/297822/64032/302965/310395/171493/29376/29596/313977/85430/502988/114488/294235/114090/58936/679357/114851/363140/259241/117560/24518/361296/25612/24253/25493/81825/59268/100362347/691431/291773/289468/79240/312440/297783/114519/363165/3…
GO:0048519	negative regulation of biological process	2.12958	0.000104362	0.00238436	25389/24451/29619/24516/79240/58936/170580/25112/29455/24517/114856/313977/361384/24577/29596/79426/297822/25695/114851/294235/362196/89829/83476/29467/24392/362850/171071/116663/24617/114519/316742/313155/246273/78969/89813/83580/361526/84397/29517/24253/304056/29618/171493/64534/361679/25697/25196/313994/310467/691431/311059/29344/360857/81813/81825/361296/25283/117056/304063/294515/64455/31244…	1.81383	0.00020536	0.00356843	25389/362196/24516/29455/114856/24577/29619/170580/299626/246273/25112/29467/140942/24522/171071/89813/24517/64373/291005/24451/79426/297822/64032/362850/310395/171493/29376/29596/313977/85430/502988/114488/294235/58936/114851/363140/64534/259241/117560/24518/361296/25612/24253/25493/81825/59268/360857/313729/308843/246760/83514/100362347/691431/289468/79240/312440/297783/114519/498008/294754/316…
GO:0048522	positive regulation of cellular process	2.34898	0.000103799	0.00238436	25389/24451/25685/29619/366960/24516/79240/58954/58936/170580/25112/29455/24517/494344/114856/114090/313977/24577/29596/79426/297822/25695/114851/316737/302965/89829/81503/304005/83476/25446/29467/24392/171071/116663/24617/114519/316742/313155/246273/78969/83425/361526/362282/84397/29517/310132/24253/29618/679357/171493/360772/100361568/363165/25196/313994/116596/691431/311059/29344/81813/81825/2…	2.02542	0.000102807	0.00275485	25389/25685/24516/29455/366960/114856/24577/29619/170580/299626/362282/246273/304005/58954/25112/29467/140942/494344/360772/171071/24517/64373/291005/24451/79426/297822/64032/302965/310395/171493/29376/29596/313977/85430/502988/114488/114090/58936/679357/114851/363140/259241/117560/24518/25612/24253/25493/81825/59268/100362347/691431/291773/289468/79240/312440/297783/114519/363165/360692/498008/2…
GO:0048523	negative regulation of cellular process	2.09997	0.000104965	0.00238436	25389/24451/29619/24516/79240/58936/170580/25112/29455/24517/114856/313977/361384/24577/29596/79426/297822/25695/114851/294235/362196/89829/83476/29467/24392/362850/171071/116663/24617/114519/316742/313155/246273/78969/89813/361526/29517/24253/304056/29618/171493/64534/361679/25697/25196/313994/691431/311059/29344/360857/81813/81825/361296/25283/117056/304063/294515/64455/312440/316327/299626/303…	1.82957	0.000206037	0.00356843	25389/362196/24516/29455/114856/24577/29619/170580/299626/246273/25112/29467/140942/24522/171071/89813/24517/64373/291005/24451/79426/297822/64032/362850/310395/171493/29376/29596/313977/85430/502988/114488/294235/58936/114851/363140/64534/259241/117560/24518/361296/25612/24253/25493/81825/59268/360857/313729/308843/246760/83514/100362347/691431/289468/79240/312440/297783/114519/498008/316742/310…
GO:0048525	negative regulation of viral process	1.77676	0.0087821	0.0407698	24451/24516/79426
GO:0048534	hematopoietic or lymphoid organ development	1.9647	0.00213434	0.0145737	24516/24517/24577/79426/25695/81503/304005/78969/299618/24253/679357/310467/29344/81813/246358/64547/294515/303185
GO:0048583	regulation of response to stimulus	2.10929	0.000106417	0.00238436	25389/24451/25685/24516/170580/25112/29455/114856/24577/79426/297822/114851/294235/302965/362196/89829/81503/304005/83476/29467/24392/171071/116663/24617/316742/313155/246273/78969/83580/114105/83425/84397/24253/171493/25066/64534/361679/25196/305166/116596/311059/303803/360857/361296/25283/64547/294515/25663/60350/316327/299626/303185/83516/29183/24401/313022/314856/171109/360827	1.93394	0.000105496	0.00275485	25389/25685/362196/24516/29455/114856/24577/170580/299626/246273/304005/25112/29467/140942/171071/291005/24451/79426/305166/297822/64032/302965/171493/85430/502988/294235/114851/64534/259241/361296/24253/25493/360857/313729/308843/100362347/289468/310062/498008/294754/316742/310392/100911069/365057/353229/79255/303185/25066/303803/29441/360827
GO:0048584	positive regulation of response to stimulus	1.83534	0.00262377	0.0169963	25389/24516/170580/25112/29455/24577/297822/302965/81503/304005/83476/29467/24392/171071/24617/83425/24253/25066/25196/116596/361296/64547/294515/25663/60350/316327/299626/303185/24401/313022	1.76602	0.00203827	0.0175844	25389/24516/29455/24577/170580/299626/304005/25112/29467/171071/291005/297822/64032/302965/85430/361296/24253/25493/289468/498008/294754/100911069/365057/303185/25066/29441
GO:0048585	negative regulation of response to stimulus	2.00126	0.000697026	0.0066724	25389/24451/29455/114856/24577/79426/114851/294235/362196/89829/29467/24392/171071/116663/24617/316742/78969/83580/84397/64534/361679/311059/360857/361296/25283	1.87291	0.000342936	0.00469688	25389/362196/29455/114856/24577/29467/140942/171071/24451/79426/85430/502988/294235/114851/64534/259241/361296/25493/360857/313729/308843/100362347/316742/310392/353229/79255/303185/501146/24617/60430/361679/362533/305341/683206/54289/83722/140593/311059/314856/25747/171136/303016
GO:0048589	developmental growth	1.8697	0.00549661	0.0299916	25685/29455/29596/114851/302965/24392/25634/116663/24617/313155/246771/29344/117056/64547/294515/29183/360827
GO:0048638	regulation of developmental growth	2.02879	0.00130265	0.0100947	29455/29596/114851/302965/24392/116663/24617
GO:0048640	negative regulation of developmental growth	1.77971	0.0104434	0.0462199	29455/29596/114851/24392
GO:0048646	anatomical structure formation involved in morphogenesis	1.92743	0.00307996	0.0191687	24451/24516/79240/29455/24517/114090/302965/83476/362850/171071/24617/316742
GO:0048663	neuron fate commitment	-1.73463	0.00850492	0.0401875	60394/25098	-1.84088	0.001287	0.01253	25587/25099
GO:0048705	skeletal system morphogenesis					1.91607	0.00258858	0.0212721	24577/64032/293960/363165/29441/291567/310467
GO:0048731	system development	1.8759	0.000418454	0.00441946	25389/24451/29619/366960/24516/79240/24517/494344/114090/313977/361384/24577/29596/79426/25695/114851/302965/362196/89829/81503/304005/83476/25446/29467/24392/362850/171071/116663/24617/316742/313155/78969/299618/298504/362282/690919/293960/29517/24253/29618/679357/363165/29642/25697/246771/25196/310467/311059/29344/81813/246358/117056/64547/294515/25663/312440/316327/303185/83516/29183/29376/314…	1.6135	0.00218409	0.0183843	25389/362196/24516/366960/24577/29619/29642/362282/304005/29467/140942/24522/494344/171071/24517/64373/24451/79426/298504/246771/64032/302965/362850/29376/29596/313977/58835/114090/679357/114851/259241/25612/24253/25493/313729/308843/246760/83514/100362347/293960/79240/310062/312440/363165/81826/360692/498008/316742/310392/24771/299618/79255/303185/29441/360827/291567/29726/501146/24617/310467/29…
GO:0048856	anatomical structure development	1.84147	0.000207835	0.00298062	25389/24451/25685/29619/366960/24516/79240/29455/24517/494344/114090/313977/361384/24577/29596/79426/25695/114851/302965/362196/89829/81503/304005/83476/25446/29467/24392/362850/171071/116663/24617/316742/313155/78969/299618/298504/295588/362282/690919/293960/29517/24253/29618/679357/363165/29642/25697/246771/25196/310467/311059/29344/81813/246358/117056/64547/304063/294515/25663/312440/316327/30…	1.66545	0.000616713	0.0071877	25389/25685/362196/24516/29455/366960/24577/29619/29642/362282/304005/29467/140942/24522/494344/171071/24517/64373/291005/24451/79426/298504/246771/64032/302965/362850/310395/29376/29596/313977/58835/114090/679357/114851/259241/117560/24518/25612/24253/25493/313729/308843/246760/83514/100362347/293960/79240/310062/312440/363165/81826/360692/498008/294754/316742/310392/24771/299618/365057/79255/30…
GO:0048869	cellular developmental process	2.01376	0.000212382	0.00298062	25389/29619/366960/24516/79240/29455/24517/494344/114090/313977/24577/29596/79426/297822/25695/114851/302965/362196/89829/304005/83476/25446/29467/24392/116663/24617/316742/313155/246273/78969/29308/298504/295588/362282/29517/24253/29618/679357/25697/25196/310467/29344/81813/246358/117056/304063/294515/25663/312440/316327/303185/83516/29183	1.82194	0.00042123	0.00535932	25389/362196/24516/29455/366960/24577/29619/362282/246273/304005/29467/140942/24522/494344/24517/64373/291005/79426/298504/297822/64032/302965/310395/29596/313977/58835/114090/679357/114851/259241/24518/24253/25493/313729/308843/100362347/79240/310062/312440/360692/294754/316742/310392/24771/365057/79255/303185/29441/360827/85249/291567/501146/24617/310467/60430/500987/315745/680717/266809/313993…
GO:0048870	cell motility	1.90253	0.00223793	0.0149564	24451/24516/79240/494344/114856/24577/297822/302965/81503/83476/24392/24617/78969/114105/295588/83425/293960/84397/25066/246358/294515/25663/303185/83516/29376/314856/360827
GO:0050678	regulation of epithelial cell proliferation	1.86848	0.00494211	0.0274933	24451/24516/79240/24577/79426/24392	1.89614	0.00416295	0.0306744	24516/24577/24451/79426/117560/313729/79240
GO:0050679	positive regulation of epithelial cell proliferation	1.93286	0.00206448	0.0144102	24451/24516/79240/24577
GO:0050789	regulation of biological process	2.2515	0.000102208	0.00238436	25389/24451/25685/29619/366960/24516/79240/58954/58936/170580/25112/29455/24517/494344/114856/114090/313977/361384/24577/29596/79426/297822/25695/114851/316737/294235/302965/362196/100361238/89829/81503/304005/83476/25446/29467/24392/362850/25634/171071/116663/24617/114519/316742/313155/246273/78969/89813/299618/83580/114121/114105/295588/29157/83425/361526/362282/690919/499624/293960/84397/29517…	1.81445	0.000101153	0.00275485	25389/25685/362196/24516/29455/366960/308821/114856/24577/29619/170580/299626/362282/246273/304005/58954/25112/29467/140942/24522/494344/360772/171071/89813/24517/64373/25634/291005/24451/79426/305166/297822/499624/64032/302965/362850/310395/171493/29376/29596/313977/85430/58835/502988/29157/114488/294235/114090/58936/679357/114851/363140/64534/308516/259241/117560/24518/361296/25612/24253/25493/…
GO:0050790	regulation of catalytic activity	1.68851	0.00915254	0.042	24516/79240/25112/29455/114856/361384/24577/79426/114851/100361238/83476/362850/171071/116663/24617/246273/78969/114121/29157	1.65267	0.0061023	0.0403086	24516/29455/114856/24577/299626/246273/25112/171071/291005/79426/64032/362850/29376/85430/502988/29157/114851/360857/313729/100362347/79240/114121/498008/24771/312381/365057/303185/29441/316452/291567/305831/501146/24617/313339/25650/361679/315745/24499/64558/305341/362051/683206/54289/362622
GO:0050793	regulation of developmental process	1.92056	0.0007662	0.00715374	24451/366960/24516/29455/24517/313977/24577/29596/79426/297822/25695/114851/302965/89829/81503/304005/83476/29467/24392/171071/116663/24617/316742/246273/78969	1.65432	0.0047232	0.0334097	24516/29455/366960/24577/246273/304005/29467/171071/24517/64373/24451/79426/297822/64032/302965/310395/29596/313977/114851/259241/24518/24253/25493/313729/83514/100362347/310062/312440/360692/316742/365057/79255/303185/29441/360827/291567/24617/24499/680717/313993/64558/305341/362051/313052/683206/83722/294674/311059/298247/314856/25747/171136
GO:0050794	regulation of cellular process	2.22996	0.000102323	0.00238436	25389/24451/25685/29619/366960/24516/79240/58954/58936/170580/25112/29455/24517/494344/114856/114090/313977/361384/24577/29596/79426/297822/25695/114851/316737/294235/302965/362196/100361238/89829/81503/304005/83476/25446/29467/24392/362850/171071/116663/24617/114519/316742/313155/246273/78969/89813/299618/114121/114105/295588/29157/83425/361526/362282/690919/499624/293960/84397/29517/310132/2425…	1.79466	0.000101163	0.00275485	25389/25685/362196/24516/29455/366960/308821/114856/24577/29619/170580/299626/362282/246273/304005/58954/25112/29467/140942/24522/494344/360772/171071/89813/24517/64373/291005/24451/79426/305166/297822/499624/64032/302965/362850/310395/171493/29376/29596/313977/85430/502988/29157/114488/294235/114090/58936/679357/114851/363140/64534/308516/259241/117560/24518/361296/25612/24253/25493/81825/59268/…
GO:0050890	cognition	1.88061	0.00540304	0.029562	29619/24516/114090/25446/29517/24253
GO:0050896	response to stimulus	2.23518	0.000102344	0.00238436	25389/24451/25685/29619/24516/79240/58954/58936/170580/25112/29455/29194/24517/494344/114856/114090/313977/361384/24577/29596/79426/297822/114851/316737/294235/302965/362196/100361238/89829/81503/304005/83476/296271/25446/29467/24392/362850/25634/171071/116663/24617/114519/316742/313155/246273/78969/89813/299618/83580/114105/295588/83425/362282/690919/499624/293960/84397/29517/310132/24253/304056…	2.02979	0.000101379	0.00275485	25389/25685/362196/24516/29455/308821/114856/24577/29619/170580/299626/29642/362282/246273/304005/58954/25112/29467/140942/24522/494344/360772/171071/89813/24517/296271/64373/25634/291005/24451/79426/305166/246771/297822/499624/64032/302965/362850/310395/171493/29376/29596/313977/24813/85430/58835/502988/114488/294235/114090/58936/114851/363140/64534/308516/259241/117560/24518/361296/25612/29194/…
GO:0051052	regulation of DNA metabolic process	1.97957	0.00129162	0.0100483	24516/114856/24577/114851/294235/24392
GO:0051094	positive regulation of developmental process	2.08581	0.00059011	0.00586571	24451/24516/29455/24517/24577/79426/25695/302965/89829/81503/304005/83476/24392/24617/316742/78969/29517/24253/29618
GO:0051098	regulation of binding	1.96238	0.00289477	0.0182442	24451/24516/24577/29467/313155/246273
GO:0051100	negative regulation of binding	2.00602	0.000782963	0.00715374	24451/24516/24577/29467/313155
GO:0051101	regulation of DNA binding	1.92125	0.0009942	0.00831945	24451/24516/24577/29467
GO:0051128	regulation of cellular component organization	1.74637	0.00539023	0.029562	25685/24516/29455/114856/313977/361384/24577/29596/114851/294235/302965/89829/24392/171071/24617/313155/295588/361526/29517/171493/25697/691431/81825/117056/64547/312440/60350/316327/303185/83516/59268/314856/360827
GO:0051171	regulation of nitrogen compound metabolic process	2.29677	0.000103885	0.00238436	25389/24451/29619/366960/24516/79240/58954/58936/170580/25112/29455/24517/494344/114856/114090/313977/361384/24577/29596/79426/297822/25695/114851/316737/294235/362196/89829/83476/25446/29467/24392/171071/116663/24617/114519/316742/313155/246273/78969/89813/299618/114121/29157/83425/361526/362282/499624/24253/304056/679357/360772/363165/361679/25196/313994/310467/116596/691431/311059/29344/81813/…	2.04095	0.000102501	0.00275485	25389/362196/24516/29455/366960/114856/24577/29619/170580/299626/362282/246273/58954/25112/29467/140942/24522/494344/360772/171071/89813/24517/291005/24451/79426/297822/499624/64032/310395/29596/313977/85430/502988/29157/114488/294235/114090/58936/679357/114851/363140/259241/117560/24518/24253/25493/81825/313729/246760/83514/100362347/691431/291773/289468/79240/312440/297783/114121/114519/363165/…
GO:0051172	negative regulation of nitrogen compound metabolic process	2.30738	0.000109999	0.00238436	25389/29619/24516/79240/58936/25112/24517/114856/313977/361384/24577/79426/25695/114851/294235/362196/89829/29467/24392/171071/116663/24617/114519/316742/313155/246273/78969/24253/304056/361679/25196/313994/311059/29344/81813/81825/25283/304063/294515/64455/312440/316327/299626/303185/83516	2.23437	0.000108507	0.00275485	25389/362196/24516/114856/24577/29619/299626/246273/25112/29467/140942/24522/171071/24517/291005/79426/310395/313977/85430/502988/114488/294235/58936/114851/259241/24518/24253/81825/313729/246760/83514/100362347/79240/312440/114519/498008/316742/100911069/79255/303185/24437/313994/29441/291567/305831/24617/313339/360949/29578/361679/362533/680717/683504/310820/683206/362622/316327/294674/140593/3…
GO:0051173	positive regulation of nitrogen compound metabolic process	2.31711	0.000106519	0.00238436	25389/29619/366960/24516/79240/58954/58936/170580/25112/29455/24517/494344/114090/313977/24577/29596/79426/297822/25695/114851/316737/294235/83476/25446/29467/24392/171071/114519/246273/78969/83425/361526/362282/24253/679357/360772/363165/25196/310467/116596/311059/29344/81813/81825/25283/64547/304063/294515/312440/316327/299626/303185/83516/29183	1.99807	0.000105441	0.00275485	25389/24516/29455/366960/24577/29619/170580/299626/362282/246273/58954/25112/29467/494344/360772/171071/24517/291005/79426/297822/64032/29596/313977/85430/502988/114488/294235/114090/58936/679357/114851/363140/259241/117560/24518/24253/25493/81825/100362347/291773/289468/79240/312440/297783/114519/363165/24771/307395/365057/79255/303185/24437/316452/291567/305831/501146
GO:0051174	regulation of phosphorus metabolic process	1.89644	0.00135563	0.0102679	25389/24516/170580/25112/29455/114856/24577/114851/294235/89829/83476/171071/116663/313155/246273/78969/89813/114121/29157/83425	2.0342	0.000227661	0.00370401	25389/24516/29455/114856/24577/170580/299626/246273/25112/140942/171071/89813/291005/64032/29376/502988/29157/294235/114851/313729/100362347/691431/114121/498008/24771/365057/303185/316452/291567/305831/501146
GO:0051187	cofactor catabolic process					1.65817	0.00617515	0.040679	362196/24451
GO:0051239	regulation of multicellular organismal process	1.90303	0.000757166	0.007113	24451/366960/24516/58954/170580/29455/114090/313977/24577/29596/79426/25695/302965/81503/304005/83476/29467/24392/171071/116663/24617/316742/78969/89813/83580/83425/29517/24253/29618/100361568/25196/311059/29344/81813/361296/64547/294515/25663/312440/60350/316327/303185/83516/29183
GO:0051240	positive regulation of multicellular organismal process	2.09836	0.000342309	0.00382998	24451/24516/58954/170580/313977/24577/25695/302965/81503/304005/83476/29467/24392/24617/316742/78969/83425/29517/24253/29618/100361568/25196/29344/81813/361296/294515/25663/312440/60350/316327/83516
GO:0051246	regulation of protein metabolic process	2.17081	0.000108684	0.00238436	25389/29619/24516/79240/58936/170580/25112/29455/114856/313977/24577/79426/114851/294235/362196/89829/83476/24392/171071/116663/24617/313155/246273/78969/299618/114121/29157/83425/24253/360772/361679/25196/310467/116596/311059/29344/81825/25283/64547/294515/312440/316327/299626/303185/83516/29183/313022/314856/171109	2.0599	0.000108272	0.00275485	25389/362196/24516/29455/114856/24577/29619/170580/299626/246273/25112/140942/360772/171071/291005/79426/64032/313977/85430/502988/29157/114488/294235/58936/114851/363140/24253/25493/81825/313729/100362347/79240/312440/114121/498008/24771/299618/365057/79255/303185/29441/316452/305831/501146/24617/313339/310467/360949/361679/315745/24499/64558/297504/683206/362622/316327/83722/294674/140593/31105…
GO:0051247	positive regulation of protein metabolic process	1.7793	0.0039877	0.0236161	24516/58936/170580/25112/29455/313977/24577/114851/294235/83476/24392/171071/246273/78969/83425/360772/25196/310467/116596/311059/81825/25283/64547/316327/299626/303185/29183/313022/314856	1.78091	0.00160477	0.0148485	24516/29455/24577/170580/299626/246273/25112/360772/171071/291005/64032/313977/85430/114488/294235/58936/114851/363140/25493/81825/100362347/24771/365057/303185/316452/305831/501146/313339/310467/24499/64558/297504/683206/316327/83722/311059/314856/292101/171136/303016
GO:0051248	negative regulation of protein metabolic process	2.30771	0.00011956	0.00238436	25389/29619/24516/79240/25112/114856/24577/79426/114851/362196/89829/171071/116663/24617/313155/246273/78969/361679/25196/311059/29344/81825/25283/312440/299626/303185/83516/314856/171109	2.44814	0.000120671	0.00275485	25389/362196/24516/114856/24577/29619/299626/246273/25112/140942/171071/291005/79426/85430/502988/114488/114851/81825/313729/100362347/79240/312440/498008/79255/303185/29441/305831/24617/313339/360949/361679/683206/362622/294674/140593/311059/314856/171136/58961/293551
GO:0051252	regulation of RNA metabolic process	2.16881	0.000107021	0.00238436	25389/24451/29619/366960/24516/79240/58954/58936/29455/24517/494344/114090/313977/361384/24577/29596/79426/297822/25695/316737/83476/25446/29467/171071/114519/316742/246273/78969/114121/361526/362282/499624/24253/304056/679357/363165/313994/29344/81813/81825/25283/304063/294515/64455/312440/316327/303185/301434/83516	1.90084	0.000105441	0.00275485	25389/24516/29455/366960/24577/29619/362282/246273/58954/29467/24522/494344/171071/24517/24451/79426/297822/499624/310395/29596/313977/502988/114488/114090/58936/679357/259241/117560/24518/24253/25493/81825/246760/83514/100362347/291773/79240/312440/297783/114121/114519/363165/498008/294754/316742/100911069/307395/365057/79255/303185/24437/313994
GO:0051253	negative regulation of RNA metabolic process	1.99119	0.000818235	0.00734045	25389/29619/24516/58936/24517/313977/361384/24577/79426/25695/29467/171071/114519/316742/246273/24253/304056/313994/81813/81825/25283/304063/294515/64455/316327/303185	1.79318	0.00125887	0.0124562	25389/24516/24577/29619/246273/29467/24522/171071/24517/79426/310395/313977/58936/259241/24518/24253/81825/246760/83514/100362347/114519/498008/316742/100911069/303185/24437/313994/291567
GO:0051254	positive regulation of RNA metabolic process	2.43592	0.000113934	0.00238436	25389/29619/366960/24516/79240/58954/24517/494344/114090/313977/24577/29596/79426/297822/25695/316737/83476/25446/29467/171071/114519/361526/362282/24253/679357/363165/29344/81813/81825/304063/294515/312440/316327/303185/83516	2.05152	0.00011162	0.00275485	25389/24516/366960/24577/29619/362282/58954/29467/494344/171071/24517/79426/297822/29596/313977/502988/114488/114090/679357/259241/117560/24518/24253/25493/81825/291773/79240/312440/297783/114519/363165/307395/365057/79255/303185/24437
GO:0051338	regulation of transferase activity	1.79585	0.00831575	0.0397158	25112/29455/114856/24577/79426/114851/83476/116663/246273/78969/114121/29157	2.1052	0.000123381	0.00275485	29455/114856/24577/299626/246273/25112/291005/79426/29376/502988/29157/114851/313729/114121/498008/24771/365057/316452/305831/501146/361679/315745/24499/64558/305341/362051/683206/362622
GO:0051347	positive regulation of transferase activity					1.87691	0.00481477	0.0338319	29455/24577/299626/246273/25112/291005/114851/24771/365057/316452/305831/501146/24499/64558/362051
GO:0051348	negative regulation of transferase activity					1.96881	0.00196243	0.0171128	114856/299626/246273/25112/291005/79426/29376/114851/313729/498008/361679/305341/683206/362622
GO:0051384	response to glucocorticoid					1.91526	0.00501672	0.0346484	114856/362282/140942/24517/79426/24813/114851/117560/313729
GO:0051402	neuron apoptotic process	1.85801	0.00588404	0.031417	24451/29619/24516/29467/24253/25283/64547/294515/83516
GO:0051403	stress-activated MAPK cascade	1.87032	0.00413223	0.0242049	25112/114856/24577/79426/78969/29344/299626	2.20674	0.00014243	0.00285705	114856/24577/299626/25112/291005/79426/64032
GO:0051591	response to cAMP	2.18121	0.000150376	0.00243842	24516/24517/114856/25446/24617/83580/362282/25196/29344
GO:0051592	response to calcium ion	1.79625	0.0069594	0.0353577	24516/24517/114856	1.87072	0.00247606	0.0204167	24516/114856/24517/24518
GO:0051674	localization of cell	1.90253	0.00223793	0.0149564	24451/24516/79240/494344/114856/24577/297822/302965/81503/83476/24392/24617/78969/114105/295588/83425/293960/84397/25066/246358/294515/25663/303185/83516/29376/314856/360827
GO:0051701	interaction with host					1.78139	0.00490282	0.0339811	24577/25066/29726/29578/683504
GO:0051702	interaction with symbiont	1.79974	0.00410818	0.024135	24451/24516/81503
GO:0051704	multi-organism process	1.97311	0.000786075	0.00715374	24451/24516/24517/24577/79426/294235/89829/81503/25446/24392/24617/78969/83580/114105/83425/362282/84397/24253/29618/25066/29642/25697/25196/246358/171081/361296/117056/64547/294515/25663/312440/60350/316327/83516/360827/117560/361810/308865/304282/308215/116547/25361
GO:0051707	response to other organism	1.85054	0.00508351	0.0280449	24516/24517/79426/294235/89829/81503/24392/24617/78969/83580/114105/83425/362282/24253/246358/171081/361296/64547/60350/316327/83516/361810/304282/116547/25361
GO:0051716	cellular response to stimulus	2.21251	0.000102838	0.00238436	25389/24451/25685/29619/24516/79240/58954/58936/170580/25112/29455/24517/114856/114090/313977/361384/24577/79426/297822/114851/316737/294235/302965/362196/100361238/89829/81503/304005/83476/296271/29467/24392/171071/116663/24617/114519/316742/313155/246273/78969/89813/299618/114105/295588/83425/362282/690919/293960/29517/310132/24253/304056/303336/171493/360772/100361568/363165/64534/361679/29642…	1.91308	0.000101823	0.00275485	25389/25685/362196/24516/29455/308821/114856/24577/29619/170580/299626/29642/362282/246273/304005/58954/25112/29467/140942/360772/171071/89813/24517/296271/64373/291005/24451/79426/305166/297822/64032/302965/171493/29376/313977/85430/58835/502988/294235/114090/58936/114851/363140/64534/308516/259241/117560/24518/361296/25612/24253/25493/81825/59268/360857/313729/308843/100362347/691431/293960/289…
GO:0051726	regulation of cell cycle	2.26204	0.000244648	0.00310918	29619/24516/79240/58936/25112/24517/114856/24577/297822/114851/294235/29467/114121/29157/29517/29618/64534/691431/29344/81825/64547/299626/303185	2.05279	0.000117495	0.00275485	24516/114856/24577/29619/299626/25112/29467/24517/64373/291005/297822/64032/29157/294235/58936/114851/363140/64534/24518/25612/81825/691431/289468/79240/114121/498008
GO:0051817	modification of morphology or physiology of other organism involved in symbiotic interaction	1.91887	0.00208869	0.0144102	24451/24516/24577/81503	1.8097	0.00445511	0.0323357	24516/24577/24451
GO:0051851	modification by host of symbiont morphology or physiology	1.79974	0.00410818	0.024135	24451/24516/81503
GO:0052312	modulation of transcription in other organism involved in symbiotic interaction	1.71541	0.00198628	0.0139782	24451/24516
GO:0052472	modulation by host of symbiont transcription	1.71541	0.00198628	0.0139782	24451/24516
GO:0055072	iron ion homeostasis	1.68285	0.00451427	0.0257608	24451/24577
GO:0060255	regulation of macromolecule metabolic process	2.19899	0.000103638	0.00238436	25389/24451/29619/366960/24516/79240/58954/58936/170580/25112/29455/24517/494344/114856/114090/313977/361384/24577/29596/79426/297822/25695/114851/316737/294235/362196/89829/83476/25446/29467/24392/25634/171071/116663/24617/114519/316742/313155/246273/78969/299618/114121/29157/83425/361526/362282/499624/24253/304056/679357/360772/363165/361679/25196/313994/310467/116596/311059/29344/81813/81825/2…	2.0442	0.000102575	0.00275485	25389/362196/24516/29455/366960/114856/24577/29619/170580/299626/362282/246273/58954/25112/29467/140942/24522/494344/360772/171071/24517/25634/291005/24451/79426/297822/499624/64032/310395/29376/29596/313977/85430/58835/502988/29157/114488/294235/114090/58936/679357/114851/363140/259241/117560/24518/24253/25493/81825/313729/308843/246760/83514/100362347/291773/289468/79240/312440/297783/114121/11…
GO:0060425	lung morphogenesis	-1.72676	0.0102954	0.0456663	25099/25098
GO:0060441	epithelial tube branching involved in lung morphogenesis	-1.72676	0.0102954	0.0456663	25099/25098
GO:0060537	muscle tissue development	2.10429	0.000538358	0.00552671	25389/29619/366960/79240/114090/24577/29596/24392	2.01359	0.00180556	0.0161815	25389/366960/24577/29619/29596/114090/259241/83514/293960/79240
GO:0060538	skeletal muscle organ development	2.3979	0.000153046	0.00243842	25389/29619/366960/79240/114090/24577	2.26272	0.00015186	0.00289875	25389/366960/24577/29619/114090/259241/83514/79240
GO:0060548	negative regulation of cell death	2.39673	0.000122805	0.00238436	24451/29619/24516/79240/58936/170580/114856/24577/114851/294235/89829/83476/362850/171071/24617/89813/29517/24253	2.22567	0.000120802	0.00275485	24516/114856/24577/29619/170580/171071/89813/24451/64032/362850/29376/85430/294235/58936/114851/64534/25612/24253/83514/100362347/79240/310392/353229/79255/29441/501146/24617/60430/362533/683206/83722/140593/311059/314856/25747/308051/293551
GO:0060674	placenta blood vessel development	1.68103	0.01073	0.0473828	24517/89829/83476
GO:0060992	response to fungicide	1.69599	0.00809147	0.0391136	58954/24577/24617
GO:0061013	regulation of mRNA catabolic process	1.71047	0.00580475	0.0312449	29619/79426/29344/81825	1.81071	0.00672269	0.0431437	29619/79426/310395/81825
GO:0061045	negative regulation of wound healing	1.77316	0.00684697	0.0349648	114851/24392/24617/83580
GO:0061061	muscle structure development	2.28274	0.000129752	0.00238436	25389/29619/366960/79240/29455/114090/24577/29596/29467/24392	2.1334	0.00026976	0.00411292	25389/29455/366960/24577/29619/29467/29596/114090/259241/83514/79240
GO:0061919	process utilizing autophagic mechanism	1.81195	0.00826989	0.0395917	24451/58936/297822/29467/313155/246273/500300/64547/294515/303185/83516/360827/313339/308865/116547/502988
GO:0065007	biological regulation	2.15625	0.000102396	0.00238436	25389/24451/25685/29619/366960/24516/79240/58954/58936/170580/25112/29455/29194/24517/494344/114856/114090/313977/361384/24577/29596/79426/297822/25695/114851/316737/294235/302965/362196/100361238/89829/81503/304005/83476/25446/29467/24392/362850/25634/171071/116663/24617/114519/316742/313155/246273/78969/89813/299618/83580/114121/114105/295588/29157/83425/361526/362282/690919/499624/293960/84397…	1.71858	0.000101102	0.00275485	25389/25685/362196/24516/29455/366960/308821/114856/24577/29619/170580/299626/362282/246273/304005/58954/25112/29467/140942/24522/494344/360772/171071/89813/24517/64373/25634/291005/24451/79426/305166/297822/499624/64032/302965/362850/310395/171493/29376/29596/313977/85430/58835/502988/29157/114488/294235/114090/58936/679357/114851/363140/64534/308516/259241/117560/24518/361296/25612/29194/24253/…
GO:0065009	regulation of molecular function	1.86356	0.00108755	0.00880462	24451/24516/79240/170580/25112/29455/114856/361384/24577/29596/79426/114851/100361238/81503/83476/29467/24392/362850/171071/116663/24617/313155/246273/78969/114121/114105/29157	1.61818	0.00604099	0.0400127	24516/29455/114856/24577/170580/299626/246273/25112/29467/171071/291005/24451/79426/64032/362850/171493/29376/29596/85430/502988/29157/114851/24253/25493/360857/313729/100362347/79240/114121/498008/24771/312381/365057/303185/24437/303803/29441/316452/291567/305831/501146/24617/313339/25650/361679/315745/24499/64558/305341/362051/313052/683206/54289/313085/362622
GO:0070059	intrinsic apoptotic signaling pathway in response to endoplasmic reticulum stress					2.00006	0.000948017	0.00996266	362196/246273/29467/85430/24253/365057/79255
GO:0070302	regulation of stress-activated protein kinase signaling cascade					2.18833	0.000147319	0.00285705	114856/24577/299626/25112/291005/64032
GO:0070303	negative regulation of stress-activated protein kinase signaling cascade	1.63392	0.00866739	0.0403313	114856/24577	1.71314	0.00187126	0.0164359	114856/24577
GO:0070371	ERK1 and ERK2 cascade	2.1862	0.000287026	0.00344359	25389/24516/170580/114856/24577/83476/116663/83425	2.19809	0.000147319	0.00285705	25389/24516/114856/24577/170580/64032
GO:0070372	regulation of ERK1 and ERK2 cascade	2.13545	0.000438084	0.004592	25389/24516/170580/114856/83476/116663/83425	2.04183	0.00044603	0.00557356	25389/24516/114856/170580/64032
GO:0070373	negative regulation of ERK1 and ERK2 cascade	1.73792	0.00855871	0.0402963	25389/114856/116663
GO:0070482	response to oxygen levels	1.77742	0.010295	0.0456663	24451/58936/24577/114851/89829/25446/362850/171071/24617/362282/100361568/29344/294515/312440/83516/314856/58819/25650	2.12344	0.000400427	0.00519101	24577/362282/140942/24522/171071/24451/64032/362850/58936/114851/312440/79255/24617/100361568/25650/360949/363633
GO:0070555	response to interleukin-1	1.86065	0.00565056	0.0306636	24577/24617/114105/83425/362282/24253/25196/25283/25663
GO:0070848	response to growth factor	1.90297	0.00371333	0.0222753	24516/79240/170580/29455/494344/24577/79426/83476/24392/116663/24617/316742/29344/25283/294515/25663/303185/83516/24401/314856/360827	1.83517	0.00447628	0.0323923	24516/29455/24577/170580/140942/494344/79426/64032/313729/79240/294754/316742/303185/360827/24617/29578/680717/64558
GO:0070887	cellular response to chemical stimulus	2.02848	0.00010543	0.00238436	25389/24451/25685/24516/79240/58954/58936/170580/29455/24517/114856/114090/313977/24577/79426/297822/316737/89829/81503/83476/296271/29467/24392/171071/24617/114519/316742/246273/78969/89813/299618/114105/83425/362282/29517/310132/24253/360772/100361568/64534/25697/25196/313994/310467/691431/29344/81813/246358/171081/361296/25283/64547/294515/25663/312440/60350/316327/303185/83516/59268/24401/293…	2.01362	0.000105441	0.00275485	25389/25685/24516/29455/114856/24577/170580/362282/246273/58954/29467/140942/360772/171071/89813/24517/296271/64373/24451/79426/297822/64032/29376/313977/85430/58835/502988/114090/58936/64534/259241/117560/24518/361296/25612/24253/25493/59268/313729/691431/79240/312440/114519/294754/316742/310392/299618/365057/353229/79255/303185/313994/29441/360827/291567/24617/313339/100361568/310467/360949/295…
GO:0070997	neuron death	2.03314	0.00125821	0.00990447	24451/29619/24516/170580/29467/114105/24253/25283/64547/294515/83516	1.98427	0.00182226	0.0161815	24516/29619/170580/29467/140942/24451/24253/310392/365057/79255
GO:0071214	cellular response to abiotic stimulus	1.89732	0.00399614	0.0236161	25112/24577/297822/114851/24392/171071/24617/362282/29642/29344/25283/24401/314856	2.10009	0.000700869	0.00790258	24577/29642/362282/25112/171071/64373/297822/114851/313729
GO:0071216	cellular response to biotic stimulus	2.14412	0.000419404	0.00441946	24516/79426/81503/29467/24617/78969/114105/24253/246358/64547/60350/316327/83516
GO:0071219	cellular response to molecule of bacterial origin	1.98772	0.00156206	0.0116081	24516/79426/81503/24617/78969/114105/24253/246358/60350/316327/83516
GO:0071222	cellular response to lipopolysaccharide	1.98772	0.00156206	0.0116081	24516/79426/81503/24617/78969/114105/24253/246358/60350/316327/83516
GO:0071243	cellular response to arsenic-containing substance	1.73592	0.0102901	0.0456663	24451/24577/299618/360772	1.92652	0.000856751	0.00923087	24577/360772/24451/299618/360949/29578
GO:0071260	cellular response to mechanical stimulus	1.76397	0.009942	0.0446959	25112/24392/24617/29642/25283/24401
GO:0071276	cellular response to cadmium ion	1.75975	0.00108342	0.00880462	24451/24516
GO:0071310	cellular response to organic substance	2.11414	0.000106792	0.00238436	25389/25685/24516/79240/58954/170580/29455/24517/114856/114090/313977/24577/79426/297822/316737/89829/81503/83476/29467/24392/171071/24617/114519/316742/246273/78969/89813/114105/83425/362282/29517/310132/24253/64534/25697/25196/313994/310467/691431/29344/81813/246358/171081/361296/25283/64547/294515/25663/312440/60350/316327/303185/83516/24401/29376/314856/360827/117560	1.88906	0.000214754	0.00364061	25389/25685/24516/29455/114856/24577/170580/362282/246273/58954/29467/140942/171071/89813/24517/79426/297822/64032/29376/313977/85430/502988/114090/64534/259241/117560/24518/361296/25612/24253/25493/313729/691431/79240/312440/114519/294754/316742/365057/353229/79255/303185/313994/29441/360827/291567
GO:0071322	cellular response to carbohydrate stimulus	1.98161	0.00129162	0.0100483	170580/24577/171071/24617/362282/64534/29344/25283/294515/25663/83516/29376
GO:0071345	cellular response to cytokine stimulus	1.92581	0.00279839	0.0178058	58954/114856/24577/79426/89829/81503/24617/114519/114105/83425/362282/310132/24253/25196/29344/246358/171081/361296/294515/25663/312440/83516
GO:0071363	cellular response to growth factor stimulus					1.84861	0.00463559	0.0331494	24516/29455/24577/170580/140942/79426/64032/313729/79240/294754/316742/303185/360827/24617/29578/680717/64558
GO:0071375	cellular response to peptide hormone stimulus	2.3244	0.000127828	0.00238436	25685/79240/170580/29455/313977/24577/316737/89829/24617/246273/89813/362282/29517/25196/691431/29344/25283/294515/24401/29376/314856	1.99556	0.00134844	0.0130756	25685/29455/24577/170580/362282/246273/89813/29376/313977/313729/691431/79240
GO:0071377	cellular response to glucagon stimulus	1.67663	0.00451427	0.0257608	170580/24617/362282
GO:0071378	cellular response to growth hormone stimulus					1.66233	0.00561377	0.0380139	29455/24577
GO:0071397	cellular response to cholesterol					-1.82999	0.00377442	0.0286834	65984/29200/25428
GO:0071409	cellular response to cycloheximide	1.74325	0.00108342	0.00880462	58954/24577/24617
GO:0071417	cellular response to organonitrogen compound	2.42452	0.000121669	0.00238436	25685/79240/58954/170580/29455/313977/24577/316737/89829/171071/24617/246273/89813/362282/29517/24253/25196/313994/691431/29344/81813/25283/64547/294515/83516/24401/29376/314856/117560/304282/25361/502988/360949	2.07434	0.000494193	0.00602024	25685/29455/24577/170580/362282/246273/58954/171071/89813/29376/313977/502988/117560/24253/313729/691431/79240/79255/313994/29441
GO:0071453	cellular response to oxygen levels					1.92776	0.00338833	0.0264117	24577/362282/171071/24451/58936/79255/24617/100361568/360949/363633/314856/308051
GO:0071478	cellular response to radiation	1.7943	0.0102256	0.0456663	25112/24577/297822/114851/171071	2.04024	0.000769704	0.00855929	24577/25112/171071/64373/297822/114851
GO:0071495	cellular response to endogenous stimulus	2.08534	0.00033742	0.00382998	25685/24516/79240/58954/170580/29455/24517/114856/313977/24577/79426/316737/89829/83476/24392/171071/24617/246273/89813/362282/29517/24253/25697/25196/313994/691431/29344/81813/25283/64547/294515/312440/303185/83516/24401/29376/314856	2.08073	0.000114012	0.00275485	25685/24516/29455/114856/24577/170580/362282/246273/58954/140942/171071/89813/24517/79426/64032/29376/313977/502988/259241/117560/24518/25612/24253/313729/691431/79240/312440/294754/79255/303185/313994/29441/291567/24617
GO:0071496	cellular response to external stimulus	1.84508	0.00640301	0.0338252	25389/24451/24516/25112/114851/24392/171071/24617/89813/362282/29642/25697/25196/81813/25283	1.93273	0.00177238	0.0160381	25389/24516/29642/362282/25112/171071/89813/24451/502988/114851/25612/100362347/365057/79255/360827/689161/305831/24617
GO:0071704	organic substance metabolic process	1.61523	0.00173753	0.0126756	25389/24451/25685/29619/366960/24516/79240/58954/58936/170580/25112/29455/29194/24517/494344/114856/114090/313977/361384/24577/29596/79426/297822/25695/114851/316737/294235/362196/89829/293820/83476/25446/29467/24392/362850/25634/171071/116663/24617/114519/316742/313155/246273/78969/89813/299618/114121/29157/83425/361526/362282/499624/29517/24253/304056/303336/29618/679357/360772/363165/64534/361…	1.75439	0.000101061	0.00275485	25389/25685/362196/24516/29455/366960/114856/24577/29619/170580/299626/362282/246273/58954/25112/29467/140942/24522/494344/360772/171071/89813/24517/25634/291005/24451/498803/79426/305166/246771/297822/499624/64032/362850/310395/29376/29596/313977/24813/85430/58835/502988/29157/114488/294235/293820/114090/58936/679357/114851/363140/64534/259241/117560/308652/301416/24518/361296/25612/29194/24253/…
GO:0071774	response to fibroblast growth factor	2.12387	0.000317612	0.00372087	79240/170580/494344/24577/79426/24617/29344/25283	2.08085	0.000330142	0.00462621	24577/170580/494344/79426/64032/79240/24617
GO:0071850	mitotic cell cycle arrest	1.81728	0.000361141	0.00397371	25112/114856/114851	1.74023	0.000935629	0.00996266	114856/25112/114851
GO:0071900	regulation of protein serine/threonine kinase activity	1.90532	0.00391945	0.0233709	25112/29455/114856/114851/116663/246273/78969/114121/29157/361679/116596/299626/313022/171109	2.05549	0.00080928	0.00891757	29455/114856/299626/246273/25112/291005/502988/29157/114851/114121/498008/365057/316452/361679/64558/683206
GO:0072329	monocarboxylic acid catabolic process					1.8568	0.00386555	0.0292541	362282/29376/313977/502988
GO:0072337	modified amino acid transport					1.72202	0.00436364	0.0318626	29642/315023/310392/29726
GO:0072358	cardiovascular system development	2.0458	0.001391	0.0104539	24451/24516/79240/24517/302965/89829/83476/29467/24392/362850/171071/24617/293960/29618/310467/29344	1.83588	0.00467654	0.0332461	24516/29467/171071/24517/64373/24451/64032/302965/362850/313729/293960/79240
GO:0072359	circulatory system development	2.05427	0.000736829	0.00695476	24451/24516/79240/24517/114851/302965/89829/83476/29467/24392/362850/171071/116663/24617
GO:0072593	reactive oxygen species metabolic process					2.02093	0.00115674	0.0115875	25112/140942/89813/64032/502988/294235/114851/691431
GO:0080090	regulation of primary metabolic process	2.20923	0.000103605	0.00238436	25389/24451/29619/366960/24516/79240/58954/58936/170580/25112/29455/24517/494344/114856/114090/313977/361384/24577/29596/79426/297822/25695/114851/316737/294235/362196/89829/83476/25446/29467/24392/362850/171071/116663/24617/114519/316742/313155/246273/78969/89813/299618/114121/29157/83425/361526/362282/499624/24253/304056/679357/360772/363165/361679/25196/313994/310467/116596/691431/311059/29344…	1.92431	0.000102407	0.00275485	25389/362196/24516/29455/366960/114856/24577/29619/170580/299626/362282/246273/58954/25112/29467/140942/24522/494344/360772/171071/89813/24517/291005/24451/79426/297822/499624/64032/362850/310395/29376/29596/313977/85430/502988/29157/114488/294235/114090/58936/679357/114851/363140/259241/117560/24518/24253/25493/81825/313729/246760/83514/100362347/691431/291773/289468/79240/312440/297783/114121/1…
GO:0080134	regulation of response to stress					1.80732	0.00207612	0.0177843	114856/24577/299626/304005/25112/171071/291005/79426/64032/302965/85430/502988/294235/114851/259241/361296/24253/25493/313729/289468/498008/310392/100911069/365057/79255/25066
GO:0090304	nucleic acid metabolic process	2.23174	0.000106315	0.00238436	25389/24451/29619/366960/24516/79240/58954/58936/29455/24517/494344/114856/114090/313977/361384/24577/29596/79426/297822/25695/114851/316737/294235/83476/25446/29467/24392/171071/114519/316742/246273/78969/114121/361526/362282/499624/24253/304056/679357/363165/313994/691431/29344/81813/81825/25283/304063/294515/64455/312440/316327/303185/301434/83516	1.81006	0.000104156	0.00275485	25389/24516/29455/366960/114856/24577/29619/362282/246273/58954/29467/24522/494344/171071/24517/24451/79426/297822/499624/64032/310395/29596/313977/502988/114488/294235/114090/58936/679357/114851/259241/117560/24518/24253/25493/81825/246760/83514/100362347/691431/291773/289468/79240/312440/297783/114121/114519/363165/498008/294754/316742/100911069/307395/681062/365057/79255/303185/24437/313994
GO:0097190	apoptotic signaling pathway	2.25429	0.000250438	0.00310918	25389/24451/24516/24577/297822/114851/294235/302965/362196/29467/24617/246273/299618/24253/25196/311059/25283/64547/294515/303185	2.27648	0.00012536	0.00275485	25389/362196/24516/24577/246273/29467/140942/24451/297822/302965/85430/294235/114851/24253/299618/365057/353229/79255/303185/501146/24617/60430/315745
GO:0097191	extrinsic apoptotic signaling pathway	1.89859	0.00386617	0.0231225	25389/24451/302965/24617/299618/25283/64547/294515
GO:0097193	intrinsic apoptotic signaling pathway					2.22186	0.000273673	0.0041465	362196/24577/246273/29467/140942/24451/85430/294235/114851/24253/365057/79255/303185
GO:0097201	negative regulation of transcription from RNA polymerase II promoter in response to stress	1.75066	0.00108342	0.00880462	24516/361384/171071	1.69018	0.00299401	0.0236517	24516/171071
GO:0097237	cellular response to toxic substance					1.85179	0.00726392	0.0457384	24577/58954/64373/24451/297822/502988/365057/24617/29578/683206/314856/308051
GO:0097327	response to antineoplastic agent					1.84622	0.00752332	0.047249	24577/362282/140942/24451/25612/313729/24617/29578
GO:0097421	liver regeneration					1.8151	0.00428376	0.0313738	24577/24451/24253/25493
GO:0097659	nucleic acid-templated transcription	2.24788	0.000108003	0.00238436	25389/24451/29619/366960/24516/79240/58954/58936/29455/24517/494344/114090/313977/361384/24577/29596/79426/297822/25695/316737/83476/25446/29467/171071/114519/316742/246273/78969/114121/361526/362282/499624/24253/304056/679357	2.01755	0.000106394	0.00275485	25389/24516/29455/366960/24577/29619/362282/246273/58954/29467/24522/494344/171071/24517/24451/79426/297822/499624/29596/313977/502988/114090/58936/679357/259241/117560/24518/24253/25493/246760/83514/100362347/691431/291773/79240/312440/297783/114121/114519/363165/498008/294754/316742/100911069/307395/365057/79255/303185/24437/313994
GO:0104004	cellular response to environmental stimulus	1.89732	0.00399614	0.0236161	25112/24577/297822/114851/24392/171071/24617/362282/29642/29344/25283/24401/314856	2.10009	0.000700869	0.00790258	24577/29642/362282/25112/171071/64373/297822/114851/313729
GO:0120031	plasma membrane bounded cell projection assembly	-2.16301	0.001619	0.0119421	291555/362724/307376/246331/29733/25231/85265
GO:1900744	regulation of p38MAPK cascade					2.014	0.000330142	0.00462621	114856/299626/25112/291005
GO:1900745	positive regulation of p38MAPK cascade					1.79618	0.00582591	0.0390144	299626/25112/291005
GO:1901214	regulation of neuron death	1.95361	0.00268286	0.0172359	24451/29619/24516/170580/29467/24253/25283/64547/294515/83516	1.98427	0.00182226	0.0161815	24516/29619/170580/29467/140942/24451/24253/310392/365057/79255
GO:1901215	negative regulation of neuron death	2.04045	0.000459137	0.00478747	24451/29619/24516/170580	1.99675	0.00124166	0.0123362	24516/29619/170580/24451/24253/310392/79255
GO:1901360	organic cyclic compound metabolic process	1.85367	0.000208681	0.00298062	25389/24451/29619/366960/24516/79240/58954/58936/29455/24517/494344/114856/114090/313977/361384/24577/29596/79426/297822/25695/114851/316737/294235/83476/25446/29467/24392/25634/171071/114519/316742/246273/78969/89813/114121/361526/362282/499624/24253/304056/679357/363165/246771/305166/313994/310467/691431/29344/81813/81825/25283/307096/304063/294515/64455/312440/316327/303185/301434/83516	1.5838	0.00215385	0.0183206	25389/24516/29455/366960/114856/24577/29619/362282/246273/58954/29467/140942/24522/494344/171071/89813/24517/25634/24451/79426/305166/246771/297822/499624/64032/310395/29596/313977/24813/502988/114488/294235/114090/58936/679357/114851/259241/117560/24518/24253/25493/81825/246760/83514/100362347/691431/291773/289468/79240/312440/297783/114121/114519/363165/498008/294754/316742/310392/100911069/307…
GO:1901361	organic cyclic compound catabolic process	1.89848	0.00444891	0.0256822	24451/29619/24577/79426/294235
GO:1901362	organic cyclic compound biosynthetic process	2.09841	0.000105798	0.00238436	25389/24451/29619/366960/24516/79240/58954/58936/29455/24517/494344/114856/114090/313977/361384/24577/29596/79426/297822/25695/114851/316737/294235/83476/25446/29467/24392/171071/114519/316742/246273/78969/89813/114121/361526/362282/499624/24253/304056/679357	1.97741	0.000104548	0.00275485	25389/24516/29455/366960/114856/24577/29619/362282/246273/58954/29467/140942/24522/494344/171071/89813/24517/24451/79426/305166/297822/499624/64032/29596/313977/502988/294235/114090/58936/679357/114851/259241/117560/24518/24253/25493/246760/83514/100362347/691431/291773/79240/312440/297783/114121/114519/363165/498008/294754/316742/310392/100911069/307395/365057/79255/303185/24437/313994/29441
GO:1901564	organonitrogen compound metabolic process	1.72582	0.00113636	0.00908899	25389/24451/29619/24516/79240/58936/170580/25112/29455/29194/114856/114090/313977/24577/79426/114851/294235/362196/89829/293820/83476/29467/24392/25634/171071/116663/24617/313155/246273/78969/89813/299618/114121/29157/83425/362282/29517/24253/303336/29618/360772/64534/361679/25697/246771/25196/305166/310467/116596/691431/311059/303803/29344/81825/361296/25283/83505/64547/294515/312440/316327/2996…	1.72677	0.000307409	0.00450314	25389/362196/24516/29455/114856/24577/29619/170580/299626/362282/246273/25112/29467/140942/360772/171071/89813/25634/291005/24451/498803/79426/305166/246771/64032/313977/24813/85430/58835/502988/29157/114488/294235/293820/114090/58936/114851/363140/64534/308652/361296/25612/29194/24253/25493/81825/308283/286761/313729/100362347/691431/79240/312440/114121/315023/498008/310392/24771/299618/312381/3…
GO:1901568	fatty acid derivative metabolic process	-1.9504	0.00661726	0.03459	25664/25107/266674/171518/56266/79242/307092
GO:1901575	organic substance catabolic process	1.68888	0.0094684	0.0431512	24451/29619/58936/170580/313977/24577/79426/316737/294235/362196/29467/24392/25634/246273/78969/362282/360772/25697/310467/311059/29344/81825/361296/25283/83516/24401/25044/29376/314856	1.84541	0.000452694	0.0055991	362196/24577/29619/170580/362282/246273/29467/140942/360772/25634/24451/79426/310395/29376/313977/24813/85430/502988/294235/58936/308652/361296/81825
GO:1901576	organic substance biosynthetic process	1.85036	0.000207879	0.00298062	25389/24451/29619/366960/24516/79240/58954/58936/29455/29194/24517/494344/114856/114090/313977/361384/24577/29596/79426/297822/25695/114851/316737/294235/293820/83476/25446/29467/24392/25634/171071/114519/316742/246273/78969/89813/299618/114121/83425/361526/362282/499624	1.93086	0.000102785	0.00275485	25389/24516/29455/366960/114856/24577/29619/362282/246273/58954/29467/140942/24522/494344/171071/89813/24517/25634/24451/79426/305166/297822/499624/64032/29376/29596/313977/24813/58835/502988/114488/294235/293820/114090/58936/679357/114851/259241/117560/301416/24518/25612/29194/24253/25493/81825/59268/313729/246760/83514/100362347/691431/291773/79240/312440/297783/114121/114519/363165/498008/2947…
GO:1901615	organic hydroxy compound metabolic process	-1.93208	0.00711078	0.0359433	290484/25428/63840/307092/291699/81726/29230/154985/29646	-1.96626	0.00199203	0.0173086	25265/29540/171516/29637/308129/361730/502970/24252/29580/64191/24311/140910/29500/78968/298296/25428/307092/63840
GO:1901652	response to peptide	2.43973	0.000119161	0.00238436	25685/29619/79240/58954/170580/29455/24517/114090/313977/24577/316737/89829/25446/24392/24617/246273/89813/362282/29517/29618/25196/313994/691431/29344/81813/25283/64547/294515/29183/24401/29376/314856/117560	2.31955	0.000123381	0.00275485	25685/29455/24577/29619/170580/362282/246273/58954/89813/24517/64032/29376/313977/502988/114090/117560/24518/25493/313729/691431/79240
GO:1901653	cellular response to peptide	2.42983	0.000125063	0.00238436	25685/79240/58954/170580/29455/313977/24577/316737/89829/24617/246273/89813/362282/29517/25196/313994/691431/29344/81813/25283/64547/294515/24401/29376/314856/117560/304282	2.06437	0.000387847	0.0051098	25685/29455/24577/170580/362282/246273/58954/89813/29376/313977/117560/313729/691431/79240
GO:1901654	response to ketone	1.8148	0.00923247	0.0422694	58954/24517/114856/24577/114851/89829/25446/24617/362282	1.92469	0.0045156	0.0325797	114856/24577/362282/58954/140942/24517/114851/117560/313729
GO:1901655	cellular response to ketone					1.90946	0.00391213	0.0294529	24577/362282/58954/140942/117560/313729
[truncated: 39 more rows]

## Sheet: GSEA 6h
		Mouse				Rat
[truncated: 657 more rows]

## Sheet: GSEA 9h
		Mouse				Rat
[truncated: 614 more rows]

## Sheet: GSEA 24h
		Mouse				Rat
[truncated: 32 more rows]
