# Supplementary material for: A systems approach reveals species differences in hepatic stress response capacity
Source: Toxicol Sci. 2023 Aug 30;196(1):112–25. doi: 10.1093/toxsci/kfad085 (PMC10614045; doi:10.1093/toxsci/kfad085)
Supplement: kfad085_Supplementary_Data [file kfad085_supplementary_data.zip › kfad085_Supplementary_Data/Supplementary File 4.xlsx]

## Sheet: Binned Expression
				Normalised log2-transformed, batch corrected expression										Interval										Ranked-bin
				Untreated mice					Untreated rats					Untreated mice					Untreated rats					Untreated mice					Untreated rats
Mouse Protein ID	Rat Protein ID	Gene Name	Description	M31	M32	M33	M34	M35	R31	R32	R33	R34	R35	M31_bins	M32_bins	M33_bins	M34_bins	M35_bins	R31_bins	R32_bins	R33_bins	R34_bins	R35_bins	M31_binscat	M32_binscat	M33_binscat	M34_binscat	M35_binscat	R31_binscat	R32_binscat	R33_binscat	R34_binscat	R35_binscat
A1CF_MOUSE	A1CF_RAT	A1cf	APOBEC1 complementation factor	0.353583	0.660643	0.0779474	0.543631	0.135246	1.12575	1.14798	1.16301	1.12944	1.05672	(0.165,1.51]	(0.354,1.67]	(-1.13,0.509]	(-0.165,1.25]	(-0.931,0.689]	(0.637,2.43]	(1.13,2.7]	(1.03,2.32]	(0.509,2.03]	(1.01,2.37]	5	5	5	5	5	6	7	6	6	6
AACS_MOUSE	AACS_RAT	Aacs	Acetoacetyl-CoA synthetase	-0.516212	-0.389164	-0.0191965	0.451879	-1.71398	NA	NA	NA	NA	NA	(-1.18,0.165]	(-0.964,0.354]	(-1.13,0.509]	(-0.165,1.25]	(-2.55,-0.931]	NA	NA	NA	NA	NA	4	4	5	5	4	0	0	0	0	0
AAAD_MOUSE	AAAD_RAT	Aadac	Arylacetamide deacetylase	0.920884	1.04463	1.093	1.42652	1.38883	-0.254965	-0.0707096	0.277999	0.904944	0.702239	(0.165,1.51]	(0.354,1.67]	(0.509,2.15]	(1.25,2.66]	(0.689,2.31]	(-1.16,0.637]	(-0.448,1.13]	(-0.259,1.03]	(0.509,2.03]	(-0.344,1.01]	5	5	6	6	6	5	6	5	6	5
AADAT_MOUSE	AADAT_RAT	Aadat	Kynurenine/alpha-aminoadipate aminotransferase, mitochondrial	0.526639	0.791457	0.936881	0.838738	1.43368	2.41182	2.41945	2.67563	2.498	2.62284	(0.165,1.51]	(0.354,1.67]	(0.509,2.15]	(-0.165,1.25]	(0.689,2.31]	(0.637,2.43]	(1.13,2.7]	(2.32,3.61]	(2.03,3.54]	(2.37,3.73]	5	5	6	5	6	6	7	7	7	7
AAK1_MOUSE	AAK1_RAT	Aak1	AP2-associated protein kinase 1	NA	NA	-1.42118	NA	-2.2187	-1.54845	0.672338	0.434217	0.03671	-0.538804	NA	NA	(-2.78,-1.13]	NA	(-2.55,-0.931]	(-2.96,-1.16]	(-0.448,1.13]	(-0.259,1.03]	(-1.01,0.509]	(-1.7,-0.344]	0	0	4	0	4	4	6	5	5	4
SYAC_MOUSE	SYAC_RAT	Aars1	Alanine--tRNA ligase, cytoplasmic	0.226207	0.356924	0.217829	0.83862	0.370355	1.66717	1.70821	1.79606	2.12882	1.73613	(0.165,1.51]	(0.354,1.67]	(-1.13,0.509]	(-0.165,1.25]	(-0.931,0.689]	(0.637,2.43]	(1.13,2.7]	(1.03,2.32]	(2.03,3.54]	(1.01,2.37]	5	5	5	5	5	6	7	6	7	6
SYAM_MOUSE	SYAM_RAT	Aars2	Alanine--tRNA ligase, mitochondrial	0.259096	0.14189	-0.0929212	NA	0.481793	-0.380641	-0.590081	-0.638574	NA	-0.914724	(0.165,1.51]	(-0.964,0.354]	(-1.13,0.509]	NA	(-0.931,0.689]	(-1.16,0.637]	(-2.02,-0.448]	(-1.55,-0.259]	NA	(-1.7,-0.344]	5	4	5	0	5	5	5	4	0	4
AASD1_MOUSE	AASD1_RAT	Aarsd1	Alanyl-tRNA editing protein Aarsd1	NA	0.180242	NA	NA	-0.23984	-0.966816	-0.0763513	0.967599	-1.24504	-1.45853	NA	(-0.964,0.354]	NA	NA	(-0.931,0.689]	(-1.16,0.637]	(-0.448,1.13]	(-0.259,1.03]	(-2.53,-1.01]	(-1.7,-0.344]	0	4	0	0	5	5	6	5	4	4
AASS_MOUSE	AASS_RAT	Aass	Alpha-aminoadipic semialdehyde synthase, mitochondrial	2.01442	2.02125	1.93947	2.43247	2.35062	1.50661	0.763449	1.42046	1.84339	1.57034	(1.51,2.85]	(1.67,2.99]	(0.509,2.15]	(1.25,2.66]	(2.31,3.93]	(0.637,2.43]	(-0.448,1.13]	(1.03,2.32]	(0.509,2.03]	(1.01,2.37]	6	6	6	6	7	6	6	6	6	6
GABT_MOUSE	GABT_RAT	Abat	4-aminobutyrate aminotransferase, mitochondrial	0.89529	1.27099	0.965905	1.43672	1.47635	1.29419	1.54906	0.951286	1.62392	1.36518	(0.165,1.51]	(0.354,1.67]	(0.509,2.15]	(1.25,2.66]	(0.689,2.31]	(0.637,2.43]	(1.13,2.7]	(-0.259,1.03]	(0.509,2.03]	(1.01,2.37]	5	5	6	6	6	6	7	5	6	6
ABCA1_MOUSE	F1LNL3_RAT	Abca1	Phospholipid-transporting ATPase ABCA1	0.299513	0.367848	-0.12245	0.599143	-0.186376	NA	NA	NA	-0.573748	NA	(0.165,1.51]	(0.354,1.67]	(-1.13,0.509]	(-0.165,1.25]	(-0.931,0.689]	NA	NA	NA	(-1.01,0.509]	NA	5	5	5	5	5	0	0	0	5	0
ABCA6_MOUSE	M0R890_RAT	Abca6	ATP-binding cassette sub-family A member 6	-0.061222	NA	-0.4235	-0.302456	-0.0508235	NA	-0.125661	-0.110053	1.53127	-0.30061	(-1.18,0.165]	NA	(-1.13,0.509]	(-1.58,-0.165]	(-0.931,0.689]	NA	(-0.448,1.13]	(-0.259,1.03]	(0.509,2.03]	(-0.344,1.01]	4	0	5	4	5	0	6	5	6	5
ABCBA_MOUSE	Q5FVL8_RAT	Abcb10	ATP-binding cassette sub-family B member 10, mitochondrial	-1.40083	-1.43561	-3.11903	-1.54798	-0.833455	-1.6794	0.556889	NA	0.356738	0.225024	(-2.52,-1.18]	(-2.28,-0.964]	(-4.42,-2.78]	(-1.58,-0.165]	(-0.931,0.689]	(-2.96,-1.16]	(-0.448,1.13]	NA	(-1.01,0.509]	(-0.344,1.01]	3	3	3	4	5	4	6	0	5	5
ABCBB_MOUSE	ABCBB_RAT	Abcb11	Bile salt export pump	0.0381819	-0.320854	-0.0719895	0.134791	0.194763	0.773166	0.792975	1.42911	1.39412	1.31157	(-1.18,0.165]	(-0.964,0.354]	(-1.13,0.509]	(-0.165,1.25]	(-0.931,0.689]	(0.637,2.43]	(-0.448,1.13]	(1.03,2.32]	(0.509,2.03]	(1.01,2.37]	4	4	5	5	5	6	6	6	6	6
MDR3_MOUSE	MDR3_RAT	Abcb4	Phosphatidylcholine translocator ABCB4	0.246617	1.13152	0.372525	0.484679	0.165642	0.832979	-1.39207	-0.0962696	-0.596074	-0.734161	(0.165,1.51]	(0.354,1.67]	(-1.13,0.509]	(-0.165,1.25]	(-0.931,0.689]	(0.637,2.43]	(-2.02,-0.448]	(-0.259,1.03]	(-1.01,0.509]	(-1.7,-0.344]	5	5	5	5	5	6	5	5	5	4
ABCB7_MOUSE	ABCB7_RAT	Abcb7	Iron-sulfur clusters transporter ABCB7, mitochondrial	1.31874	0.964809	1.35119	1.01415	1.44976	-0.720722	-0.465327	-0.657096	-1.066	-0.666116	(0.165,1.51]	(0.354,1.67]	(0.509,2.15]	(-0.165,1.25]	(0.689,2.31]	(-1.16,0.637]	(-2.02,-0.448]	(-1.55,-0.259]	(-2.53,-1.01]	(-1.7,-0.344]	5	5	6	5	6	5	5	4	4	4
MITOS_MOUSE	MITOS_RAT	Abcb8	Mitochondrial potassium channel ATP-binding subunit	-1.67973	-2.4907	NA	-1.20635	-0.709279	NA	-0.265543	NA	1.14933	NA	(-2.52,-1.18]	(-3.6,-2.28]	NA	(-1.58,-0.165]	(-0.931,0.689]	NA	(-0.448,1.13]	NA	(0.509,2.03]	NA	3	2	0	4	5	0	6	0	6	0
MRP2_MOUSE	MRP2_RAT	Abcc2	ATP-binding cassette sub-family C member 2	0.701161	0.767983	0.669542	1.30625	0.794322	-0.345357	0.0131459	-0.255709	0.14424	-0.46245	(0.165,1.51]	(0.354,1.67]	(0.509,2.15]	(1.25,2.66]	(0.689,2.31]	(-1.16,0.637]	(-0.448,1.13]	(-0.259,1.03]	(-1.01,0.509]	(-1.7,-0.344]	5	5	6	6	6	5	6	5	5	4
MRP3_MOUSE	MRP3_RAT	Abcc3	ATP-binding cassette sub-family C member 3	NA	NA	-0.852515	-1.52196	-1.64699	NA	-2.21097	-0.213502	0.111412	NA	NA	NA	(-1.13,0.509]	(-1.58,-0.165]	(-2.55,-0.931]	NA	(-3.6,-2.02]	(-0.259,1.03]	(-1.01,0.509]	NA	0	0	5	4	4	0	4	5	5	0
MRP6_MOUSE	MRP6_RAT	Abcc6	ATP-binding cassette sub-family C member 6	1.20635	1.35662	1.15181	1.24554	1.49758	-0.384544	0.0903197	-0.443466	0.320281	0.0965542	(0.165,1.51]	(0.354,1.67]	(0.509,2.15]	(-0.165,1.25]	(0.689,2.31]	(-1.16,0.637]	(-0.448,1.13]	(-1.55,-0.259]	(-1.01,0.509]	(-0.344,1.01]	5	5	6	5	6	5	6	4	5	5
ABCD1_MOUSE	ABCD1_RAT	Abcd1	ATP-binding cassette sub-family D member 1	NA	NA	0.151669	-1.5444	-2.31653	NA	-1.52643	NA	NA	NA	NA	NA	(-1.13,0.509]	(-1.58,-0.165]	(-2.55,-0.931]	NA	(-2.02,-0.448]	NA	NA	NA	0	0	5	4	4	0	5	0	0	0
ABCD3_MOUSE	ABCD3_RAT	Abcd3	ATP-binding cassette sub-family D member 3	3.57804	3.45762	3.70028	3.92495	3.80915	-0.104159	0.269024	-0.0724871	-0.0291344	0.325901	(2.85,4.19]	(2.99,4.31]	(2.15,3.8]	(2.66,4.07]	(2.31,3.93]	(-1.16,0.637]	(-0.448,1.13]	(-0.259,1.03]	(-1.01,0.509]	(-0.344,1.01]	7	7	7	7	7	5	6	5	5	5
ABCE1_MOUSE	D3ZD23_RAT	Abce1	ATP-binding cassette sub-family E member 1	0.403287	0.469687	0.679928	0.628462	0.461311	-0.497994	-0.780808	-0.422954	-0.692183	-0.444048	(0.165,1.51]	(0.354,1.67]	(0.509,2.15]	(-0.165,1.25]	(-0.931,0.689]	(-1.16,0.637]	(-2.02,-0.448]	(-1.55,-0.259]	(-1.01,0.509]	(-1.7,-0.344]	5	5	6	5	5	5	5	4	5	4
ABCF1_MOUSE	ABCF1_RAT	Abcf1	ATP-binding cassette sub-family F member 1	1.43925	2.39632	2.08821	NA	0.540902	-0.934225	-0.993446	-0.968443	-1.50542	-1.05355	(0.165,1.51]	(1.67,2.99]	(0.509,2.15]	NA	(-0.931,0.689]	(-1.16,0.637]	(-2.02,-0.448]	(-1.55,-0.259]	(-2.53,-1.01]	(-1.7,-0.344]	5	6	6	0	5	5	5	4	4	4
ABCF2_MOUSE	A0A096MIV5_RAT	Abcf2	ATP-binding cassette sub-family F member 2	-0.52427	-0.757266	-0.167449	0.398035	-0.576752	-1.36939	-1.99257	-1.8093	-1.85092	-1.09551	(-1.18,0.165]	(-0.964,0.354]	(-1.13,0.509]	(-0.165,1.25]	(-0.931,0.689]	(-2.96,-1.16]	(-2.02,-0.448]	(-2.84,-1.55]	(-2.53,-1.01]	(-1.7,-0.344]	4	4	5	5	5	4	5	3	4	4
ABCF3_MOUSE	ABCF3_RAT	Abcf3	ATP-binding cassette sub-family F member 3	-0.0231812	NA	NA	NA	-0.159628	-0.936887	-1.94136	-0.0330142	-0.00271984	-0.320823	(-1.18,0.165]	NA	NA	NA	(-0.931,0.689]	(-1.16,0.637]	(-2.02,-0.448]	(-0.259,1.03]	(-1.01,0.509]	(-0.344,1.01]	4	0	0	0	5	5	5	5	5	5
ABCG2_MOUSE	ABCG2_RAT	Abcg2	Broad substrate specificity ATP-binding cassette transporter ABCG2	0.29753	-0.554317	0.592265	-0.780765	0.707141	-4.23337	NA	NA	-4.34458	-4.37272	(0.165,1.51]	(-0.964,0.354]	(0.509,2.15]	(-1.58,-0.165]	(0.689,2.31]	(-4.76,-2.96]	NA	NA	(-5.56,-4.04]	(-4.42,-3.06]	5	4	6	4	6	3	0	0	2	2
ABHDB_MOUSE	D3ZXK4_RAT	Abhd11	Protein ABHD11	-0.933812	0.0273668	-0.982702	0.115098	-0.862507	0.816944	0.62882	0.984465	-0.418531	-0.627616	(-1.18,0.165]	(-0.964,0.354]	(-1.13,0.509]	(-0.165,1.25]	(-0.931,0.689]	(0.637,2.43]	(-0.448,1.13]	(-0.259,1.03]	(-1.01,0.509]	(-1.7,-0.344]	4	4	5	5	5	6	6	5	5	4
ABHEB_MOUSE	ABHEB_RAT	Abhd14b	Protein ABHD14B	2.13076	2.3536	2.39476	3.39022	2.41636	1.93494	2.55385	2.26246	2.38395	2.49666	(1.51,2.85]	(1.67,2.99]	(2.15,3.8]	(2.66,4.07]	(2.31,3.93]	(0.637,2.43]	(1.13,2.7]	(1.03,2.32]	(2.03,3.54]	(2.37,3.73]	6	6	7	7	7	6	7	6	7	7
ABHD2_MOUSE	A0A0G2K337_RAT	Abhd2	Monoacylglycerol lipase ABHD2	-0.0360908	0.00315339	0.125107	0.599255	0.328961	0.0966046	-0.575534	0.0569237	NA	-1.78665	(-1.18,0.165]	(-0.964,0.354]	(-1.13,0.509]	(-0.165,1.25]	(-0.931,0.689]	(-1.16,0.637]	(-2.02,-0.448]	(-0.259,1.03]	NA	(-3.06,-1.7]	4	4	5	5	5	5	5	5	0	3
ABHD5_MOUSE	ABHD5_RAT	Abhd5	1-acylglycerol-3-phosphate O-acyltransferase ABHD5	-2.86821	-2.9284	-2.5733	NA	-2.6211	-2.2769	-2.65947	-2.90433	-2.71968	-4.67109	(-3.86,-2.52]	(-3.6,-2.28]	(-2.78,-1.13]	NA	(-4.17,-2.55]	(-2.96,-1.16]	(-3.6,-2.02]	(-4.13,-2.84]	(-4.04,-2.53]	[-5.79,-4.42]	2	2	4	0	3	4	4	2	3	1
ABHD6_MOUSE	ABHD6_RAT	Abhd6	Monoacylglycerol lipase ABHD6	NA	NA	NA	NA	-0.800909	-0.0931861	0.0309722	1.04304	0.127687	0.14913	NA	NA	NA	NA	(-0.931,0.689]	(-1.16,0.637]	(-0.448,1.13]	(1.03,2.32]	(-1.01,0.509]	(-0.344,1.01]	0	0	0	0	5	5	6	6	5	5
ABI1_MOUSE	ABI1_RAT	Abi1	Abl interactor 1	-3.09469	-2.60018	-3.39563	-2.76229	-3.28511	0.212403	0.0929063	0.852367	-0.380014	-0.112292	(-3.86,-2.52]	(-3.6,-2.28]	(-4.42,-2.78]	(-2.99,-1.58]	(-4.17,-2.55]	(-1.16,0.637]	(-0.448,1.13]	(-0.259,1.03]	(-1.01,0.509]	(-0.344,1.01]	2	2	3	3	3	5	6	5	5	5
ABRX2_MOUSE	D4A415_RAT	Abraxas2	BRISC complex subunit Abraxas 2	0.55811	0.543458	0.805693	0.306425	0.943976	-0.899954	-0.583791	NA	-0.541219	-1.83494	(0.165,1.51]	(0.354,1.67]	(0.509,2.15]	(-0.165,1.25]	(0.689,2.31]	(-1.16,0.637]	(-2.02,-0.448]	NA	(-1.01,0.509]	(-3.06,-1.7]	5	5	6	5	6	5	5	0	5	3
THIKA_MOUSE	THIKA_RAT	Acaa1a	3-ketoacyl-CoA thiolase A, peroxisomal	2.87457	2.22473	2.16306	2.28503	2.78355	0.909792	1.59338	1.8298	2.65362	1.61099	(2.85,4.19]	(1.67,2.99]	(2.15,3.8]	(1.25,2.66]	(2.31,3.93]	(0.637,2.43]	(1.13,2.7]	(1.03,2.32]	(2.03,3.54]	(1.01,2.37]	7	6	7	6	7	6	7	6	7	6
THIKB_MOUSE	THIKB_RAT	Acaa1b	3-ketoacyl-CoA thiolase B, peroxisomal	1.81841	1.92177	2.21505	2.39565	1.86136	0.671393	0.450649	0.886219	1.81003	2.07871	(1.51,2.85]	(1.67,2.99]	(2.15,3.8]	(1.25,2.66]	(0.689,2.31]	(0.637,2.43]	(-0.448,1.13]	(-0.259,1.03]	(0.509,2.03]	(1.01,2.37]	6	6	7	6	6	6	6	5	6	6
THIM_MOUSE	THIM_RAT	Acaa2	3-ketoacyl-CoA thiolase, mitochondrial	5.1724	5.37122	5.51033	5.87163	5.87425	4.77014	5.31306	5.13581	5.49394	5.32718	(4.19,5.53]	(4.31,5.62]	(5.44,7.08]	(5.49,6.9]	(5.55,7.17]	(4.23,6.03]	(4.28,5.86]	(4.9,6.19]	(5.06,6.58]	(5.08,6.44]	8	8	9	9	9	8	9	9	9	9
ACACA_MOUSE	ACACA_RAT	Acaca	Acetyl-CoA carboxylase 1	0.444715	0.471526	0.731542	0.572055	0.695261	0.652544	1.17387	0.814156	0.62804	0.767563	(0.165,1.51]	(0.354,1.67]	(0.509,2.15]	(-0.165,1.25]	(0.689,2.31]	(0.637,2.43]	(1.13,2.7]	(-0.259,1.03]	(0.509,2.03]	(-0.344,1.01]	5	5	6	5	6	6	7	5	6	5
ACACB_MOUSE	E9PSQ0_RAT	Acacb	Acetyl-CoA carboxylase 2	-0.0826894	0.12816	0.655185	0.401158	-0.0260859	0.50354	0.0419597	0.244328	0.594288	0.991866	(-1.18,0.165]	(-0.964,0.354]	(0.509,2.15]	(-0.165,1.25]	(-0.931,0.689]	(-1.16,0.637]	(-0.448,1.13]	(-0.259,1.03]	(0.509,2.03]	(-0.344,1.01]	4	4	6	5	5	5	6	5	6	5
ACD10_MOUSE	F1LSP2_RAT	Acad10	Acyl-CoA dehydrogenase family member 10	0.100826	-0.0153978	0.351938	0.411741	0.863702	1.5466	1.60857	1.68463	1.56304	1.62265	(-1.18,0.165]	(-0.964,0.354]	(-1.13,0.509]	(-0.165,1.25]	(0.689,2.31]	(0.637,2.43]	(1.13,2.7]	(1.03,2.32]	(0.509,2.03]	(1.01,2.37]	4	4	5	5	6	6	7	6	6	6
ACD11_MOUSE	ACD11_RAT	Acad11	Acyl-CoA dehydrogenase family member 11	1.62719	1.51945	1.65448	1.69792	1.8513	1.56985	1.77337	1.73207	1.81237	1.72695	(1.51,2.85]	(0.354,1.67]	(0.509,2.15]	(1.25,2.66]	(0.689,2.31]	(0.637,2.43]	(1.13,2.7]	(1.03,2.32]	(0.509,2.03]	(1.01,2.37]	6	5	6	6	6	6	7	6	6	6
ACAD8_MOUSE	M0RDK9_RAT	Acad8	Isobutyryl-CoA dehydrogenase, mitochondrial	0.684294	0.794115	0.912458	1.06063	1.09232	1.02493	1.72982	1.51245	2.29893	1.43553	(0.165,1.51]	(0.354,1.67]	(0.509,2.15]	(-0.165,1.25]	(0.689,2.31]	(0.637,2.43]	(1.13,2.7]	(1.03,2.32]	(2.03,3.54]	(1.01,2.37]	5	5	6	5	6	6	7	6	7	6
ACAD9_MOUSE	ACAD9_RAT	Acad9	Complex I assembly factor ACAD9, mitochondrial	0.998697	0.431994	0.215834	-0.103038	1.27541	0.349873	0.638698	0.698587	0.680362	0.787652	(0.165,1.51]	(0.354,1.67]	(-1.13,0.509]	(-0.165,1.25]	(0.689,2.31]	(-1.16,0.637]	(-0.448,1.13]	(-0.259,1.03]	(0.509,2.03]	(-0.344,1.01]	5	5	5	5	6	5	6	5	6	5
ACADL_MOUSE	ACADL_RAT	Acadl	Long-chain specific acyl-CoA dehydrogenase, mitochondrial	2.97994	3.53694	3.31831	3.67248	3.57899	3.87277	4.25735	4.0563	4.44705	4.39941	(2.85,4.19]	(2.99,4.31]	(2.15,3.8]	(2.66,4.07]	(2.31,3.93]	(2.43,4.23]	(2.7,4.28]	(3.61,4.9]	(3.54,5.06]	(3.73,5.08]	7	7	7	7	7	7	8	8	8	8
ACADM_MOUSE	ACADM_RAT	Acadm	Medium-chain specific acyl-CoA dehydrogenase, mitochondrial	3.63022	3.716	3.82058	3.94403	4.06126	3.02155	3.15885	3.08297	3.28382	3.21841	(2.85,4.19]	(2.99,4.31]	(3.8,5.44]	(2.66,4.07]	(3.93,5.55]	(2.43,4.23]	(2.7,4.28]	(2.32,3.61]	(2.03,3.54]	(2.37,3.73]	7	7	8	7	8	7	8	7	7	7
ACADS_MOUSE	ACADS_RAT	Acads	Short-chain specific acyl-CoA dehydrogenase, mitochondrial	2.67529	2.75823	2.87496	3.09258	3.26546	2.38598	3.04064	2.79303	3.17255	2.76286	(1.51,2.85]	(1.67,2.99]	(2.15,3.8]	(2.66,4.07]	(2.31,3.93]	(0.637,2.43]	(2.7,4.28]	(2.32,3.61]	(2.03,3.54]	(2.37,3.73]	6	6	7	7	7	6	8	7	7	7
ACDSB_MOUSE	ACDSB_RAT	Acadsb	Short/branched chain specific acyl-CoA dehydrogenase, mitochondrial	0.246145	0.610578	0.925699	1.00673	0.994753	0.796128	0.907386	1.07391	1.27215	0.958938	(0.165,1.51]	(0.354,1.67]	(0.509,2.15]	(-0.165,1.25]	(0.689,2.31]	(0.637,2.43]	(-0.448,1.13]	(1.03,2.32]	(0.509,2.03]	(-0.344,1.01]	5	5	6	5	6	6	6	6	6	5
ACADV_MOUSE	ACADV_RAT	Acadvl	Very long-chain specific acyl-CoA dehydrogenase, mitochondrial	1.30615	1.49803	1.39407	1.78689	1.90641	2.84863	3.21008	3.37551	3.62545	3.321	(0.165,1.51]	(0.354,1.67]	(0.509,2.15]	(1.25,2.66]	(0.689,2.31]	(2.43,4.23]	(2.7,4.28]	(2.32,3.61]	(3.54,5.06]	(2.37,3.73]	5	5	6	6	6	7	8	7	8	7
THIL_MOUSE	THIL_RAT	Acat1	Acetyl-CoA acetyltransferase, mitochondrial	3.33332	3.59199	3.80641	3.67534	3.89097	4.27067	4.38495	4.2425	4.69903	4.71004	(2.85,4.19]	(2.99,4.31]	(3.8,5.44]	(2.66,4.07]	(2.31,3.93]	(4.23,6.03]	(4.28,5.86]	(3.61,4.9]	(3.54,5.06]	(3.73,5.08]	7	7	8	7	7	8	9	8	8	8
THIC_MOUSE	THIC_RAT	Acat2	Acetyl-CoA acetyltransferase, cytosolic	NA	NA	NA	NA	NA	1.31272	1.02389	0.367508	1.2289	0.866635	NA	NA	NA	NA	NA	(0.637,2.43]	(-0.448,1.13]	(-0.259,1.03]	(0.509,2.03]	(-0.344,1.01]	0	0	0	0	0	6	6	5	6	5
GCP60_MOUSE	GCP60_RAT	Acbd3	Golgi resident protein GCP60	0.102263	-0.377308	-0.198495	-0.255558	-0.387938	-1.23424	-1.02509	-1.12854	NA	-0.705712	(-1.18,0.165]	(-0.964,0.354]	(-1.13,0.509]	(-1.58,-0.165]	(-0.931,0.689]	(-2.96,-1.16]	(-2.02,-0.448]	(-1.55,-0.259]	NA	(-1.7,-0.344]	4	4	5	4	5	4	5	4	0	4
ACBD5_MOUSE	ACBD5_RAT	Acbd5	Acyl-CoA-binding domain-containing protein 5	0.944456	1.33619	1.14	1.55052	1.0392	-1.64392	-2.58189	-1.46596	-1.13287	-1.20659	(0.165,1.51]	(0.354,1.67]	(0.509,2.15]	(1.25,2.66]	(0.689,2.31]	(-2.96,-1.16]	(-3.6,-2.02]	(-1.55,-0.259]	(-2.53,-1.01]	(-1.7,-0.344]	5	5	6	6	6	4	4	4	4	4
ACINU_MOUSE	E9PST5_RAT	Acin1	Apoptotic chromatin condensation inducer in the nucleus	-1.11914	-0.175512	-1.4863	-0.235432	-0.835285	-2.1457	-1.41043	-1.7096	-1.62595	-1.62467	(-1.18,0.165]	(-0.964,0.354]	(-2.78,-1.13]	(-1.58,-0.165]	(-0.931,0.689]	(-2.96,-1.16]	(-2.02,-0.448]	(-2.84,-1.55]	(-2.53,-1.01]	(-1.7,-0.344]	4	4	4	4	5	4	5	3	4	4
ACLY_MOUSE	ACLY_RAT	Acly	ATP-citrate synthase	1.84723	1.8629	2.21911	1.98174	2.31909	3.19359	3.69816	3.38176	3.38526	3.4106	(1.51,2.85]	(1.67,2.99]	(2.15,3.8]	(1.25,2.66]	(2.31,3.93]	(2.43,4.23]	(2.7,4.28]	(2.32,3.61]	(2.03,3.54]	(2.37,3.73]	6	6	7	6	7	7	8	7	7	7
ACOC_MOUSE	ACOC_RAT	Aco1	Cytoplasmic aconitate hydratase	2.47157	2.91174	3.01693	3.09138	3.12315	1.37513	1.74156	1.80734	1.87839	2.00197	(1.51,2.85]	(1.67,2.99]	(2.15,3.8]	(2.66,4.07]	(2.31,3.93]	(0.637,2.43]	(1.13,2.7]	(1.03,2.32]	(0.509,2.03]	(1.01,2.37]	6	6	7	7	7	6	7	6	6	6
ACON_MOUSE	ACON_RAT	Aco2	Aconitate hydratase, mitochondrial	2.39446	2.5355	2.66641	2.88829	2.64589	1.7253	1.97536	1.7536	2.00438	2.13559	(1.51,2.85]	(1.67,2.99]	(2.15,3.8]	(2.66,4.07]	(2.31,3.93]	(0.637,2.43]	(1.13,2.7]	(1.03,2.32]	(0.509,2.03]	(1.01,2.37]	6	6	7	7	7	6	7	6	6	6
ACOT1_MOUSE	ACOT1_RAT	Acot1	Acyl-coenzyme A thioesterase 1	0.115562	0.136383	0.165784	0.3743	0.00491025	-0.606454	-1.44089	-0.0213156	NA	0.333348	(-1.18,0.165]	(-0.964,0.354]	(-1.13,0.509]	(-0.165,1.25]	(-0.931,0.689]	(-1.16,0.637]	(-2.02,-0.448]	(-0.259,1.03]	NA	(-0.344,1.01]	4	4	5	5	5	5	5	5	0	5
ACO12_MOUSE	ACO12_RAT	Acot12	Acetyl-coenzyme A thioesterase	-0.938856	-0.140398	-1.05241	-1.22814	-0.232436	-0.0163464	-0.194953	0.313805	0.15197	0.0117689	(-1.18,0.165]	(-0.964,0.354]	(-1.13,0.509]	(-1.58,-0.165]	(-0.931,0.689]	(-1.16,0.637]	(-0.448,1.13]	(-0.259,1.03]	(-1.01,0.509]	(-0.344,1.01]	4	4	5	4	5	5	6	5	5	5
ACO13_MOUSE	D3ZA93_RAT	Acot13	Acyl-coenzyme A thioesterase 13	2.20117	2.75094	2.6996	2.89318	3.06234	1.43524	1.32979	0.792883	0.388734	1.18623	(1.51,2.85]	(1.67,2.99]	(2.15,3.8]	(2.66,4.07]	(2.31,3.93]	(0.637,2.43]	(1.13,2.7]	(-0.259,1.03]	(-1.01,0.509]	(1.01,2.37]	6	6	7	7	7	6	7	5	5	6
ACOT2_MOUSE	ACOT2_RAT	Acot2	Acyl-coenzyme A thioesterase 2, mitochondrial	2.28263	0.474976	2.27442	3.40283	1.67862	-1.15411	-1.19113	-0.378217	-2.05993	-0.591534	(1.51,2.85]	(0.354,1.67]	(2.15,3.8]	(2.66,4.07]	(0.689,2.31]	(-1.16,0.637]	(-2.02,-0.448]	(-1.55,-0.259]	(-2.53,-1.01]	(-1.7,-0.344]	6	5	7	7	6	5	5	4	4	4
BACH_MOUSE	BACH_RAT	Acot7	Cytosolic acyl coenzyme A thioester hydrolase	-2.90272	-2.74218	-3.46122	-1.62761	-2.7076	-2.01833	-1.25714	-1.20797	-1.05228	-1.47905	(-3.86,-2.52]	(-3.6,-2.28]	(-4.42,-2.78]	(-2.99,-1.58]	(-4.17,-2.55]	(-2.96,-1.16]	(-2.02,-0.448]	(-1.55,-0.259]	(-2.53,-1.01]	(-1.7,-0.344]	2	2	3	3	3	4	5	4	4	4
ACOT8_MOUSE	ACOT8_RAT	Acot8	Acyl-coenzyme A thioesterase 8	-2.21681	NA	NA	NA	NA	-0.650535	-1.85779	NA	-0.48455	-0.239762	(-2.52,-1.18]	NA	NA	NA	NA	(-1.16,0.637]	(-2.02,-0.448]	NA	(-1.01,0.509]	(-0.344,1.01]	3	0	0	0	0	5	5	0	5	5
ACOX1_MOUSE	ACOX1_RAT	Acox1	Peroxisomal acyl-coenzyme A oxidase 1	3.55662	3.39389	3.716	3.77995	3.84026	2.90987	2.823	3.09064	2.94039	3.46887	(2.85,4.19]	(2.99,4.31]	(2.15,3.8]	(2.66,4.07]	(2.31,3.93]	(2.43,4.23]	(2.7,4.28]	(2.32,3.61]	(2.03,3.54]	(2.37,3.73]	7	7	7	7	7	7	8	7	7	7
ACOX2_MOUSE	ACOX2_RAT	Acox2	Peroxisomal acyl-coenzyme A oxidase 2	-0.0647082	-0.133435	0.422414	0.87912	0.298242	1.79298	2.7552	2.46969	3.31809	2.74167	(-1.18,0.165]	(-0.964,0.354]	(-1.13,0.509]	(-0.165,1.25]	(-0.931,0.689]	(0.637,2.43]	(2.7,4.28]	(2.32,3.61]	(2.03,3.54]	(2.37,3.73]	4	4	5	5	5	6	8	7	7	7
ACOX3_MOUSE	ACOX3_RAT	Acox3	Peroxisomal acyl-coenzyme A oxidase 3	-3.22063	NA	-3.70452	-3.97469	-3.27827	0.778487	0.93509	1.57772	1.52432	1.34705	(-3.86,-2.52]	NA	(-4.42,-2.78]	(-4.4,-2.99]	(-4.17,-2.55]	(0.637,2.43]	(-0.448,1.13]	(1.03,2.32]	(0.509,2.03]	(1.01,2.37]	2	0	3	2	3	6	6	6	6	6
PPAC_MOUSE	PPAC_RAT	Acp1	Low molecular weight phosphotyrosine protein phosphatase	0.0546494	NA	NA	NA	-0.0260304	-2.32241	-0.640845	NA	-1.09334	-1.58619	(-1.18,0.165]	NA	NA	NA	(-0.931,0.689]	(-2.96,-1.16]	(-2.02,-0.448]	NA	(-2.53,-1.01]	(-1.7,-0.344]	4	0	0	0	5	4	5	0	4	4
PPA6_MOUSE	Q4FZU0_RAT	Acp6	Lysophosphatidic acid phosphatase type 6	-1.16236	-0.215117	-0.477355	-1.38777	0.409862	-0.142929	0.222879	0.249449	0.259153	0.328408	(-1.18,0.165]	(-0.964,0.354]	(-1.13,0.509]	(-1.58,-0.165]	(-0.931,0.689]	(-1.16,0.637]	(-0.448,1.13]	(-0.259,1.03]	(-1.01,0.509]	(-0.344,1.01]	4	4	5	4	5	5	6	5	5	5
ACSF2_MOUSE	ACSF2_RAT	Acsf2	Medium-chain acyl-CoA ligase ACSF2, mitochondrial	1.94449	2.1237	2.37793	2.44293	2.2558	0.726026	1.16561	0.733363	1.14515	1.24476	(1.51,2.85]	(1.67,2.99]	(2.15,3.8]	(1.25,2.66]	(0.689,2.31]	(0.637,2.43]	(1.13,2.7]	(-0.259,1.03]	(0.509,2.03]	(1.01,2.37]	6	6	7	6	6	6	7	5	6	6
ACSF3_MOUSE	D3ZUX7_RAT	Acsf3	Malonate--CoA ligase ACSF3, mitochondrial	-0.254814	1.42798	0.130353	NA	-0.225038	NA	NA	-1.63532	-1.05177	-1.48955	(-1.18,0.165]	(0.354,1.67]	(-1.13,0.509]	NA	(-0.931,0.689]	NA	NA	(-2.84,-1.55]	(-2.53,-1.01]	(-1.7,-0.344]	4	5	5	0	5	0	0	3	4	4
ACSL1_MOUSE	ACSL1_RAT	Acsl1	Long-chain-fatty-acid--CoA ligase 1	2.63111	2.832	3.04279	3.08932	3.07246	4.03507	4.59165	4.57243	4.55134	4.77867	(1.51,2.85]	(1.67,2.99]	(2.15,3.8]	(2.66,4.07]	(2.31,3.93]	(2.43,4.23]	(4.28,5.86]	(3.61,4.9]	(3.54,5.06]	(3.73,5.08]	6	6	7	7	7	7	9	8	8	8
ACSL3_MOUSE	ACSL3_RAT	Acsl3	Long-chain-fatty-acid--CoA ligase 3	NA	NA	-2.83632	-3.09758	NA	-3.95427	NA	NA	-1.17144	NA	NA	NA	(-4.42,-2.78]	(-4.4,-2.99]	NA	(-4.76,-2.96]	NA	NA	(-2.53,-1.01]	NA	0	0	3	2	0	3	0	0	4	0
ACSL4_MOUSE	ACSL4_RAT	Acsl4	Long-chain-fatty-acid--CoA ligase 4	NA	NA	1.85672	1.78634	-0.315192	0.32892	1.64603	1.21277	0.644066	0.798787	NA	NA	(0.509,2.15]	(1.25,2.66]	(-0.931,0.689]	(-1.16,0.637]	(1.13,2.7]	(1.03,2.32]	(0.509,2.03]	(-0.344,1.01]	0	0	6	6	5	5	7	6	6	5
ACSL5_MOUSE	ACSL5_RAT	Acsl5	Long-chain-fatty-acid--CoA ligase 5	1.60978	1.90849	1.91715	2.10076	2.13795	2.58763	2.5803	2.69499	3.07305	3.0099	(1.51,2.85]	(1.67,2.99]	(0.509,2.15]	(1.25,2.66]	(0.689,2.31]	(2.43,4.23]	(1.13,2.7]	(2.32,3.61]	(2.03,3.54]	(2.37,3.73]	6	6	6	6	6	7	7	7	7	7
ACSM3_MOUSE	ACSM3_RAT	Acsm3	Acyl-coenzyme A synthetase ACSM3, mitochondrial	-0.0875531	-0.0870972	0.166633	0.704225	-0.086688	-0.377907	-0.727798	-0.518826	-0.355383	-0.377608	(-1.18,0.165]	(-0.964,0.354]	(-1.13,0.509]	(-0.165,1.25]	(-0.931,0.689]	(-1.16,0.637]	(-2.02,-0.448]	(-1.55,-0.259]	(-1.01,0.509]	(-1.7,-0.344]	4	4	5	5	5	5	5	4	5	4
ACSM5_MOUSE	ACSM5_RAT	Acsm5	Acyl-coenzyme A synthetase ACSM5, mitochondrial	0.14025	0.539834	0.358229	1.19896	0.803647	-0.19801	0.392334	0.752665	0.816872	1.20834	(-1.18,0.165]	(0.354,1.67]	(-1.13,0.509]	(-0.165,1.25]	(0.689,2.31]	(-1.16,0.637]	(-0.448,1.13]	(-0.259,1.03]	(0.509,2.03]	(1.01,2.37]	4	5	5	5	6	5	6	5	6	6
ACSA_MOUSE	G3V9U0_RAT	Acss2	Acetyl-coenzyme A synthetase, cytoplasmic	0.158059	0.257404	0.618434	0.498416	0.303841	-0.134756	0.307825	-0.381723	-0.0747907	-0.0964794	(-1.18,0.165]	(-0.964,0.354]	(0.509,2.15]	(-0.165,1.25]	(-0.931,0.689]	(-1.16,0.637]	(-0.448,1.13]	(-1.55,-0.259]	(-1.01,0.509]	(-0.344,1.01]	4	4	6	5	5	5	6	4	5	5
ACSS3_MOUSE	ACSS3_RAT	Acss3	Acyl-CoA synthetase short-chain family member 3, mitochondrial	1.62263	1.12139	1.0845	0.0371295	2.07477	0.968225	1.61716	1.55697	1.60795	1.59437	(1.51,2.85]	(0.354,1.67]	(0.509,2.15]	(-0.165,1.25]	(0.689,2.31]	(0.637,2.43]	(1.13,2.7]	(1.03,2.32]	(0.509,2.03]	(1.01,2.37]	6	5	6	5	6	6	7	6	6	6
ACTB_MOUSE;ACTG_MOUSE	ACTB_RAT;ACTG_RAT	Actb;Actg1	Actin, cytoplasmic 1	3.73315	3.7513	3.69626	4.61883	3.98265	3.86058	4.26148	3.9482	5.02595	4.21136	(2.85,4.19]	(2.99,4.31]	(2.15,3.8]	(4.07,5.49]	(3.93,5.55]	(2.43,4.23]	(2.7,4.28]	(3.61,4.9]	(3.54,5.06]	(3.73,5.08]	7	7	7	8	8	7	8	8	8	8
ACTBL_MOUSE	D3ZRN3_RAT	Actbl2	Beta-actin-like protein 2	3.22512	2.8844	3.2112	3.69965	2.97479	NA	NA	NA	-3.21416	-2.88708	(2.85,4.19]	(1.67,2.99]	(2.15,3.8]	(2.66,4.07]	(2.31,3.93]	NA	NA	NA	(-4.04,-2.53]	(-3.06,-1.7]	7	6	7	7	7	0	0	0	3	3
ACTN1_MOUSE	ACTN1_RAT	Actn1	Alpha-actinin-1	2.26058	2.24306	2.51445	2.52305	2.4576	1.07763	0.337493	0.623612	0.43044	0.413744	(1.51,2.85]	(1.67,2.99]	(2.15,3.8]	(1.25,2.66]	(2.31,3.93]	(0.637,2.43]	(-0.448,1.13]	(-0.259,1.03]	(-1.01,0.509]	(-0.344,1.01]	6	6	7	6	7	6	6	5	5	5
ACTN4_MOUSE	ACTN4_RAT	Actn4	Alpha-actinin-4	1.76158	1.71057	1.67572	1.97228	1.8308	1.66487	1.92456	1.85142	2.02619	1.85841	(1.51,2.85]	(1.67,2.99]	(0.509,2.15]	(1.25,2.66]	(0.689,2.31]	(0.637,2.43]	(1.13,2.7]	(1.03,2.32]	(2.03,3.54]	(1.01,2.37]	6	6	6	6	6	6	7	6	7	6
ACTZ_MOUSE	ACTZ_RAT	Actr1a	Alpha-centractin	-1.91312	NA	-2.19552	NA	NA	-2.31359	-1.74679	-1.67905	-1.42671	-1.45766	(-2.52,-1.18]	NA	(-2.78,-1.13]	NA	NA	(-2.96,-1.16]	(-2.02,-0.448]	(-2.84,-1.55]	(-2.53,-1.01]	(-1.7,-0.344]	3	0	4	0	0	4	5	3	4	4
ARP2_MOUSE	ARP2_RAT	Actr2	Actin-related protein 2	-0.532462	-0.312345	0.373977	0.0765857	-0.17917	0.951125	0.965884	0.74613	1.08083	0.864209	(-1.18,0.165]	(-0.964,0.354]	(-1.13,0.509]	(-0.165,1.25]	(-0.931,0.689]	(0.637,2.43]	(-0.448,1.13]	(-0.259,1.03]	(0.509,2.03]	(-0.344,1.01]	4	4	5	5	5	6	6	5	6	5
ARP3_MOUSE	ARP3_RAT	Actr3	Actin-related protein 3	-0.36332	-0.0971386	-0.37546	-0.0648603	-0.398313	0.0319107	0.812441	0.593251	0.25981	0.014311	(-1.18,0.165]	(-0.964,0.354]	(-1.13,0.509]	(-0.165,1.25]	(-0.931,0.689]	(-1.16,0.637]	(-0.448,1.13]	(-0.259,1.03]	(-1.01,0.509]	(-0.344,1.01]	4	4	5	5	5	5	6	5	5	5
ACY3_MOUSE	ACY3_RAT	Acy3	N-acyl-aromatic-L-amino acid amidohydrolase (carboxylate-forming)	NA	-1.32623	-1.23773	-1.55543	-0.992242	-1.03655	NA	NA	-1.30711	-1.36506	NA	(-2.28,-0.964]	(-2.78,-1.13]	(-1.58,-0.165]	(-2.55,-0.931]	(-1.16,0.637]	NA	NA	(-2.53,-1.01]	(-1.7,-0.344]	0	3	4	4	4	5	0	0	4	4
ADA_MOUSE	ADA_RAT	Ada	Adenosine deaminase	2.03252	2.56209	2.76899	2.77878	3.49628	0.986043	1.51448	1.50179	0.69892	1.30398	(1.51,2.85]	(1.67,2.99]	(2.15,3.8]	(2.66,4.07]	(2.31,3.93]	(0.637,2.43]	(1.13,2.7]	(1.03,2.32]	(0.509,2.03]	(1.01,2.37]	6	6	7	7	7	6	7	6	6	6
ADAP2_MOUSE	ADAP2_RAT	Adap2	Arf-GAP with dual PH domain-containing protein 2	1.48418	1.45149	1.28103	-0.938064	-3.43233	-1.3219	-0.25057	NA	-3.13205	-1.74202	(0.165,1.51]	(0.354,1.67]	(0.509,2.15]	(-1.58,-0.165]	(-4.17,-2.55]	(-2.96,-1.16]	(-0.448,1.13]	NA	(-4.04,-2.53]	(-3.06,-1.7]	5	5	6	4	3	4	6	0	3	3
ADCK5_MOUSE	A0A0G2K6E7_RAT	Adck5	Uncharacterized aarF domain-containing protein kinase 5	NA	-4.05528	-2.62292	NA	-3.14711	-4.34495	-2.3946	NA	-2.82497	-1.95388	NA	[-4.93,-3.6]	(-2.78,-1.13]	NA	(-4.17,-2.55]	(-4.76,-2.96]	(-3.6,-2.02]	NA	(-4.04,-2.53]	(-3.06,-1.7]	0	1	4	0	3	3	4	0	3	3
ADDA_MOUSE	ADDA_RAT	Add1	Alpha-adducin	0.963891	NA	NA	NA	NA	NA	NA	NA	NA	NA	(0.165,1.51]	NA	NA	NA	NA	NA	NA	NA	NA	NA	5	0	0	0	0	0	0	0	0	0
AGRL2_MOUSE	AGRL2_RAT	Adgrl2	Adhesion G protein-coupled receptor L2	NA	NA	NA	NA	NA	NA	NA	NA	-2.55337	0.237646	NA	NA	NA	NA	NA	NA	NA	NA	(-4.04,-2.53]	(-0.344,1.01]	0	0	0	0	0	0	0	0	3	5
ADH1_MOUSE	ADH1_RAT	Adh1	Alcohol dehydrogenase 1	5.5868	5.98813	5.90992	6.14808	5.97049	6.27444	7.15359	6.43741	6.68384	6.85664	(5.53,6.87]	(5.62,6.94]	(5.44,7.08]	(5.49,6.9]	(5.55,7.17]	(6.03,7.83]	(5.86,7.45]	(6.19,7.49]	(6.58,8.11]	(6.44,7.81]	9	9	9	9	9	9	10	10	10	10
ADH4_MOUSE	ADH4_RAT	Adh4	All-trans-retinol dehydrogenase [NAD(+)] ADH4	-1.11085	-0.463735	-1.09359	-1.30607	-0.611743	-0.40822	0.567736	0.54815	0.478839	0.91544	(-1.18,0.165]	(-0.964,0.354]	(-1.13,0.509]	(-1.58,-0.165]	(-0.931,0.689]	(-1.16,0.637]	(-0.448,1.13]	(-0.259,1.03]	(-1.01,0.509]	(-0.344,1.01]	4	4	5	4	5	5	6	5	5	5
ADHX_MOUSE	ADHX_RAT	Adh5	Alcohol dehydrogenase class-3	2.43793	2.809	3.0755	2.92482	2.83052	2.23398	2.83693	2.69122	2.72174	2.78982	(1.51,2.85]	(1.67,2.99]	(2.15,3.8]	(2.66,4.07]	(2.31,3.93]	(0.637,2.43]	(2.7,4.28]	(2.32,3.61]	(2.03,3.54]	(2.37,3.73]	6	6	7	7	7	6	8	7	7	7
HOT_MOUSE	HOT_RAT	Adhfe1	Hydroxyacid-oxoacid transhydrogenase, mitochondrial	0.374067	0.594503	0.644757	1.03612	0.99685	1.42551	1.72822	1.68351	1.87318	1.46304	(0.165,1.51]	(0.354,1.67]	(0.509,2.15]	(-0.165,1.25]	(0.689,2.31]	(0.637,2.43]	(1.13,2.7]	(1.03,2.32]	(0.509,2.03]	(1.01,2.37]	5	5	6	5	6	6	7	6	6	6
MTND_MOUSE	MTND_RAT	Adi1	1,2-dihydroxy-3-keto-5-methylthiopentene dioxygenase	0.190509	-0.44298	-0.15332	0.249363	0.193493	-0.914282	-0.309884	-0.115839	-0.421088	0.0720171	(0.165,1.51]	(-0.964,0.354]	(-1.13,0.509]	(-0.165,1.25]	(-0.931,0.689]	(-1.16,0.637]	(-0.448,1.13]	(-0.259,1.03]	(-1.01,0.509]	(-0.344,1.01]	5	4	5	5	5	5	6	5	5	5
ADK_MOUSE	ADK_RAT	Adk	Adenosine kinase	3.07476	3.69229	3.679	3.52942	3.77685	1.28164	1.43185	1.56088	1.68898	1.61781	(2.85,4.19]	(2.99,4.31]	(2.15,3.8]	(2.66,4.07]	(2.31,3.93]	(0.637,2.43]	(1.13,2.7]	(1.03,2.32]	(0.509,2.03]	(1.01,2.37]	7	7	7	7	7	6	7	6	6	6
ADPGK_MOUSE	G3V784_RAT	Adpgk	ADP-dependent glucokinase	NA	NA	NA	NA	-4.91593	NA	NA	NA	NA	-1.33723	NA	NA	NA	NA	(-5.79,-4.17]	NA	NA	NA	NA	(-1.7,-0.344]	0	0	0	0	2	0	0	0	0	4
ADRM1_MOUSE	ADRM1_RAT	Adrm1	Proteasomal ubiquitin receptor ADRM1	-0.239132	-0.373797	0.0463435	NA	0.136288	-1.30544	-1.21273	-2.54042	-0.0361909	-1.23508	(-1.18,0.165]	(-0.964,0.354]	(-1.13,0.509]	NA	(-0.931,0.689]	(-2.96,-1.16]	(-2.02,-0.448]	(-2.84,-1.55]	(-1.01,0.509]	(-1.7,-0.344]	4	4	5	0	5	4	5	3	5	4
PUR8_MOUSE	D3ZW08_RAT	Adsl	Adenylosuccinate lyase	-0.754144	-0.4315	-0.369556	-0.493694	-0.391561	0.410032	0.731208	0.224853	0.576621	0.271911	(-1.18,0.165]	(-0.964,0.354]	(-1.13,0.509]	(-1.58,-0.165]	(-0.931,0.689]	(-1.16,0.637]	(-0.448,1.13]	(-0.259,1.03]	(0.509,2.03]	(-0.344,1.01]	4	4	5	4	5	5	6	5	6	5
AFAD_MOUSE	AFAD_RAT	Afdn	Afadin	2.05467	1.76639	2.31503	2.35223	1.78356	1.89379	1.80295	1.27475	2.13435	0.86916	(1.51,2.85]	(1.67,2.99]	(2.15,3.8]	(1.25,2.66]	(0.689,2.31]	(0.637,2.43]	(1.13,2.7]	(1.03,2.32]	(2.03,3.54]	(-0.344,1.01]	6	6	7	6	6	6	7	6	7	5
AFG1L_MOUSE	AFG1L_RAT	Afg1l	AFG1-like ATPase	NA	NA	-3.39459	NA	-3.15715	-0.509603	-0.0444605	-0.106092	1.46448	0.61643	NA	NA	(-4.42,-2.78]	NA	(-4.17,-2.55]	(-1.16,0.637]	(-0.448,1.13]	(-0.259,1.03]	(0.509,2.03]	(-0.344,1.01]	0	0	3	0	3	5	6	5	6	5
AFG31_MOUSE	D3ZZ20_RAT	Afg3l1	AFG3-like protein 1	NA	NA	-3.7191	-2.9269	-2.94875	0.620659	NA	-0.867031	-2.18493	-0.57046	NA	NA	(-4.42,-2.78]	(-2.99,-1.58]	(-4.17,-2.55]	(-1.16,0.637]	NA	(-1.55,-0.259]	(-2.53,-1.01]	(-1.7,-0.344]	0	0	3	3	3	5	0	4	4	4
AFG32_MOUSE	F1LN92_RAT	Afg3l2	AFG3-like protein 2	1.10817	1.55187	0.868617	1.48936	1.28504	0.0676119	-0.000201621	0.216007	0.0841446	0.0440735	(0.165,1.51]	(0.354,1.67]	(0.509,2.15]	(1.25,2.66]	(0.689,2.31]	(-1.16,0.637]	(-0.448,1.13]	(-0.259,1.03]	(-1.01,0.509]	(-0.344,1.01]	5	5	6	6	6	5	6	5	5	5
AFAM_MOUSE	AFAM_RAT	Afm	Afamin	1.25766	1.68194	0.700379	1.49656	0.865416	0.590707	0.777153	0.18823	0.0127419	0.824361	(0.165,1.51]	(1.67,2.99]	(0.509,2.15]	(1.25,2.66]	(0.689,2.31]	(-1.16,0.637]	(-0.448,1.13]	(-0.259,1.03]	(-1.01,0.509]	(-0.344,1.01]	5	6	6	6	6	5	6	5	5	5
KFA_MOUSE	M0RC77_RAT	Afmid	Kynurenine formamidase	0.602677	NA	-0.107242	0.0855733	0.165949	1.4496	2.01198	2.10538	1.90529	1.94728	(0.165,1.51]	NA	(-1.13,0.509]	(-0.165,1.25]	(-0.931,0.689]	(0.637,2.43]	(1.13,2.7]	(1.03,2.32]	(0.509,2.03]	(1.01,2.37]	5	0	5	5	5	6	7	6	6	6
AGFG2_MOUSE	A0A0G2K7G2_RAT	Agfg2	Arf-GAP domain and FG repeat-containing protein 2	NA	NA	NA	-2.92052	-2.44351	NA	NA	NA	NA	NA	NA	NA	NA	(-2.99,-1.58]	(-2.55,-0.931]	NA	NA	NA	NA	NA	0	0	0	3	4	0	0	0	0	0
AGK_MOUSE	D3Z9L0_RAT	Agk	Acylglycerol kinase, mitochondrial	1.19508	-0.15649	0.696872	0.783949	-0.451787	NA	NA	NA	-3.21009	-2.28081	(0.165,1.51]	(-0.964,0.354]	(0.509,2.15]	(-0.165,1.25]	(-0.931,0.689]	NA	NA	NA	(-4.04,-2.53]	(-3.06,-1.7]	5	4	6	5	5	0	0	0	3	3
F8VPN4_MOUSE	D4AEH9_RAT	Agl	4-alpha-glucanotransferase	0.707877	1.35798	1.33466	0.938423	1.63671	0.987017	0.787679	0.880493	0.939671	0.983667	(0.165,1.51]	(0.354,1.67]	(0.509,2.15]	(-0.165,1.25]	(0.689,2.31]	(0.637,2.43]	(-0.448,1.13]	(-0.259,1.03]	(0.509,2.03]	(-0.344,1.01]	5	5	6	5	6	6	6	5	6	5
SPEB_MOUSE	SPEB_RAT	Agmat	Agmatinase, mitochondrial	1.85349	1.8158	2.23064	2.35958	2.49407	1.2483	1.75146	1.80041	1.65076	1.64214	(1.51,2.85]	(1.67,2.99]	(2.15,3.8]	(1.25,2.66]	(2.31,3.93]	(0.637,2.43]	(1.13,2.7]	(1.03,2.32]	(0.509,2.03]	(1.01,2.37]	6	6	7	6	7	6	7	6	6	6
AGO2_MOUSE	AGO2_RAT	Ago2	Protein argonaute-2	-0.160464	-0.11756	0.528745	0.375056	-1.92565	-2.99225	-1.15947	-1.37112	NA	-1.67811	(-1.18,0.165]	(-0.964,0.354]	(0.509,2.15]	(-0.165,1.25]	(-2.55,-0.931]	(-4.76,-2.96]	(-2.02,-0.448]	(-1.55,-0.259]	NA	(-1.7,-0.344]	4	4	6	5	4	3	5	4	0	4
PLCC_MOUSE	G3V648_RAT	Agpat3	1-acyl-sn-glycerol-3-phosphate acyltransferase gamma	0.873506	1.08056	1.41124	0.457028	-0.0110976	-1.19389	NA	-1.42589	NA	NA	(0.165,1.51]	(0.354,1.67]	(0.509,2.15]	(-0.165,1.25]	(-0.931,0.689]	(-2.96,-1.16]	NA	(-1.55,-0.259]	NA	NA	5	5	6	5	5	4	0	4	0	0
ANGT_MOUSE	ANGT_RAT	Agt	Angiotensinogen	-3.56258	NA	-3.51065	-3.83084	-3.34607	-0.239003	0.176353	0.244045	0.0949188	0.447119	(-3.86,-2.52]	NA	(-4.42,-2.78]	(-4.4,-2.99]	(-4.17,-2.55]	(-1.16,0.637]	(-0.448,1.13]	(-0.259,1.03]	(-1.01,0.509]	(-0.344,1.01]	2	0	3	2	3	5	6	5	5	5
SPYA_MOUSE	SPYA_RAT	Agxt	Serine--pyruvate aminotransferase, mitochondrial	2.0224	2.05517	1.59796	2.34037	2.30258	1.76699	0.772315	1.58121	0.824264	1.67862	(1.51,2.85]	(1.67,2.99]	(0.509,2.15]	(1.25,2.66]	(0.689,2.31]	(0.637,2.43]	(-0.448,1.13]	(1.03,2.32]	(0.509,2.03]	(1.01,2.37]	6	6	6	6	6	6	6	6	6	6
AGT2_MOUSE	AGT2_RAT	Agxt2	Alanine--glyoxylate aminotransferase 2, mitochondrial	1.76705	1.82922	2.05935	2.08299	2.09926	2.09643	2.31236	1.71672	2.60093	2.16979	(1.51,2.85]	(1.67,2.99]	(0.509,2.15]	(1.25,2.66]	(0.689,2.31]	(0.637,2.43]	(1.13,2.7]	(1.03,2.32]	(2.03,3.54]	(1.01,2.37]	6	6	6	6	6	6	7	6	7	6
ELYS_MOUSE	A0A0G2K160_RAT	Ahctf1	Protein ELYS	0.530857	2.40671	1.01121	1.68144	1.41459	-1.71628	-1.8254	-1.67716	-2.59293	-1.73342	(0.165,1.51]	(1.67,2.99]	(0.509,2.15]	(1.25,2.66]	(0.689,2.31]	(-2.96,-1.16]	(-2.02,-0.448]	(-2.84,-1.55]	(-4.04,-2.53]	(-3.06,-1.7]	5	6	6	6	6	4	5	3	3	3
SAHH_MOUSE	SAHH_RAT	Ahcy	Adenosylhomocysteinase	4.90383	5.24543	5.14733	5.45737	5.40997	4.157	4.50885	4.30362	4.68794	4.34504	(4.19,5.53]	(4.31,5.62]	(3.8,5.44]	(4.07,5.49]	(3.93,5.55]	(2.43,4.23]	(4.28,5.86]	(3.61,4.9]	(3.54,5.06]	(3.73,5.08]	8	8	8	8	8	7	9	8	8	8
E9Q616_MOUSE	A0A0G2JUA5_RAT	Ahnak	AHNAK nucleoprotein (desmoyokin)	0.732349	0.975739	0.843254	-0.010576	0.576811	0.960208	0.725717	0.0714525	1.34441	0.594039	(0.165,1.51]	(0.354,1.67]	(0.509,2.15]	(-0.165,1.25]	(-0.931,0.689]	(0.637,2.43]	(-0.448,1.13]	(-0.259,1.03]	(0.509,2.03]	(-0.344,1.01]	5	5	6	5	5	6	6	5	6	5
AHSA1_MOUSE	B0BN63_RAT	Ahsa1	Activator of 90 kDa heat shock protein ATPase homolog 1	-0.243376	0.00822706	0.135974	0.659978	0.394279	-0.135193	0.43877	0.806253	0.810334	0.0035944	(-1.18,0.165]	(-0.964,0.354]	(-1.13,0.509]	(-0.165,1.25]	(-0.931,0.689]	(-1.16,0.637]	(-0.448,1.13]	(-0.259,1.03]	(0.509,2.03]	(-0.344,1.01]	4	4	5	5	5	5	6	5	6	5
FETUA_MOUSE	FETUA_RAT	Ahsg	Alpha-2-HS-glycoprotein	-0.00999384	-0.239124	0.837896	0.987572	0.303237	-0.51657	0.69681	0.755231	1.16953	-0.1588	(-1.18,0.165]	(-0.964,0.354]	(0.509,2.15]	(-0.165,1.25]	(-0.931,0.689]	(-1.16,0.637]	(-0.448,1.13]	(-0.259,1.03]	(0.509,2.03]	(-0.344,1.01]	4	4	6	5	5	5	6	5	6	5
AIF1_MOUSE	AIF1_RAT	Aif1	Allograft inflammatory factor 1	-1.81049	-1.53613	-1.17198	-0.705522	-1.66736	NA	NA	NA	NA	NA	(-2.52,-1.18]	(-2.28,-0.964]	(-2.78,-1.13]	(-1.58,-0.165]	(-2.55,-0.931]	NA	NA	NA	NA	NA	3	3	4	4	4	0	0	0	0	0
AIFM1_MOUSE	AIFM1_RAT	Aifm1	Apoptosis-inducing factor 1, mitochondrial	2.43419	2.83348	2.93409	2.98437	3.1537	3.37883	3.55405	3.2053	3.39412	3.39295	(1.51,2.85]	(1.67,2.99]	(2.15,3.8]	(2.66,4.07]	(2.31,3.93]	(2.43,4.23]	(2.7,4.28]	(2.32,3.61]	(2.03,3.54]	(2.37,3.73]	6	6	7	7	7	7	8	7	7	7
FSP1_MOUSE	D4AA14_RAT	Aifm2	Ferroptosis suppressor protein 1	-0.06017	0.541693	0.271367	0.0767722	0.611208	NA	NA	NA	-6.02581	NA	(-1.18,0.165]	(0.354,1.67]	(-1.13,0.509]	(-0.165,1.25]	(-0.931,0.689]	NA	NA	NA	[-7.09,-5.56]	NA	4	5	5	5	5	0	0	0	1	0
AIMP1_MOUSE	Q4G079_RAT	Aimp1	Aminoacyl tRNA synthase complex-interacting multifunctional protein 1	0.281667	0.401739	0.453386	0.31206	0.358446	0.0527906	0.0819477	-0.990427	0.146309	0.0236311	(0.165,1.51]	(0.354,1.67]	(-1.13,0.509]	(-0.165,1.25]	(-0.931,0.689]	(-1.16,0.637]	(-0.448,1.13]	(-1.55,-0.259]	(-1.01,0.509]	(-0.344,1.01]	5	5	5	5	5	5	6	4	5	5
AIMP2_MOUSE	AIMP2_RAT	Aimp2	Aminoacyl tRNA synthase complex-interacting multifunctional protein 2	-2.84235	0.448085	-1.3444	-1.19359	-2.76628	1.29905	1.43065	0.946974	1.20358	1.45635	(-3.86,-2.52]	(0.354,1.67]	(-2.78,-1.13]	(-1.58,-0.165]	(-4.17,-2.55]	(0.637,2.43]	(1.13,2.7]	(-0.259,1.03]	(0.509,2.03]	(1.01,2.37]	2	5	4	4	3	6	7	5	6	6
AIP_MOUSE	AIP_RAT	Aip	AH receptor-interacting protein	-0.204078	-0.356416	0.423498	-0.200796	0.000791889	-1.43749	-1.21102	-1.5937	-1.52882	-1.83783	(-1.18,0.165]	(-0.964,0.354]	(-1.13,0.509]	(-1.58,-0.165]	(-0.931,0.689]	(-2.96,-1.16]	(-2.02,-0.448]	(-2.84,-1.55]	(-2.53,-1.01]	(-3.06,-1.7]	4	4	5	4	5	4	5	3	4	3
KAD2_MOUSE	KAD2_RAT	Ak2	Adenylate kinase 2, mitochondrial	3.84276	4.09497	4.13691	4.0207	4.34906	3.22646	3.65107	3.56128	3.98752	3.54767	(2.85,4.19]	(2.99,4.31]	(3.8,5.44]	(2.66,4.07]	(3.93,5.55]	(2.43,4.23]	(2.7,4.28]	(2.32,3.61]	(3.54,5.06]	(2.37,3.73]	7	7	8	7	8	7	8	7	8	7
KAD3_MOUSE	KAD3_RAT	Ak3	GTP:AMP phosphotransferase AK3, mitochondrial	1.68094	2.18545	2.01568	2.05304	2.35894	1.71085	1.89427	1.28382	0.993672	1.62642	(1.51,2.85]	(1.67,2.99]	(0.509,2.15]	(1.25,2.66]	(2.31,3.93]	(0.637,2.43]	(1.13,2.7]	(1.03,2.32]	(0.509,2.03]	(1.01,2.37]	6	6	6	6	7	6	7	6	6	6
KAD4_MOUSE	KAD4_RAT	Ak4	Adenylate kinase 4, mitochondrial	-0.618252	-0.429502	-0.991766	-0.920827	-0.326863	1.7291	2.04776	2.28872	2.28383	2.52422	(-1.18,0.165]	(-0.964,0.354]	(-1.13,0.509]	(-1.58,-0.165]	(-0.931,0.689]	(0.637,2.43]	(1.13,2.7]	(1.03,2.32]	(2.03,3.54]	(2.37,3.73]	4	4	5	4	5	6	7	6	7	7
AKAP1_MOUSE	AKAP1_RAT	Akap1	A-kinase anchor protein 1, mitochondrial	-0.630058	-0.64119	-1.61023	-1.06268	-2.49448	-1.33142	-0.957586	-2.07151	-1.86826	-1.72674	(-1.18,0.165]	(-0.964,0.354]	(-2.78,-1.13]	(-1.58,-0.165]	(-2.55,-0.931]	(-2.96,-1.16]	(-2.02,-0.448]	(-2.84,-1.55]	(-2.53,-1.01]	(-3.06,-1.7]	4	4	4	4	4	4	5	3	4	3
AKAP2_MOUSE	AKAP2_RAT	Akap2	A-kinase anchor protein 2	0.106105	0.536097	1.04662	0.397254	0.903801	0.912289	NA	1.64566	1.35653	NA	(-1.18,0.165]	(0.354,1.67]	(0.509,2.15]	(-0.165,1.25]	(0.689,2.31]	(0.637,2.43]	NA	(1.03,2.32]	(0.509,2.03]	NA	4	5	6	5	6	6	0	6	6	0
AKAP9_MOUSE	A0A0G2K548_RAT	Akap9	A-kinase anchor protein 9	1.07243	0.323696	1.11699	1.54337	1.9351	-0.651311	-0.5438	-0.377344	-0.0613025	-2.9116	(0.165,1.51]	(-0.964,0.354]	(0.509,2.15]	(1.25,2.66]	(0.689,2.31]	(-1.16,0.637]	(-2.02,-0.448]	(-1.55,-0.259]	(-1.01,0.509]	(-3.06,-1.7]	5	4	6	6	6	5	5	4	5	3
AK1A1_MOUSE	AK1A1_RAT	Akr1a1	Aldo-keto reductase family 1 member A1	2.86671	3.31838	3.50911	3.46723	3.56298	2.64314	3.06183	3.03212	3.0993	2.93871	(2.85,4.19]	(2.99,4.31]	(2.15,3.8]	(2.66,4.07]	(2.31,3.93]	(2.43,4.23]	(2.7,4.28]	(2.32,3.61]	(2.03,3.54]	(2.37,3.73]	7	7	7	7	7	7	8	7	7	7
ALDR_MOUSE	ALDR_RAT	Akr1b1	Aldo-keto reductase family 1 member B1	0.37097	0.43823	-0.554601	-0.546263	0.680307	0.31176	0.28713	0.225739	0.506602	0.812615	(0.165,1.51]	(0.354,1.67]	(-1.13,0.509]	(-1.58,-0.165]	(-0.931,0.689]	(-1.16,0.637]	(-0.448,1.13]	(-0.259,1.03]	(-1.01,0.509]	(-0.344,1.01]	5	5	5	4	5	5	6	5	5	5
ALD1_MOUSE	ALD1_RAT	Akr1b7	Aldo-keto reductase family 1 member B7	NA	NA	-0.878765	NA	-0.411255	-0.832183	-0.95889	NA	1.03466	-0.462377	NA	NA	(-1.13,0.509]	NA	(-0.931,0.689]	(-1.16,0.637]	(-2.02,-0.448]	NA	(0.509,2.03]	(-1.7,-0.344]	0	0	5	0	5	5	5	0	6	4
AK1CD_MOUSE	D3ZPY8_RAT	Akr1c13	Aldo-keto reductase family 1 member C13	-0.0781477	-0.77924	-0.834106	NA	NA	-0.152488	-0.491768	-2.02927	-0.36702	-2.14159	(-1.18,0.165]	(-0.964,0.354]	(-1.13,0.509]	NA	NA	(-1.16,0.637]	(-2.02,-0.448]	(-2.84,-1.55]	(-1.01,0.509]	(-3.06,-1.7]	4	4	5	0	0	5	5	3	5	3
AK1D1_MOUSE	AK1D1_RAT	Akr1d1	Aldo-keto reductase family 1 member D1	2.15436	2.46769	2.37264	2.34644	2.75082	3.79366	4.11701	3.77186	4.04181	3.79577	(1.51,2.85]	(1.67,2.99]	(2.15,3.8]	(1.25,2.66]	(2.31,3.93]	(2.43,4.23]	(2.7,4.28]	(3.61,4.9]	(3.54,5.06]	(3.73,5.08]	6	6	7	6	7	7	8	8	8	8
AKCL2_MOUSE	AKCL2_RAT	Akr1e2	1,5-anhydro-D-fructose reductase	-1.41557	-1.3377	-1.20802	-1.22412	-1.2897	0.480025	0.53944	1.25186	0.905758	0.773163	(-2.52,-1.18]	(-2.28,-0.964]	(-2.78,-1.13]	(-1.58,-0.165]	(-2.55,-0.931]	(-1.16,0.637]	(-0.448,1.13]	(1.03,2.32]	(0.509,2.03]	(-0.344,1.01]	3	3	4	4	4	5	6	6	6	5
ARK72_MOUSE	ARK72_RAT	Akr7a2	Aflatoxin B1 aldehyde reductase member 2	1.64301	1.78641	2.04789	2.55071	1.73952	1.8874	2.5249	2.54057	2.63408	2.54156	(1.51,2.85]	(1.67,2.99]	(0.509,2.15]	(1.25,2.66]	(0.689,2.31]	(0.637,2.43]	(1.13,2.7]	(2.32,3.61]	(2.03,3.54]	(2.37,3.73]	6	6	6	6	6	6	7	7	7	7
AKT2_MOUSE	AKT2_RAT	Akt2	RAC-beta serine/threonine-protein kinase	-0.345325	-2.89005	-2.32017	-3.01705	-3.18431	-2.59992	-2.15099	-2.32258	-2.50707	-1.79083	(-1.18,0.165]	(-3.6,-2.28]	(-2.78,-1.13]	(-4.4,-2.99]	(-4.17,-2.55]	(-2.96,-1.16]	(-3.6,-2.02]	(-2.84,-1.55]	(-2.53,-1.01]	(-3.06,-1.7]	4	2	4	2	3	4	4	3	4	3
HEM2_MOUSE	HEM2_RAT	Alad	Delta-aminolevulinic acid dehydratase	-0.0341595	0.0881474	0.508735	0.9252	0.651752	0.976467	1.14992	1.50475	1.42031	1.27736	(-1.18,0.165]	(-0.964,0.354]	(-1.13,0.509]	(-0.165,1.25]	(-0.931,0.689]	(0.637,2.43]	(1.13,2.7]	(1.03,2.32]	(0.509,2.03]	(1.01,2.37]	4	4	5	5	5	6	7	6	6	6
HEM1_MOUSE	HEM1_RAT	Alas1	5-aminolevulinate synthase, nonspecific, mitochondrial	1.75517	2.6535	2.37426	2.52454	2.61399	-0.895152	-3.36104	-1.99246	-1.28974	-0.789195	(1.51,2.85]	(1.67,2.99]	(2.15,3.8]	(1.25,2.66]	(2.31,3.93]	(-1.16,0.637]	(-3.6,-2.02]	(-2.84,-1.55]	(-2.53,-1.01]	(-1.7,-0.344]	6	6	7	6	7	5	4	3	4	4
ALBU_MOUSE	ALBU_RAT	Alb	Albumin	5.89226	5.70235	6.16176	6.27958	5.92199	5.83469	5.91795	5.95134	6.40984	6.1418	(5.53,6.87]	(5.62,6.94]	(5.44,7.08]	(5.49,6.9]	(5.55,7.17]	(4.23,6.03]	(5.86,7.45]	(4.9,6.19]	(5.06,6.58]	(5.08,6.44]	9	9	9	9	9	8	10	9	9	9
CD166_MOUSE	CD166_RAT	Alcam	CD166 antigen	-0.411108	-0.889269	-0.527432	-0.961505	-0.706949	-0.890953	-0.687932	-0.723598	-0.630504	-0.64703	(-1.18,0.165]	(-0.964,0.354]	(-1.13,0.509]	(-1.58,-0.165]	(-0.931,0.689]	(-1.16,0.637]	(-2.02,-0.448]	(-1.55,-0.259]	(-1.01,0.509]	(-1.7,-0.344]	4	4	5	4	5	5	5	4	5	4
A16A1_MOUSE	A16A1_RAT	Aldh16a1	Aldehyde dehydrogenase family 16 member A1	-3.58185	-2.55738	-2.81322	-2.69539	-2.26798	-0.589306	-0.814883	-0.170366	-0.549302	-0.41941	(-3.86,-2.52]	(-3.6,-2.28]	(-4.42,-2.78]	(-2.99,-1.58]	(-2.55,-0.931]	(-1.16,0.637]	(-2.02,-0.448]	(-0.259,1.03]	(-1.01,0.509]	(-1.7,-0.344]	2	2	3	3	4	5	5	5	5	4
AL1A1_MOUSE	AL1A1_RAT	Aldh1a1	Retinal dehydrogenase 1	3.60894	4.13613	4.35145	3.96187	4.21717	2.20016	2.47966	2.47299	2.41959	2.83362	(2.85,4.19]	(2.99,4.31]	(3.8,5.44]	(2.66,4.07]	(3.93,5.55]	(0.637,2.43]	(1.13,2.7]	(2.32,3.61]	(2.03,3.54]	(2.37,3.73]	7	7	8	7	8	6	7	7	7	7
AL1A7_MOUSE	AL1A7_RAT	Aldh1a7	Aldehyde dehydrogenase, cytosolic 1	0.689278	1.07791	1.08976	0.748481	0.796929	-0.915431	-1.69712	-1.52638	-0.868314	NA	(0.165,1.51]	(0.354,1.67]	(0.509,2.15]	(-0.165,1.25]	(0.689,2.31]	(-1.16,0.637]	(-2.02,-0.448]	(-1.55,-0.259]	(-1.01,0.509]	NA	5	5	6	5	6	5	5	4	5	0
AL1B1_MOUSE	AL1B1_RAT	Aldh1b1	Aldehyde dehydrogenase X, mitochondrial	1.39421	1.39932	0.919298	1.81354	1.46229	0.763747	0.876486	1.11861	1.53706	0.838855	(0.165,1.51]	(0.354,1.67]	(0.509,2.15]	(1.25,2.66]	(0.689,2.31]	(0.637,2.43]	(-0.448,1.13]	(1.03,2.32]	(0.509,2.03]	(-0.344,1.01]	5	5	6	6	6	6	6	6	6	5
AL1L1_MOUSE	AL1L1_RAT	Aldh1l1	Cytosolic 10-formyltetrahydrofolate dehydrogenase	4.05557	4.55975	4.38032	4.41706	4.64574	3.73438	4.22317	3.99694	4.1572	4.17854	(2.85,4.19]	(4.31,5.62]	(3.8,5.44]	(4.07,5.49]	(3.93,5.55]	(2.43,4.23]	(2.7,4.28]	(3.61,4.9]	(3.54,5.06]	(3.73,5.08]	7	8	8	8	8	7	8	8	8	8
ALDH2_MOUSE	ALDH2_RAT	Aldh2	Aldehyde dehydrogenase, mitochondrial	5.02743	5.2831	5.53517	5.62792	5.54053	4.00025	4.39344	4.21931	4.53877	4.29989	(4.19,5.53]	(4.31,5.62]	(5.44,7.08]	(5.49,6.9]	(3.93,5.55]	(2.43,4.23]	(4.28,5.86]	(3.61,4.9]	(3.54,5.06]	(3.73,5.08]	8	8	9	9	8	7	9	8	8	8
AL3A2_MOUSE	AL3A2_RAT	Aldh3a2	Aldehyde dehydrogenase family 3 member A2	1.32455	1.92708	1.30683	2.05358	2.23381	2.66763	3.02489	2.99202	2.93714	3.13742	(0.165,1.51]	(1.67,2.99]	(0.509,2.15]	(1.25,2.66]	(0.689,2.31]	(2.43,4.23]	(2.7,4.28]	(2.32,3.61]	(2.03,3.54]	(2.37,3.73]	5	6	6	6	6	7	8	7	7	7
AL4A1_MOUSE	AL4A1_RAT	Aldh4a1	Delta-1-pyrroline-5-carboxylate dehydrogenase, mitochondrial	3.38949	3.40307	3.54253	3.7933	3.9237	4.36916	4.61505	4.47646	4.64291	4.69424	(2.85,4.19]	(2.99,4.31]	(2.15,3.8]	(2.66,4.07]	(2.31,3.93]	(4.23,6.03]	(4.28,5.86]	(3.61,4.9]	(3.54,5.06]	(3.73,5.08]	7	7	7	7	7	8	9	8	8	8
SSDH_MOUSE	SSDH_RAT	Aldh5a1	Succinate-semialdehyde dehydrogenase, mitochondrial	-0.190497	-0.515718	0.155069	0.40889	0.0279991	1.09045	1.68984	1.39292	1.34915	1.21823	(-1.18,0.165]	(-0.964,0.354]	(-1.13,0.509]	(-0.165,1.25]	(-0.931,0.689]	(0.637,2.43]	(1.13,2.7]	(1.03,2.32]	(0.509,2.03]	(1.01,2.37]	4	4	5	5	5	6	7	6	6	6
MMSA_MOUSE	MMSA_RAT	Aldh6a1	Methylmalonate-semialdehyde dehydrogenase [acylating], mitochondrial	3.49913	3.78544	3.87929	3.9317	3.9828	4.59224	4.90285	4.55542	5.04783	4.76507	(2.85,4.19]	(2.99,4.31]	(3.8,5.44]	(2.66,4.07]	(3.93,5.55]	(4.23,6.03]	(4.28,5.86]	(3.61,4.9]	(3.54,5.06]	(3.73,5.08]	7	7	8	7	8	8	9	8	8	8
AL7A1_MOUSE	AL7A1_RAT	Aldh7a1	Alpha-aminoadipic semialdehyde dehydrogenase	2.81054	3.09628	3.24999	3.48737	3.33986	2.67671	3.00112	2.81051	3.24932	2.9937	(1.51,2.85]	(2.99,4.31]	(2.15,3.8]	(2.66,4.07]	(2.31,3.93]	(2.43,4.23]	(2.7,4.28]	(2.32,3.61]	(2.03,3.54]	(2.37,3.73]	6	7	7	7	7	7	8	7	7	7
AL8A1_MOUSE	D3ZXY4_RAT	Aldh8a1	2-aminomuconic semialdehyde dehydrogenase	2.67577	2.99188	3.01358	3.13805	3.19793	3.73603	4.21632	4.15541	4.41338	3.8854	(1.51,2.85]	(2.99,4.31]	(2.15,3.8]	(2.66,4.07]	(2.31,3.93]	(2.43,4.23]	(2.7,4.28]	(3.61,4.9]	(3.54,5.06]	(3.73,5.08]	6	7	7	7	7	7	8	8	8	8
AL9A1_MOUSE	AL9A1_RAT	Aldh9a1	4-trimethylaminobutyraldehyde dehydrogenase	2.44768	2.78868	2.58025	2.8843	2.87882	4.3043	4.85079	4.71307	5.32806	4.81257	(1.51,2.85]	(1.67,2.99]	(2.15,3.8]	(2.66,4.07]	(2.31,3.93]	(4.23,6.03]	(4.28,5.86]	(3.61,4.9]	(5.06,6.58]	(3.73,5.08]	6	6	7	7	7	8	9	8	9	8
ALDOA_MOUSE	ALDOA_RAT	Aldoa	Fructose-bisphosphate aldolase A	1.63092	1.79254	1.89499	1.95361	1.88569	1.38161	1.22455	1.03924	0.916565	1.2396	(1.51,2.85]	(1.67,2.99]	(0.509,2.15]	(1.25,2.66]	(0.689,2.31]	(0.637,2.43]	(1.13,2.7]	(1.03,2.32]	(0.509,2.03]	(1.01,2.37]	6	6	6	6	6	6	7	6	6	6
ALDOB_MOUSE	ALDOB_RAT	Aldob	Fructose-bisphosphate aldolase B	6.39398	6.56972	6.75321	6.60304	6.87507	6.43392	6.81063	6.53522	7.32447	6.9752	(5.53,6.87]	(5.62,6.94]	(5.44,7.08]	(5.49,6.9]	(5.55,7.17]	(6.03,7.83]	(5.86,7.45]	(6.19,7.49]	(6.58,8.11]	(6.44,7.81]	9	9	9	9	9	9	10	10	10	10
ALDOC_MOUSE	ALDOC_RAT	Aldoc	Fructose-bisphosphate aldolase C	-0.338384	-2.48043	0.0908838	NA	-1.03155	-2.34521	NA	-1.78147	-1.54828	NA	(-1.18,0.165]	(-3.6,-2.28]	(-1.13,0.509]	NA	(-2.55,-0.931]	(-2.96,-1.16]	NA	(-2.84,-1.55]	(-2.53,-1.01]	NA	4	2	5	0	4	4	0	3	4	0
ALG11_MOUSE	D3ZCQ2_RAT	Alg11	GDP-Man:Man(3)GlcNAc(2)-PP-Dol alpha-1,2-mannosyltransferase	-1.0354	-1.97211	-1.96513	-0.442006	-3.28168	NA	NA	NA	-1.28462	NA	(-1.18,0.165]	(-2.28,-0.964]	(-2.78,-1.13]	(-1.58,-0.165]	(-4.17,-2.55]	NA	NA	NA	(-2.53,-1.01]	NA	4	3	4	4	3	0	0	0	4	0
ALG5_MOUSE	Q4QQS6_RAT	Alg5	Dolichyl-phosphate beta-glucosyltransferase	NA	-2.8749	-2.49896	-1.88107	-1.9769	-0.783352	-1.39228	-0.666357	-0.452432	-0.575263	NA	(-3.6,-2.28]	(-2.78,-1.13]	(-2.99,-1.58]	(-2.55,-0.931]	(-1.16,0.637]	(-2.02,-0.448]	(-1.55,-0.259]	(-1.01,0.509]	(-1.7,-0.344]	0	2	4	3	4	5	5	4	5	4
AMACR_MOUSE	AMACR_RAT	Amacr	Alpha-methylacyl-CoA racemase	1.97377	1.9163	1.90032	2.38097	2.11679	1.85627	2.43705	2.32881	2.18801	2.35204	(1.51,2.85]	(1.67,2.99]	(0.509,2.15]	(1.25,2.66]	(0.689,2.31]	(0.637,2.43]	(1.13,2.7]	(2.32,3.61]	(2.03,3.54]	(1.01,2.37]	6	6	6	6	6	6	7	7	7	6
AMBP_MOUSE	AMBP_RAT	Ambp	Protein AMBP	-1.0309	-0.311663	-0.690485	-0.264864	-0.909249	-0.560119	NA	-1.50985	-0.472194	-0.909975	(-1.18,0.165]	(-0.964,0.354]	(-1.13,0.509]	(-1.58,-0.165]	(-0.931,0.689]	(-1.16,0.637]	NA	(-1.55,-0.259]	(-1.01,0.509]	(-1.7,-0.344]	4	4	5	4	5	5	0	4	5	4
HUTI_MOUSE	D4AAV1_RAT	Amdhd1	Probable imidazolonepropionase	1.57514	1.22135	-0.340695	1.77845	1.83397	-0.3378	-1.09823	0.334923	0.00126866	-0.527269	(1.51,2.85]	(0.354,1.67]	(-1.13,0.509]	(1.25,2.66]	(0.689,2.31]	(-1.16,0.637]	(-2.02,-0.448]	(-0.259,1.03]	(-1.01,0.509]	(-1.7,-0.344]	6	5	5	6	6	5	5	5	5	4
NAGA_MOUSE	NAGA_RAT	Amdhd2	N-acetylglucosamine-6-phosphate deacetylase	-2.19111	NA	2.45449	NA	-0.687677	NA	NA	-2.92844	-3.15288	-2.27288	(-2.52,-1.18]	NA	(2.15,3.8]	NA	(-0.931,0.689]	NA	NA	(-4.13,-2.84]	(-4.04,-2.53]	(-3.06,-1.7]	3	0	7	0	5	0	0	2	3	3
AMPD2_MOUSE	AMPD2_RAT	Ampd2	AMP deaminase 2	1.29937	NA	NA	NA	2.40333	-2.0338	-0.934757	NA	-1.76627	-1.12808	(0.165,1.51]	NA	NA	NA	(2.31,3.93]	(-2.96,-1.16]	(-2.02,-0.448]	NA	(-2.53,-1.01]	(-1.7,-0.344]	5	0	0	0	7	4	5	0	4	4
GCST_MOUSE	M0R9I6_RAT	Amt	Aminomethyltransferase, mitochondrial	-1.11997	-0.844118	-0.838213	-0.426234	-1.01884	1.15855	1.45881	1.44525	1.17882	1.5644	(-1.18,0.165]	(-0.964,0.354]	(-1.13,0.509]	(-1.58,-0.165]	(-2.55,-0.931]	(0.637,2.43]	(1.13,2.7]	(1.03,2.32]	(0.509,2.03]	(1.01,2.37]	4	4	5	4	4	6	7	6	6	6
ANK1_MOUSE	D3Z9Z0_RAT	Ank1	Ankyrin-1	1.3305	2.09469	1.62154	1.85239	1.97884	NA	-1.86669	NA	-2.27964	-2.4269	(0.165,1.51]	(1.67,2.99]	(0.509,2.15]	(1.25,2.66]	(0.689,2.31]	NA	(-2.02,-0.448]	NA	(-2.53,-1.01]	(-3.06,-1.7]	5	6	6	6	6	0	5	0	4	3
ANFY1_MOUSE	D4A1J6_RAT	Ankfy1	Rabankyrin-5	1.4277	-0.42831	0.920577	-0.449348	0.524932	-0.504316	-0.13743	-0.40155	-1.2159	-1.10831	(0.165,1.51]	(-0.964,0.354]	(0.509,2.15]	(-1.58,-0.165]	(-0.931,0.689]	(-1.16,0.637]	(-0.448,1.13]	(-1.55,-0.259]	(-2.53,-1.01]	(-1.7,-0.344]	5	4	6	4	5	5	6	4	4	4
E9PUR0_MOUSE	A0A0G2K916_RAT	Ankhd1	Ankyrin repeat and KH domain-containing 1	1.46167	2.09082	1.63518	1.87423	1.69374	NA	-1.59814	-2.39937	-1.23948	-1.19899	(0.165,1.51]	(1.67,2.99]	(0.509,2.15]	(1.25,2.66]	(0.689,2.31]	NA	(-2.02,-0.448]	(-2.84,-1.55]	(-2.53,-1.01]	(-1.7,-0.344]	5	6	6	6	6	0	5	3	4	4
ANR17_MOUSE	A0A0G2JVW3_RAT	Ankrd17	Ankyrin repeat domain-containing protein 17	-0.114257	0.139578	0.0666037	0.257039	-1.84207	2.19558	1.68995	1.36637	-0.769052	1.13778	(-1.18,0.165]	(-0.964,0.354]	(-1.13,0.509]	(-0.165,1.25]	(-2.55,-0.931]	(0.637,2.43]	(1.13,2.7]	(1.03,2.32]	(-1.01,0.509]	(1.01,2.37]	4	4	5	5	4	6	7	6	5	6
ANR28_MOUSE	F1M400_RAT	Ankrd28	Serine/threonine-protein phosphatase 6 regulatory ankyrin repeat subunit A	1.94274	3.41322	1.25343	-0.261645	2.73223	NA	NA	NA	NA	NA	(1.51,2.85]	(2.99,4.31]	(0.509,2.15]	(-1.58,-0.165]	(2.31,3.93]	NA	NA	NA	NA	NA	6	7	6	4	7	0	0	0	0	0
AN32A_MOUSE	AN32A_RAT	Anp32a	Acidic leucine-rich nuclear phosphoprotein 32 family member A	1.11592	1.52132	1.67441	1.55169	1.29031	0.738577	0.250447	-0.188902	0.00923046	0.367722	(0.165,1.51]	(0.354,1.67]	(0.509,2.15]	(1.25,2.66]	(0.689,2.31]	(0.637,2.43]	(-0.448,1.13]	(-0.259,1.03]	(-1.01,0.509]	(-0.344,1.01]	5	5	6	6	6	6	6	5	5	5
AN32B_MOUSE	AN32B_RAT	Anp32b	Acidic leucine-rich nuclear phosphoprotein 32 family member B	0.196005	0.709194	0.48912	0.26346	0.930921	-2.1381	-2.41344	-1.45419	-1.46582	-1.50868	(0.165,1.51]	(0.354,1.67]	(-1.13,0.509]	(-0.165,1.25]	(0.689,2.31]	(-2.96,-1.16]	(-3.6,-2.02]	(-1.55,-0.259]	(-2.53,-1.01]	(-1.7,-0.344]	5	5	5	5	6	4	4	4	4	4
AMPN_MOUSE	AMPN_RAT	Anpep	Aminopeptidase N	-1.00428	-1.05335	-1.23096	-0.52701	-0.694891	-2.00823	-2.2475	-3.35938	-1.971	-1.91947	(-1.18,0.165]	(-2.28,-0.964]	(-2.78,-1.13]	(-1.58,-0.165]	(-0.931,0.689]	(-2.96,-1.16]	(-3.6,-2.02]	(-4.13,-2.84]	(-2.53,-1.01]	(-3.06,-1.7]	4	3	4	4	5	4	4	2	4	3
ANXA1_MOUSE	ANXA1_RAT	Anxa1	Annexin A1	-1.01844	-0.613295	-0.472966	-1.14301	-1.06379	-1.86525	-0.485305	-1.85834	-0.327187	-1.29218	(-1.18,0.165]	(-0.964,0.354]	(-1.13,0.509]	(-1.58,-0.165]	(-2.55,-0.931]	(-2.96,-1.16]	(-2.02,-0.448]	(-2.84,-1.55]	(-1.01,0.509]	(-1.7,-0.344]	4	4	5	4	4	4	5	3	5	4
ANX11_MOUSE	Q5XI77_RAT	Anxa11	Annexin A11	-1.10888	-0.629485	-1.00968	-1.18171	-1.32201	-1.4681	-3.80088	-0.212348	0.1742	-0.650683	(-1.18,0.165]	(-0.964,0.354]	(-1.13,0.509]	(-1.58,-0.165]	(-2.55,-0.931]	(-2.96,-1.16]	(-5.18,-3.6]	(-0.259,1.03]	(-1.01,0.509]	(-1.7,-0.344]	4	4	5	4	4	4	3	5	5	4
ANXA2_MOUSE	ANXA2_RAT	Anxa2	Annexin A2	1.14939	1.03262	0.865221	0.976212	1.00969	0.881571	0.635648	0.531576	0.944788	0.177838	(0.165,1.51]	(0.354,1.67]	(0.509,2.15]	(-0.165,1.25]	(0.689,2.31]	(0.637,2.43]	(-0.448,1.13]	(-0.259,1.03]	(0.509,2.03]	(-0.344,1.01]	5	5	6	5	6	6	6	5	6	5
ANXA3_MOUSE	ANXA3_RAT	Anxa3	Annexin A3	1.28236	1.90822	0.458455	1.87465	1.93972	1.10295	0.868416	1.83654	1.899	0.868358	(0.165,1.51]	(1.67,2.99]	(-1.13,0.509]	(1.25,2.66]	(0.689,2.31]	(0.637,2.43]	(-0.448,1.13]	(1.03,2.32]	(0.509,2.03]	(-0.344,1.01]	5	6	5	6	6	6	6	6	6	5
ANXA4_MOUSE	ANXA4_RAT	Anxa4	Annexin A4	0.268559	0.353496	0.62774	0.739562	0.495691	0.747153	1.31766	0.52582	1.28938	0.417897	(0.165,1.51]	(-0.964,0.354]	(0.509,2.15]	(-0.165,1.25]	(-0.931,0.689]	(0.637,2.43]	(1.13,2.7]	(-0.259,1.03]	(0.509,2.03]	(-0.344,1.01]	5	4	6	5	5	6	7	5	6	5
ANXA5_MOUSE	ANXA5_RAT	Anxa5	Annexin A5	2.32572	2.16071	2.11562	2.62198	2.54044	-0.399446	-0.154495	0.0400675	0.157827	-0.391731	(1.51,2.85]	(1.67,2.99]	(0.509,2.15]	(1.25,2.66]	(2.31,3.93]	(-1.16,0.637]	(-0.448,1.13]	(-0.259,1.03]	(-1.01,0.509]	(-1.7,-0.344]	6	6	6	6	7	5	6	5	5	4
ANXA6_MOUSE	ANXA6_RAT	Anxa6	Annexin A6	2.18153	2.38489	2.28635	2.44008	2.62999	1.60087	1.80908	1.72938	2.03007	1.92997	(1.51,2.85]	(1.67,2.99]	(2.15,3.8]	(1.25,2.66]	(2.31,3.93]	(0.637,2.43]	(1.13,2.7]	(1.03,2.32]	(2.03,3.54]	(1.01,2.37]	6	6	7	6	7	6	7	6	7	6
ANXA7_MOUSE	Q6IRJ7_RAT	Anxa7	Annexin A7	0.853616	0.804155	1.26211	0.916594	1.21783	-0.953446	-1.33125	0.0927773	-0.797781	-1.03519	(0.165,1.51]	(0.354,1.67]	(0.509,2.15]	(-0.165,1.25]	(0.689,2.31]	(-1.16,0.637]	(-2.02,-0.448]	(-0.259,1.03]	(-1.01,0.509]	(-1.7,-0.344]	5	5	6	5	6	5	5	5	5	4
AOXA_MOUSE	AOXA_RAT	Aox1	Aldehyde oxidase 1	-0.725513	-0.224242	-0.587731	-0.757241	-1.00546	0.903918	0.711837	-0.0401584	0.427769	0.988851	(-1.18,0.165]	(-0.964,0.354]	(-1.13,0.509]	(-1.58,-0.165]	(-2.55,-0.931]	(0.637,2.43]	(-0.448,1.13]	(-0.259,1.03]	(-1.01,0.509]	(-0.344,1.01]	4	4	5	4	4	6	6	5	5	5
AOXC_MOUSE	AOXC_RAT	Aox3	Aldehyde oxidase 3	2.47844	2.62922	2.92913	2.70715	2.98679	-1.02323	NA	0.0769798	NA	-1.34279	(1.51,2.85]	(1.67,2.99]	(2.15,3.8]	(2.66,4.07]	(2.31,3.93]	(-1.16,0.637]	NA	(-0.259,1.03]	NA	(-1.7,-0.344]	6	6	7	7	7	5	0	5	0	4
AP1B1_MOUSE	AP1B1_RAT	Ap1b1	AP-1 complex subunit beta-1	-0.895546	-1.30357	-0.889487	-1.13494	-0.606962	-0.350218	-0.137955	-0.641611	-0.141272	-0.0326123	(-1.18,0.165]	(-2.28,-0.964]	(-1.13,0.509]	(-1.58,-0.165]	(-0.931,0.689]	(-1.16,0.637]	(-0.448,1.13]	(-1.55,-0.259]	(-1.01,0.509]	(-0.344,1.01]	4	3	5	4	5	5	6	4	5	5
AP1M1_MOUSE	AP1M1_RAT	Ap1m1	AP-1 complex subunit mu-1	0.24955	0.49704	0.55968	NA	0.510663	-0.336028	-0.4458	-0.257539	-0.318756	-0.85859	(0.165,1.51]	(0.354,1.67]	(0.509,2.15]	NA	(-0.931,0.689]	(-1.16,0.637]	(-0.448,1.13]	(-0.259,1.03]	(-1.01,0.509]	(-1.7,-0.344]	5	5	6	0	5	5	6	5	5	4
AP1S1_MOUSE	B5DFI3_RAT	Ap1s1	AP-1 complex subunit sigma-1A	NA	NA	NA	NA	NA	-3.5332	-3.43666	NA	NA	-3.39375	NA	NA	NA	NA	NA	(-4.76,-2.96]	(-3.6,-2.02]	NA	NA	(-4.42,-3.06]	0	0	0	0	0	3	4	0	0	2
AP2A1_MOUSE	D3ZUY8_RAT	Ap2a1	AP-2 complex subunit alpha-1	NA	-0.631364	NA	0.0125927	-0.965607	-0.208986	-0.168136	NA	-0.909089	-0.717913	NA	(-0.964,0.354]	NA	(-0.165,1.25]	(-2.55,-0.931]	(-1.16,0.637]	(-0.448,1.13]	NA	(-1.01,0.509]	(-1.7,-0.344]	0	4	0	5	4	5	6	0	5	4
AP2A2_MOUSE	AP2A2_RAT	Ap2a2	AP-2 complex subunit alpha-2	-0.112875	-0.175191	-0.222027	-0.552273	-0.135592	0.531169	0.456442	0.234201	0.426074	0.52846	(-1.18,0.165]	(-0.964,0.354]	(-1.13,0.509]	(-1.58,-0.165]	(-0.931,0.689]	(-1.16,0.637]	(-0.448,1.13]	(-0.259,1.03]	(-1.01,0.509]	(-0.344,1.01]	4	4	5	4	5	5	6	5	5	5
AP2B1_MOUSE	AP2B1_RAT	Ap2b1	AP-2 complex subunit beta	-0.380424	-0.990519	-0.150447	0.00529041	0.0673645	-0.280102	-0.0364609	0.48831	0.276204	-0.113738	(-1.18,0.165]	(-2.28,-0.964]	(-1.13,0.509]	(-0.165,1.25]	(-0.931,0.689]	(-1.16,0.637]	(-0.448,1.13]	(-0.259,1.03]	(-1.01,0.509]	(-0.344,1.01]	4	3	5	5	5	5	6	5	5	5
AP2M1_MOUSE	AP2M1_RAT	Ap2m1	AP-2 complex subunit mu	0.987186	1.28793	0.0942896	1.26981	1.26257	0.334199	0.670709	0.500335	0.751718	0.575732	(0.165,1.51]	(0.354,1.67]	(-1.13,0.509]	(1.25,2.66]	(0.689,2.31]	(-1.16,0.637]	(-0.448,1.13]	(-0.259,1.03]	(0.509,2.03]	(-0.344,1.01]	5	5	5	6	6	5	6	5	6	5
AP3B1_MOUSE	A0A0G2JWD6_RAT	Ap3b1	AP-3 complex subunit beta-1	0.365193	0.840079	0.724552	0.811088	0.85341	0.245406	0.345253	0.369982	0.634547	1.1061	(0.165,1.51]	(0.354,1.67]	(0.509,2.15]	(-0.165,1.25]	(0.689,2.31]	(-1.16,0.637]	(-0.448,1.13]	(-0.259,1.03]	(0.509,2.03]	(1.01,2.37]	5	5	6	5	6	5	6	5	6	6
AP3D1_MOUSE	B5DFK6_RAT	Ap3d1	AP-3 complex subunit delta-1	-0.346575	-0.482111	-0.277353	-0.557364	-0.785185	0.705228	-0.00355366	0.849635	0.165352	0.432103	(-1.18,0.165]	(-0.964,0.354]	(-1.13,0.509]	(-1.58,-0.165]	(-0.931,0.689]	(0.637,2.43]	(-0.448,1.13]	(-0.259,1.03]	(-1.01,0.509]	(-0.344,1.01]	4	4	5	4	5	6	6	5	5	5
AP3M1_MOUSE	AP3M1_RAT	Ap3m1	AP-3 complex subunit mu-1	NA	NA	NA	NA	-4.95311	NA	NA	NA	NA	NA	NA	NA	NA	NA	(-5.79,-4.17]	NA	NA	NA	NA	NA	0	0	0	0	2	0	0	0	0	0
APEH_MOUSE	ACPH_RAT	Apeh	Acylamino-acid-releasing enzyme	-0.483195	-0.238247	-1.43576	-0.776156	-0.0791052	-0.150951	-0.3566	-0.236793	0.180575	0.220941	(-1.18,0.165]	(-0.964,0.354]	(-2.78,-1.13]	(-1.58,-0.165]	(-0.931,0.689]	(-1.16,0.637]	(-0.448,1.13]	(-0.259,1.03]	(-1.01,0.509]	(-0.344,1.01]	4	4	4	4	5	5	6	5	5	5
APEX1_MOUSE	APEX1_RAT	Apex1	DNA-(apurinic or apyrimidinic site) endonuclease	-0.199619	-0.194532	-0.0452447	-0.592303	0.0201257	-1.08557	NA	0.108082	-0.0916613	0.513862	(-1.18,0.165]	(-0.964,0.354]	(-1.13,0.509]	(-1.58,-0.165]	(-0.931,0.689]	(-1.16,0.637]	NA	(-0.259,1.03]	(-1.01,0.509]	(-0.344,1.01]	4	4	5	4	5	5	0	5	5	5
API5_MOUSE	B1WC49_RAT	Api5	Apoptosis inhibitor 5	-0.808176	-1.81428	-1.02893	-1.33439	-1.28262	1.60663	1.81023	1.20006	1.74784	1.9929	(-1.18,0.165]	(-2.28,-0.964]	(-1.13,0.509]	(-1.58,-0.165]	(-2.55,-0.931]	(0.637,2.43]	(1.13,2.7]	(1.03,2.32]	(0.509,2.03]	(1.01,2.37]	4	3	5	4	4	6	7	6	6	6
MTNB_MOUSE	D3ZUI1_RAT	Apip	Methylthioribulose-1-phosphate dehydratase	-0.608627	-0.704984	-1.66175	-0.471932	-1.2321	0.16258	0.107848	NA	0.433895	0.846929	(-1.18,0.165]	(-0.964,0.354]	(-2.78,-1.13]	(-1.58,-0.165]	(-2.55,-0.931]	(-1.16,0.637]	(-0.448,1.13]	NA	(-1.01,0.509]	(-0.344,1.01]	4	4	4	4	4	5	6	0	5	5
APMAP_MOUSE	APMAP_RAT	Apmap	Adipocyte plasma membrane-associated protein	0.246892	0.779755	0.585401	1.28344	1.46313	0.666756	0.510964	0.865201	0.734017	1.21201	(0.165,1.51]	(0.354,1.67]	(0.509,2.15]	(1.25,2.66]	(0.689,2.31]	(0.637,2.43]	(-0.448,1.13]	(-0.259,1.03]	(0.509,2.03]	(1.01,2.37]	5	5	6	6	6	6	6	5	6	6
APOA1_MOUSE	APOA1_RAT	Apoa1	Apolipoprotein A-I	0.765436	0.8441	0.951733	1.44956	1.08775	2.1726	2.22444	1.93455	2.36517	2.19436	(0.165,1.51]	(0.354,1.67]	(0.509,2.15]	(1.25,2.66]	(0.689,2.31]	(0.637,2.43]	(1.13,2.7]	(1.03,2.32]	(2.03,3.54]	(1.01,2.37]	5	5	6	6	6	6	7	6	7	6
APOA2_MOUSE	APOA2_RAT	Apoa2	Apolipoprotein A-II	1.77334	1.5001	1.52958	1.71837	2.36577	-0.477768	-1.16203	-0.711022	-0.182996	-1.06878	(1.51,2.85]	(0.354,1.67]	(0.509,2.15]	(1.25,2.66]	(2.31,3.93]	(-1.16,0.637]	(-2.02,-0.448]	(-1.55,-0.259]	(-1.01,0.509]	(-1.7,-0.344]	6	5	6	6	7	5	5	4	5	4
APOA4_MOUSE	APOA4_RAT	Apoa4	Apolipoprotein A-IV	1.74929	-0.0815321	0.726247	1.67087	0.809169	-0.132864	0.16339	0.676518	0.0779503	-0.15471	(1.51,2.85]	(-0.964,0.354]	(0.509,2.15]	(1.25,2.66]	(0.689,2.31]	(-1.16,0.637]	(-0.448,1.13]	(-0.259,1.03]	(-1.01,0.509]	(-0.344,1.01]	6	4	6	6	6	5	6	5	5	5
APOA5_MOUSE	APOA5_RAT	Apoa5	Apolipoprotein A-V	0.145088	NA	-0.354739	-0.0765261	0.991981	-4.49139	NA	NA	NA	NA	(-1.18,0.165]	NA	(-1.13,0.509]	(-0.165,1.25]	(0.689,2.31]	(-4.76,-2.96]	NA	NA	NA	NA	4	0	5	5	6	3	0	0	0	0
APOB_MOUSE	APOB_RAT	Apob	Apolipoprotein B-100	2.95939	2.89946	2.93355	2.88393	3.07521	1.26543	1.03326	1.19455	0.990257	1.07019	(2.85,4.19]	(1.67,2.99]	(2.15,3.8]	(2.66,4.07]	(2.31,3.93]	(0.637,2.43]	(-0.448,1.13]	(1.03,2.32]	(0.509,2.03]	(1.01,2.37]	7	6	7	7	7	6	6	6	6	6
APOC1_MOUSE	APOC1_RAT	Apoc1	Apolipoprotein C-I	NA	0.882164	1.82733	NA	0.432977	0.690495	-1.14255	NA	-0.214451	1.2705	NA	(0.354,1.67]	(0.509,2.15]	NA	(-0.931,0.689]	(0.637,2.43]	(-2.02,-0.448]	NA	(-1.01,0.509]	(1.01,2.37]	0	5	6	0	5	6	5	0	5	6
APOC2_MOUSE	G3V8D4_RAT	Apoc2	Apolipoprotein C-II	0.563959	0.126308	0.361903	0.819204	1.49724	-0.0816695	-0.516476	-0.337913	0.00465738	0.24862	(0.165,1.51]	(-0.964,0.354]	(-1.13,0.509]	(-0.165,1.25]	(0.689,2.31]	(-1.16,0.637]	(-2.02,-0.448]	(-1.55,-0.259]	(-1.01,0.509]	(-0.344,1.01]	5	4	5	5	6	5	5	4	5	5
APOC3_MOUSE	APOC3_RAT	Apoc3	Apolipoprotein C-III	-0.359853	-1.03499	-1.00254	-0.274462	0.0255482	NA	2.21002	1.97321	-2.40908	-1.6756	(-1.18,0.165]	(-2.28,-0.964]	(-1.13,0.509]	(-1.58,-0.165]	(-0.931,0.689]	NA	(1.13,2.7]	(1.03,2.32]	(-2.53,-1.01]	(-1.7,-0.344]	4	3	5	4	5	0	7	6	4	4
APOE_MOUSE	APOE_RAT	Apoe	Apolipoprotein E	1.15208	1.03063	1.21391	1.30685	1.38915	1.79702	2.35688	2.40059	2.54558	2.15066	(0.165,1.51]	(0.354,1.67]	(0.509,2.15]	(1.25,2.66]	(0.689,2.31]	(0.637,2.43]	(1.13,2.7]	(2.32,3.61]	(2.03,3.54]	(1.01,2.37]	5	5	6	6	6	6	7	7	7	6
APOH_MOUSE	APOH_RAT	Apoh	Beta-2-glycoprotein 1	-1.31069	-0.744666	-0.924183	-0.6526	-0.46913	0.19176	0.880987	0.724895	1.49366	0.946807	(-2.52,-1.18]	(-0.964,0.354]	(-1.13,0.509]	(-1.58,-0.165]	(-0.931,0.689]	(-1.16,0.637]	(-0.448,1.13]	(-0.259,1.03]	(0.509,2.03]	(-0.344,1.01]	3	4	5	4	5	5	6	5	6	5
MIC26_MOUSE	M0R7V3_RAT	Apoo	MICOS complex subunit Mic26	-2.35729	NA	NA	-2.88215	NA	0.48688	0.463328	0.0395718	0.107975	0.387465	(-2.52,-1.18]	NA	NA	(-2.99,-1.58]	NA	(-1.16,0.637]	(-0.448,1.13]	(-0.259,1.03]	(-1.01,0.509]	(-0.344,1.01]	3	0	0	3	0	5	6	5	5	5
MIC27_MOUSE	Q5U1W6_RAT	Apool	MICOS complex subunit Mic27	0.882911	0.794254	1.6387	1.0303	0.962573	2.70708	2.48521	2.1007	2.40363	2.49267	(0.165,1.51]	(0.354,1.67]	(0.509,2.15]	(-0.165,1.25]	(0.689,2.31]	(2.43,4.23]	(1.13,2.7]	(1.03,2.32]	(2.03,3.54]	(2.37,3.73]	5	5	6	5	6	7	7	6	7	7
APT_MOUSE	APT_RAT	Aprt	Adenine phosphoribosyltransferase	NA	NA	NA	-0.832263	-1.02841	-0.630898	-0.272792	0.653795	0.52561	-0.0392662	NA	NA	NA	(-1.58,-0.165]	(-2.55,-0.931]	(-1.16,0.637]	(-0.448,1.13]	(-0.259,1.03]	(0.509,2.03]	(-0.344,1.01]	0	0	0	4	4	5	6	5	6	5
AQR_MOUSE	A3KNA0_RAT	Aqr	RNA helicase aquarius	NA	-2.71281	-1.02315	-0.802905	-2.79047	-1.32073	-0.691709	-0.34972	NA	-1.50406	NA	(-3.6,-2.28]	(-1.13,0.509]	(-1.58,-0.165]	(-4.17,-2.55]	(-2.96,-1.16]	(-2.02,-0.448]	(-1.55,-0.259]	NA	(-1.7,-0.344]	0	2	5	4	3	4	5	4	0	4
ARAF_MOUSE	ARAF_RAT	Araf	Serine/threonine-protein kinase A-Raf	-0.856296	NA	-2.49821	NA	-0.891777	-1.8648	NA	-1.92815	-2.6214	-3.40003	(-1.18,0.165]	NA	(-2.78,-1.13]	NA	(-0.931,0.689]	(-2.96,-1.16]	NA	(-2.84,-1.55]	(-4.04,-2.53]	(-4.42,-3.06]	4	0	4	0	5	4	0	3	3	2
COPD_MOUSE	COPD_RAT	Arcn1	Coatomer subunit delta	0.310459	0.387298	0.527779	0.00701043	0.672238	0.600141	0.886123	1.16286	0.787853	1.1776	(0.165,1.51]	(0.354,1.67]	(0.509,2.15]	(-0.165,1.25]	(-0.931,0.689]	(-1.16,0.637]	(-0.448,1.13]	(1.03,2.32]	(0.509,2.03]	(1.01,2.37]	5	5	6	5	5	5	6	6	6	6
ARF1_MOUSE;ARF3_MOUSE	ARF1_RAT;ARF3_RAT	Arf1;Arf3	ADP-ribosylation factor 3	-2.07189	1.54068	0.264698	-0.664165	-1.59621	-0.0859621	-0.397726	0.193834	-1.01274	-0.839475	(-2.52,-1.18]	(0.354,1.67]	(-1.13,0.509]	(-1.58,-0.165]	(-2.55,-0.931]	(-1.16,0.637]	(-0.448,1.13]	(-0.259,1.03]	(-2.53,-1.01]	(-1.7,-0.344]	3	5	5	4	4	5	6	5	4	4
ARF6_MOUSE	ARF6_RAT	Arf6	ADP-ribosylation factor 6	0.296957	0.45876	0.0864388	1.17131	0.522645	0.824193	0.625964	0.573402	1.29701	0.883636	(0.165,1.51]	(0.354,1.67]	(-1.13,0.509]	(-0.165,1.25]	(-0.931,0.689]	(0.637,2.43]	(-0.448,1.13]	(-0.259,1.03]	(0.509,2.03]	(-0.344,1.01]	5	5	5	5	5	6	6	5	6	5
ARFG1_MOUSE	ARFG1_RAT	Arfgap1	ADP-ribosylation factor GTPase-activating protein 1	3.87744	4.89046	4.19291	3.93766	4.19669	3.8499	2.24261	3.91866	NA	4.12018	(2.85,4.19]	(4.31,5.62]	(3.8,5.44]	(2.66,4.07]	(3.93,5.55]	(2.43,4.23]	(1.13,2.7]	(3.61,4.9]	NA	(3.73,5.08]	7	8	8	7	8	7	7	8	0	8
ARFG2_MOUSE	ARFG2_RAT	Arfgap2	ADP-ribosylation factor GTPase-activating protein 2	0.0222811	-0.0177042	-1.49078	-0.151997	-0.870882	-1.67134	-1.15374	-1.35753	-0.614576	-0.992284	(-1.18,0.165]	(-0.964,0.354]	(-2.78,-1.13]	(-0.165,1.25]	(-0.931,0.689]	(-2.96,-1.16]	(-2.02,-0.448]	(-1.55,-0.259]	(-1.01,0.509]	(-1.7,-0.344]	4	4	4	5	5	4	5	4	5	4
BIG1_MOUSE	BIG1_RAT	Arfgef1	Brefeldin A-inhibited guanine nucleotide-exchange protein 1	NA	NA	0.139691	NA	0.729099	-1.51295	NA	-1.35345	-0.556684	-1.64191	NA	NA	(-1.13,0.509]	NA	(0.689,2.31]	(-2.96,-1.16]	NA	(-1.55,-0.259]	(-1.01,0.509]	(-1.7,-0.344]	0	0	5	0	6	4	0	4	5	4
BIG2_MOUSE	BIG2_RAT	Arfgef2	Brefeldin A-inhibited guanine nucleotide-exchange protein 2	-0.00915166	-0.533886	-0.486556	NA	-1.45224	0.316312	-0.258837	-0.986429	-0.362999	-0.384425	(-1.18,0.165]	(-0.964,0.354]	(-1.13,0.509]	NA	(-2.55,-0.931]	(-1.16,0.637]	(-0.448,1.13]	(-1.55,-0.259]	(-1.01,0.509]	(-1.7,-0.344]	4	4	5	0	4	5	6	4	5	4
G5E8V9_MOUSE	ARFP1_RAT	Arfip1	ADP-ribosylation factor-interacting protein 1	NA	0.932408	1.99407	1.01978	1.95534	-0.796407	NA	-1.79696	NA	NA	NA	(0.354,1.67]	(0.509,2.15]	(-0.165,1.25]	(0.689,2.31]	(-1.16,0.637]	NA	(-2.84,-1.55]	NA	NA	0	5	6	5	6	5	0	3	0	0
ARGI1_MOUSE	ARGI1_RAT	Arg1	Arginase-1	6.05657	6.35822	6.3049	6.40624	6.49393	4.69953	4.81169	4.69373	5.31398	4.95673	(5.53,6.87]	(5.62,6.94]	(5.44,7.08]	(5.49,6.9]	(5.55,7.17]	(4.23,6.03]	(4.28,5.86]	(3.61,4.9]	(5.06,6.58]	(3.73,5.08]	9	9	9	9	9	8	9	8	9	8
RHG01_MOUSE	D4A6C5_RAT	Arhgap1	Rho GTPase-activating protein 1	-1.26922	-0.508425	-0.756719	-0.230203	-1.19873	-0.653076	-0.428389	NA	0.0657642	-0.0670885	(-2.52,-1.18]	(-0.964,0.354]	(-1.13,0.509]	(-1.58,-0.165]	(-2.55,-0.931]	(-1.16,0.637]	(-0.448,1.13]	NA	(-1.01,0.509]	(-0.344,1.01]	3	4	5	4	4	5	6	0	5	5
RHG35_MOUSE	RHG35_RAT	Arhgap35	Rho GTPase-activating protein 35	-0.300104	-0.932098	0.365429	-1.74237	0.215694	-1.22318	0.423203	-1.33906	1.04686	0.439807	(-1.18,0.165]	(-0.964,0.354]	(-1.13,0.509]	(-2.99,-1.58]	(-0.931,0.689]	(-2.96,-1.16]	(-0.448,1.13]	(-1.55,-0.259]	(0.509,2.03]	(-0.344,1.01]	4	4	5	3	5	4	6	4	6	5
GDIR1_MOUSE	GDIR1_RAT	Arhgdia	Rho GDP-dissociation inhibitor 1	-1.89061	-1.87382	NA	-1.58106	-1.69909	1.50748	2.15369	2.47252	2.54187	1.93965	(-2.52,-1.18]	(-2.28,-0.964]	NA	(-2.99,-1.58]	(-2.55,-0.931]	(0.637,2.43]	(1.13,2.7]	(2.32,3.61]	(2.03,3.54]	(1.01,2.37]	3	3	0	3	4	6	7	7	7	6
GDIR2_MOUSE	Q5M860_RAT	Arhgdib	Rho GDP-dissociation inhibitor 2	0.289178	-0.101332	-0.858152	0.451089	-0.451172	-2.54797	NA	-1.94345	NA	NA	(0.165,1.51]	(-0.964,0.354]	(-1.13,0.509]	(-0.165,1.25]	(-0.931,0.689]	(-2.96,-1.16]	NA	(-2.84,-1.55]	NA	NA	5	4	5	5	5	4	0	3	0	0
ARHG1_MOUSE	ARHG1_RAT	Arhgef1	Rho guanine nucleotide exchange factor 1	NA	NA	NA	NA	NA	NA	NA	NA	NA	NA	NA	NA	NA	NA	NA	NA	NA	NA	NA	NA	0	0	0	0	0	0	0	0	0	0
ARHGC_MOUSE	A0A0G2K860_RAT	Arhgef12	Rho guanine nucleotide exchange factor 12	-0.418962	-0.682748	-0.919232	-0.583631	-0.000511638	-1.33738	-1.05979	-1.88309	-1.80229	-0.677257	(-1.18,0.165]	(-0.964,0.354]	(-1.13,0.509]	(-1.58,-0.165]	(-0.931,0.689]	(-2.96,-1.16]	(-2.02,-0.448]	(-2.84,-1.55]	(-2.53,-1.01]	(-1.7,-0.344]	4	4	5	4	5	4	5	3	4	4
ARHG7_MOUSE	ARHG7_RAT	Arhgef7	Rho guanine nucleotide exchange factor 7	NA	-1.78281	NA	NA	-1.35706	NA	-3.70444	NA	-4.00562	-4.04878	NA	(-2.28,-0.964]	NA	NA	(-2.55,-0.931]	NA	(-5.18,-3.6]	NA	(-4.04,-2.53]	(-4.42,-3.06]	0	3	0	0	4	0	3	0	3	2
ARID2_MOUSE	D3ZJU0_RAT	Arid2	AT-rich interactive domain-containing protein 2	0.572398	0.367277	-0.0663815	0.494249	0.210359	1.12827	-0.57178	-0.811871	NA	-1.88059	(0.165,1.51]	(0.354,1.67]	(-1.13,0.509]	(-0.165,1.25]	(-0.931,0.689]	(0.637,2.43]	(-2.02,-0.448]	(-1.55,-0.259]	NA	(-3.06,-1.7]	5	5	5	5	5	6	5	4	0	3
ARI2_MOUSE	D3ZJB8_RAT	Arih2	E3 ubiquitin-protein ligase ARIH2	-1.50871	-2.29693	-2.55018	-1.90325	-1.80372	NA	NA	NA	-4.22794	NA	(-2.52,-1.18]	(-3.6,-2.28]	(-2.78,-1.13]	(-2.99,-1.58]	(-2.55,-0.931]	NA	NA	NA	(-5.56,-4.04]	NA	3	2	4	3	4	0	0	0	2	0
ARL1_MOUSE	ARL1_RAT	Arl1	ADP-ribosylation factor-like protein 1	-1.5713	-1.82134	-1.07984	-0.69161	-0.481491	-0.649537	-0.653852	-0.558105	-1.05953	-0.719513	(-2.52,-1.18]	(-2.28,-0.964]	(-1.13,0.509]	(-1.58,-0.165]	(-0.931,0.689]	(-1.16,0.637]	(-2.02,-0.448]	(-1.55,-0.259]	(-2.53,-1.01]	(-1.7,-0.344]	3	3	5	4	5	5	5	4	4	4
ARL3_MOUSE	ARL3_RAT	Arl3	ADP-ribosylation factor-like protein 3	0.633591	1.28194	1.1964	0.555753	1.29489	0.332923	1.22977	0.915795	NA	NA	(0.165,1.51]	(0.354,1.67]	(0.509,2.15]	(-0.165,1.25]	(0.689,2.31]	(-1.16,0.637]	(1.13,2.7]	(-0.259,1.03]	NA	NA	5	5	6	5	6	5	7	5	0	0
ARL8B_MOUSE	ARL8B_RAT	Arl8b	ADP-ribosylation factor-like protein 8B	0.562387	0.459462	0.52171	0.402631	1.09343	-2.44161	-1.58418	-2.11334	-2.00023	-1.79065	(0.165,1.51]	(0.354,1.67]	(0.509,2.15]	(-0.165,1.25]	(0.689,2.31]	(-2.96,-1.16]	(-2.02,-0.448]	(-2.84,-1.55]	(-2.53,-1.01]	(-3.06,-1.7]	5	5	6	5	6	4	5	3	4	3
ARMC1_MOUSE	B0BN83_RAT	Armc1	Armadillo repeat-containing protein 1	-1.2022	NA	-1.5229	-1.4562	-1.39275	-0.940276	-0.698611	-1.88227	-1.38527	-0.652708	(-2.52,-1.18]	NA	(-2.78,-1.13]	(-1.58,-0.165]	(-2.55,-0.931]	(-1.16,0.637]	(-2.02,-0.448]	(-2.84,-1.55]	(-2.53,-1.01]	(-1.7,-0.344]	3	0	4	4	4	5	5	3	4	4
ARMT1_MOUSE	ARMT1_RAT	Armt1	Damage-control phosphatase ARMT1	-2.36437	-2.4439	-2.26793	NA	-2.01571	NA	-2.38727	NA	NA	NA	(-2.52,-1.18]	(-3.6,-2.28]	(-2.78,-1.13]	NA	(-2.55,-0.931]	NA	(-3.6,-2.02]	NA	NA	NA	3	2	4	0	4	0	4	0	0	0
ARC1A_MOUSE	ARC1A_RAT	Arpc1a	Actin-related protein 2/3 complex subunit 1A	-1.59554	-0.981071	-1.10776	-1.18343	-0.894167	-2.54093	-2.07623	-1.5001	NA	-2.27821	(-2.52,-1.18]	(-2.28,-0.964]	(-1.13,0.509]	(-1.58,-0.165]	(-0.931,0.689]	(-2.96,-1.16]	(-3.6,-2.02]	(-1.55,-0.259]	NA	(-3.06,-1.7]	3	3	5	4	5	4	4	4	0	3
ARC1B_MOUSE	ARC1B_RAT	Arpc1b	Actin-related protein 2/3 complex subunit 1B	NA	-1.02772	-1.33458	-0.396728	-0.945522	0.100368	0.143381	-0.0710997	1.71841	0.534176	NA	(-2.28,-0.964]	(-2.78,-1.13]	(-1.58,-0.165]	(-2.55,-0.931]	(-1.16,0.637]	(-0.448,1.13]	(-0.259,1.03]	(0.509,2.03]	(-0.344,1.01]	0	3	4	4	4	5	6	5	6	5
ARPC2_MOUSE	ARPC2_RAT	Arpc2	Actin-related protein 2/3 complex subunit 2	-0.0602327	-0.144977	-0.137816	0.466974	0.0268765	0.131349	0.173829	0.419609	0.111097	0.147934	(-1.18,0.165]	(-0.964,0.354]	(-1.13,0.509]	(-0.165,1.25]	(-0.931,0.689]	(-1.16,0.637]	(-0.448,1.13]	(-0.259,1.03]	(-1.01,0.509]	(-0.344,1.01]	4	4	5	5	5	5	6	5	5	5
ARPC3_MOUSE	B2GV73_RAT	Arpc3	Actin-related protein 2/3 complex subunit 3	-0.233613	-0.823875	-1.01198	-0.647775	-0.594833	-0.0762556	0.0274286	0.319773	-0.0427164	0.325914	(-1.18,0.165]	(-0.964,0.354]	(-1.13,0.509]	(-1.58,-0.165]	(-0.931,0.689]	(-1.16,0.637]	(-0.448,1.13]	(-0.259,1.03]	(-1.01,0.509]	(-0.344,1.01]	4	4	5	4	5	5	6	5	5	5
ARPC4_MOUSE	B2RZ72_RAT	Arpc4	Actin-related protein 2/3 complex subunit 4	NA	-2.12624	NA	-1.18362	-1.6077	0.21833	-0.18404	1.15279	0.248011	0.463301	NA	(-2.28,-0.964]	NA	(-1.58,-0.165]	(-2.55,-0.931]	(-1.16,0.637]	(-0.448,1.13]	(1.03,2.32]	(-1.01,0.509]	(-0.344,1.01]	0	3	0	4	4	5	6	6	5	5
ARPC5_MOUSE	ARPC5_RAT	Arpc5	Actin-related protein 2/3 complex subunit 5	1.66812	NA	0.619514	0.830274	NA	1.73437	1.52857	1.06399	1.1493	1.78484	(1.51,2.85]	NA	(0.509,2.15]	(-0.165,1.25]	NA	(0.637,2.43]	(1.13,2.7]	(1.03,2.32]	(0.509,2.03]	(1.01,2.37]	6	0	6	5	0	6	7	6	6	6
ARP19_MOUSE	ARP19_RAT	Arpp19	cAMP-regulated phosphoprotein 19	NA	NA	0.0266937	NA	1.04526	-2.46866	NA	NA	-2.47679	NA	NA	NA	(-1.13,0.509]	NA	(0.689,2.31]	(-2.96,-1.16]	NA	NA	(-2.53,-1.01]	NA	0	0	5	0	6	4	0	0	4	0
ARRB1_MOUSE	ARRB1_RAT	Arrb1	Beta-arrestin-1	-4.82661	NA	-4.07315	-2.9332	-3.328	NA	NA	NA	-2.99279	NA	[-5.21,-3.86]	NA	(-4.42,-2.78]	(-2.99,-1.58]	(-4.17,-2.55]	NA	NA	NA	(-4.04,-2.53]	NA	1	0	3	3	3	0	0	0	3	0
ARRB2_MOUSE	ARRB2_RAT	Arrb2	Beta-arrestin-2	-2.1455	NA	NA	NA	-2.3836	-1.79149	-2.31698	-1.94435	-1.49772	-2.24061	(-2.52,-1.18]	NA	NA	NA	(-2.55,-0.931]	(-2.96,-1.16]	(-3.6,-2.02]	(-2.84,-1.55]	(-2.53,-1.01]	(-3.06,-1.7]	3	0	0	0	4	4	4	3	4	3
ARVC_MOUSE	B4F7F3_RAT	Arvcf	Armadillo repeat protein deleted in velo-cardio-facial syndrome homolog	-0.699699	-1.34374	0.0437091	NA	-0.555275	NA	NA	-2.50648	NA	-1.75651	(-1.18,0.165]	(-2.28,-0.964]	(-1.13,0.509]	NA	(-0.931,0.689]	NA	NA	(-2.84,-1.55]	NA	(-3.06,-1.7]	4	3	5	0	5	0	0	3	0	3
AS3MT_MOUSE	AS3MT_RAT	As3mt	Arsenite methyltransferase	-0.77922	-1.13084	0.567736	-0.296864	-1.03488	1.40236	1.25823	1.10426	1.19327	1.40992	(-1.18,0.165]	(-2.28,-0.964]	(0.509,2.15]	(-1.58,-0.165]	(-2.55,-0.931]	(0.637,2.43]	(1.13,2.7]	(1.03,2.32]	(0.509,2.03]	(1.01,2.37]	4	3	6	4	4	6	7	6	6	6
ASAH1_MOUSE	ASAH1_RAT	Asah1	Acid ceramidase	-1.09492	-1.23606	-1.09604	-0.628503	-0.667228	0.255959	-0.132158	-0.613886	-0.152896	-0.665698	(-1.18,0.165]	(-2.28,-0.964]	(-1.13,0.509]	(-1.58,-0.165]	(-0.931,0.689]	(-1.16,0.637]	(-0.448,1.13]	(-1.55,-0.259]	(-1.01,0.509]	(-1.7,-0.344]	4	3	5	4	5	5	6	4	5	4
ASGR1_MOUSE	ASGR1_RAT	Asgr1	Asialoglycoprotein receptor 1	-1.25389	-0.403445	-0.739599	-0.425259	-0.447446	-0.976814	NA	1.31759	-0.159364	-0.625084	(-2.52,-1.18]	(-0.964,0.354]	(-1.13,0.509]	(-1.58,-0.165]	(-0.931,0.689]	(-1.16,0.637]	NA	(1.03,2.32]	(-1.01,0.509]	(-1.7,-0.344]	3	4	5	4	5	5	0	6	5	4
ARLY_MOUSE	ARLY_RAT	Asl	Argininosuccinate lyase	4.13271	4.26837	4.1995	4.7892	4.5203	3.57239	3.63023	3.66132	4.24035	3.98691	(2.85,4.19]	(2.99,4.31]	(3.8,5.44]	(4.07,5.49]	(3.93,5.55]	(2.43,4.23]	(2.7,4.28]	(3.61,4.9]	(3.54,5.06]	(3.73,5.08]	7	7	8	8	8	7	8	8	8	8
ASNS_MOUSE	ASNS_RAT	Asns	Asparagine synthetase [glutamine-hydrolyzing]	-1.88926	-2.96258	NA	-2.00004	-2.59667	-0.237642	-0.642387	-0.688933	-0.570657	-0.936677	(-2.52,-1.18]	(-3.6,-2.28]	NA	(-2.99,-1.58]	(-4.17,-2.55]	(-1.16,0.637]	(-2.02,-0.448]	(-1.55,-0.259]	(-1.01,0.509]	(-1.7,-0.344]	3	2	0	3	3	5	5	4	5	4
ASPD_MOUSE	ASPD_RAT	Aspdh	Putative L-aspartate dehydrogenase	1.72767	1.89572	2.23261	1.73264	2.35226	1.28149	1.65447	1.97058	2.06705	2.09761	(1.51,2.85]	(1.67,2.99]	(2.15,3.8]	(1.25,2.66]	(2.31,3.93]	(0.637,2.43]	(1.13,2.7]	(1.03,2.32]	(2.03,3.54]	(1.01,2.37]	6	6	7	6	7	6	7	6	7	6
LPP60_MOUSE	LPP60_RAT	Aspg	60 kDa lysophospholipase	1.27929	0.950752	0.782662	0.722314	0.418603	0.21371	0.199618	0.112695	0.931452	0.586678	(0.165,1.51]	(0.354,1.67]	(0.509,2.15]	(-0.165,1.25]	(-0.931,0.689]	(-1.16,0.637]	(-0.448,1.13]	(-0.259,1.03]	(0.509,2.03]	(-0.344,1.01]	5	5	6	5	5	5	6	5	6	5
ASPH_MOUSE	A0A0G2K2B5_RAT	Asph	Aspartyl/asparaginyl beta-hydroxylase	-1.09515	-0.916829	-1.12323	NA	-0.15994	-0.333582	-0.105547	-2.17723	-0.428638	-0.607933	(-1.18,0.165]	(-0.964,0.354]	(-1.13,0.509]	NA	(-0.931,0.689]	(-1.16,0.637]	(-0.448,1.13]	(-2.84,-1.55]	(-1.01,0.509]	(-1.7,-0.344]	4	4	5	0	5	5	6	3	5	4
ASPC1_MOUSE	F1LR71_RAT	Aspscr1	Tether containing UBX domain for GLUT4	-1.25959	-0.580536	-0.67201	-1.04926	-0.523247	NA	NA	NA	NA	0.867499	(-2.52,-1.18]	(-0.964,0.354]	(-1.13,0.509]	(-1.58,-0.165]	(-0.931,0.689]	NA	NA	NA	NA	(-0.344,1.01]	3	4	5	4	5	0	0	0	0	5
ASGL1_MOUSE	ASGL1_RAT	Asrgl1	Isoaspartyl peptidase/L-asparaginase	-0.0334027	0.241906	-0.285292	NA	0.0246069	NA	-2.89961	-2.14738	NA	-3.3052	(-1.18,0.165]	(-0.964,0.354]	(-1.13,0.509]	NA	(-0.931,0.689]	NA	(-3.6,-2.02]	(-2.84,-1.55]	NA	(-4.42,-3.06]	4	4	5	0	5	0	4	3	0	2
ASSY_MOUSE	ASSY_RAT	Ass1	Argininosuccinate synthase	5.77342	6.15648	5.88781	6.54342	6.20311	4.68399	5.02946	4.91233	5.7042	4.97725	(5.53,6.87]	(5.62,6.94]	(5.44,7.08]	(5.49,6.9]	(5.55,7.17]	(4.23,6.03]	(4.28,5.86]	(4.9,6.19]	(5.06,6.58]	(3.73,5.08]	9	9	9	9	9	8	9	9	9	8
ATAD1_MOUSE	ATAD1_RAT	Atad1	Outer mitochondrial transmembrane helix translocase	-1.5488	-0.774398	-1.30008	-0.555425	-1.19094	NA	-0.818483	0.000182195	-0.549485	-1.43669	(-2.52,-1.18]	(-0.964,0.354]	(-2.78,-1.13]	(-1.58,-0.165]	(-2.55,-0.931]	NA	(-2.02,-0.448]	(-0.259,1.03]	(-1.01,0.509]	(-1.7,-0.344]	3	4	4	4	4	0	5	5	5	4
E9Q166_MOUSE	A0A0G2JX30_RAT	Atad2b	ATPase family, AAA domain-containing 2B	NA	-0.205792	NA	0.0564285	NA	NA	-0.910552	NA	NA	-2.37738	NA	(-0.964,0.354]	NA	(-0.165,1.25]	NA	NA	(-2.02,-0.448]	NA	NA	(-3.06,-1.7]	0	4	0	5	0	0	5	0	0	3
ATAD3_MOUSE	ATAD3_RAT	Atad3	ATPase family AAA domain-containing protein 3	0.347617	0.513217	0.0787454	0.499567	-0.378472	0.654209	0.539367	0.936596	0.955293	1.06451	(0.165,1.51]	(0.354,1.67]	(-1.13,0.509]	(-0.165,1.25]	(-0.931,0.689]	(0.637,2.43]	(-0.448,1.13]	(-0.259,1.03]	(0.509,2.03]	(1.01,2.37]	5	5	5	5	5	6	6	5	6	6
ATE1_MOUSE	A0A0G2JX45_RAT	Ate1	Arginyl-tRNA--protein transferase 1	-1.70569	NA	-1.64342	-0.529804	-1.52978	-3.08077	NA	-1.58924	-0.518463	-1.39521	(-2.52,-1.18]	NA	(-2.78,-1.13]	(-1.58,-0.165]	(-2.55,-0.931]	(-4.76,-2.96]	NA	(-2.84,-1.55]	(-1.01,0.509]	(-1.7,-0.344]	3	0	4	4	4	3	0	3	5	4
ATG3_MOUSE	ATG3_RAT	Atg3	Ubiquitin-like-conjugating enzyme ATG3	-1.21071	-1.22378	-1.79554	-1.80892	-1.75704	-1.20479	NA	NA	1.19328	NA	(-2.52,-1.18]	(-2.28,-0.964]	(-2.78,-1.13]	(-2.99,-1.58]	(-2.55,-0.931]	(-2.96,-1.16]	NA	NA	(0.509,2.03]	NA	3	3	4	3	4	4	0	0	6	0
ATG7_MOUSE	ATG7_RAT	Atg7	Ubiquitin-like modifier-activating enzyme ATG7	NA	NA	NA	-2.25559	-1.74345	0.121582	1.6332	1.83092	1.22242	1.1815	NA	NA	NA	(-2.99,-1.58]	(-2.55,-0.931]	(-1.16,0.637]	(1.13,2.7]	(1.03,2.32]	(0.509,2.03]	(1.01,2.37]	0	0	0	3	4	5	7	6	6	6
PUR9_MOUSE	PUR9_RAT	Atic	Bifunctional purine biosynthesis protein ATIC	-0.133965	-0.0457581	0.0474294	0.06637	-0.20144	0.710246	0.418669	0.644424	0.528069	0.759995	(-1.18,0.165]	(-0.964,0.354]	(-1.13,0.509]	(-0.165,1.25]	(-0.931,0.689]	(0.637,2.43]	(-0.448,1.13]	(-0.259,1.03]	(0.509,2.03]	(-0.344,1.01]	4	4	5	5	5	6	6	5	6	5
ATLA2_MOUSE	F1LQ09_RAT	Atl2	Atlastin-2	0.352639	0.170542	0.543781	0.674966	0.167028	1.18998	1.29945	1.3068	1.15611	1.10747	(0.165,1.51]	(-0.964,0.354]	(0.509,2.15]	(-0.165,1.25]	(-0.931,0.689]	(0.637,2.43]	(1.13,2.7]	(1.03,2.32]	(0.509,2.03]	(1.01,2.37]	5	4	6	5	5	6	7	6	6	6
ATLA3_MOUSE	ATLA3_RAT	Atl3	Atlastin-3	0.635701	0.353081	0.562882	0.957798	0.398624	-0.229296	-0.176786	0.545249	-0.423749	-0.240763	(0.165,1.51]	(-0.964,0.354]	(0.509,2.15]	(-0.165,1.25]	(-0.931,0.689]	(-1.16,0.637]	(-0.448,1.13]	(-0.259,1.03]	(-1.01,0.509]	(-0.344,1.01]	5	4	6	5	5	5	6	5	5	5
ATOX1_MOUSE	ATOX1_RAT	Atox1	Copper transport protein ATOX1	1.12668	1.35381	1.17772	1.24546	1.48762	2.21675	2.25096	1.81917	2.17706	2.38221	(0.165,1.51]	(0.354,1.67]	(0.509,2.15]	(-0.165,1.25]	(0.689,2.31]	(0.637,2.43]	(1.13,2.7]	(1.03,2.32]	(2.03,3.54]	(2.37,3.73]	5	5	6	5	6	6	7	6	7	7
AT11C_MOUSE	D3ZFC5_RAT	Atp11c	Phospholipid-transporting ATPase 11C	0.151818	0.249095	0.0970065	-0.026027	0.550665	1.57611	1.41369	1.13238	0.547613	1.396	(-1.18,0.165]	(-0.964,0.354]	(-1.13,0.509]	(-0.165,1.25]	(-0.931,0.689]	(0.637,2.43]	(1.13,2.7]	(1.03,2.32]	(0.509,2.03]	(1.01,2.37]	4	4	5	5	5	6	7	6	6	6
AT131_MOUSE	G3V7I3_RAT	Atp13a1	Endoplasmic reticulum transmembrane helix translocase	0.220426	0.532108	0.439672	0.159284	0.408326	-0.111545	-0.58964	0.145987	0.209517	0.134002	(0.165,1.51]	(0.354,1.67]	(-1.13,0.509]	(-0.165,1.25]	(-0.931,0.689]	(-1.16,0.637]	(-2.02,-0.448]	(-0.259,1.03]	(-1.01,0.509]	(-0.344,1.01]	5	5	5	5	5	5	5	5	5	5
AT1A1_MOUSE	AT1A1_RAT	Atp1a1	Sodium/potassium-transporting ATPase subunit alpha-1	2.05735	2.21303	2.47392	2.49096	2.57742	2.59604	2.91464	2.73941	2.9689	2.93606	(1.51,2.85]	(1.67,2.99]	(2.15,3.8]	(1.25,2.66]	(2.31,3.93]	(2.43,4.23]	(2.7,4.28]	(2.32,3.61]	(2.03,3.54]	(2.37,3.73]	6	6	7	6	7	7	8	7	7	7
AT1B1_MOUSE	AT1B1_RAT	Atp1b1	Sodium/potassium-transporting ATPase subunit beta-1	-0.358511	0.547525	-1.11055	0.912093	-0.371511	0.155762	0.504022	0.490508	0.743163	0.450856	(-1.18,0.165]	(0.354,1.67]	(-1.13,0.509]	(-0.165,1.25]	(-0.931,0.689]	(-1.16,0.637]	(-0.448,1.13]	(-0.259,1.03]	(0.509,2.03]	(-0.344,1.01]	4	5	5	5	5	5	6	5	6	5
AT2A2_MOUSE	AT2A2_RAT	Atp2a2	Sarcoplasmic/endoplasmic reticulum calcium ATPase 2	0.891373	0.979018	0.614963	0.974185	1.19009	0.703529	0.878739	0.409845	0.897406	1.06387	(0.165,1.51]	(0.354,1.67]	(0.509,2.15]	(-0.165,1.25]	(0.689,2.31]	(0.637,2.43]	(-0.448,1.13]	(-0.259,1.03]	(0.509,2.03]	(1.01,2.37]	5	5	6	5	6	6	6	5	6	6
AT2B1_MOUSE	AT2B1_RAT	Atp2b1	Plasma membrane calcium-transporting ATPase 1	0.471135	0.511728	0.358785	0.773183	NA	0.32526	0.813242	-0.113561	0.334779	-0.583916	(0.165,1.51]	(0.354,1.67]	(-1.13,0.509]	(-0.165,1.25]	NA	(-1.16,0.637]	(-0.448,1.13]	(-0.259,1.03]	(-1.01,0.509]	(-1.7,-0.344]	5	5	5	5	0	5	6	5	5	4
ATPA_MOUSE	ATPA_RAT	Atp5f1a	ATP synthase subunit alpha, mitochondrial	4.31489	4.80532	4.45407	4.95638	4.9881	4.30407	4.66976	4.51097	4.99616	4.57707	(4.19,5.53]	(4.31,5.62]	(3.8,5.44]	(4.07,5.49]	(3.93,5.55]	(4.23,6.03]	(4.28,5.86]	(3.61,4.9]	(3.54,5.06]	(3.73,5.08]	8	8	8	8	8	8	9	8	8	8
ATPB_MOUSE	ATPB_RAT	Atp5f1b	ATP synthase subunit beta, mitochondrial	6.59099	6.82439	6.9676	7.44117	7.04252	4.4867	4.99916	5.0095	5.6692	4.92583	(5.53,6.87]	(5.62,6.94]	(5.44,7.08]	(6.9,8.32]	(5.55,7.17]	(4.23,6.03]	(4.28,5.86]	(4.9,6.19]	(5.06,6.58]	(3.73,5.08]	9	9	9	10	9	8	9	9	9	8
ATPG_MOUSE	ATPG_RAT	Atp5f1c	ATP synthase subunit gamma, mitochondrial	1.62337	2.3935	1.81929	2.35076	1.8495	2.40436	2.83418	2.6468	3.11258	2.87223	(1.51,2.85]	(1.67,2.99]	(0.509,2.15]	(1.25,2.66]	(0.689,2.31]	(0.637,2.43]	(2.7,4.28]	(2.32,3.61]	(2.03,3.54]	(2.37,3.73]	6	6	6	6	6	6	8	7	7	7
ATPD_MOUSE	ATPD_RAT	Atp5f1d	ATP synthase subunit delta, mitochondrial	-1.49669	-1.0651	-1.99035	-0.528809	-0.512724	-2.68608	-1.70983	-1.08633	0.380612	-1.84305	(-2.52,-1.18]	(-2.28,-0.964]	(-2.78,-1.13]	(-1.58,-0.165]	(-0.931,0.689]	(-2.96,-1.16]	(-2.02,-0.448]	(-1.55,-0.259]	(-1.01,0.509]	(-3.06,-1.7]	3	3	4	4	5	4	5	4	5	3
ATP5E_MOUSE	ATP5E_RAT	Atp5f1e	ATP synthase subunit epsilon, mitochondrial	2.03544	1.71567	2.3248	1.85259	1.59541	1.16645	1.73166	1.47472	1.88282	1.53113	(1.51,2.85]	(1.67,2.99]	(2.15,3.8]	(1.25,2.66]	(0.689,2.31]	(0.637,2.43]	(1.13,2.7]	(1.03,2.32]	(0.509,2.03]	(1.01,2.37]	6	6	7	6	6	6	7	6	6	6
ATP5I_MOUSE	ATP5I_RAT	Atp5me	ATP synthase subunit e, mitochondrial	4.04526	4.06678	4.44879	4.52251	4.67533	4.42995	4.90343	4.44848	4.85854	4.82016	(2.85,4.19]	(2.99,4.31]	(3.8,5.44]	(4.07,5.49]	(3.93,5.55]	(4.23,6.03]	(4.28,5.86]	(3.61,4.9]	(3.54,5.06]	(3.73,5.08]	7	7	8	8	8	8	9	8	8	8
ATPK_MOUSE	ATPK_RAT	Atp5mf	ATP synthase subunit f, mitochondrial	0.761316	1.78183	1.29106	2.90865	2.27502	-1.83665	-0.0974811	-0.179958	0.290613	-0.586489	(0.165,1.51]	(1.67,2.99]	(0.509,2.15]	(2.66,4.07]	(0.689,2.31]	(-2.96,-1.16]	(-0.448,1.13]	(-0.259,1.03]	(-1.01,0.509]	(-1.7,-0.344]	5	6	6	7	6	4	6	5	5	4
ATP5L_MOUSE	ATP5L_RAT	Atp5mg	ATP synthase subunit g, mitochondrial	4.13963	4.18746	4.19917	4.41376	4.73596	2.554	2.97475	3.19418	1.72086	3.1356	(2.85,4.19]	(2.99,4.31]	(3.8,5.44]	(4.07,5.49]	(3.93,5.55]	(2.43,4.23]	(2.7,4.28]	(2.32,3.61]	(0.509,2.03]	(2.37,3.73]	7	7	8	8	8	7	8	7	6	7
ATPMK_MOUSE	ATPMK_RAT	Atp5mk	ATP synthase membrane subunit K, mitochondrial	1.39997	1.64658	1.82043	1.67085	2.11872	1.84344	2.34533	2.32852	1.96692	2.51753	(0.165,1.51]	(0.354,1.67]	(0.509,2.15]	(1.25,2.66]	(0.689,2.31]	(0.637,2.43]	(1.13,2.7]	(2.32,3.61]	(0.509,2.03]	(2.37,3.73]	5	5	6	6	6	6	7	7	6	7
AT5F1_MOUSE	AT5F1_RAT	Atp5pb	ATP synthase F(0) complex subunit B1, mitochondrial	2.31784	1.84449	2.8298	2.76378	2.91952	2.76531	3.04979	2.84317	3.16522	3.04	(1.51,2.85]	(1.67,2.99]	(2.15,3.8]	(2.66,4.07]	(2.31,3.93]	(2.43,4.23]	(2.7,4.28]	(2.32,3.61]	(2.03,3.54]	(2.37,3.73]	6	6	7	7	7	7	8	7	7	7
ATP5H_MOUSE	ATP5H_RAT	Atp5pd	ATP synthase subunit d, mitochondrial	3.18933	3.24527	3.66474	3.62012	3.82747	2.83888	3.50013	3.13315	4.43847	3.55251	(2.85,4.19]	(2.99,4.31]	(2.15,3.8]	(2.66,4.07]	(2.31,3.93]	(2.43,4.23]	(2.7,4.28]	(2.32,3.61]	(3.54,5.06]	(2.37,3.73]	7	7	7	7	7	7	8	7	8	7
ATP5J_MOUSE	ATP5J_RAT	Atp5pf	ATP synthase-coupling factor 6, mitochondrial	3.16077	3.51224	3.26829	3.3261	3.40666	3.23484	3.56202	3.64271	4.76888	3.69059	(2.85,4.19]	(2.99,4.31]	(2.15,3.8]	(2.66,4.07]	(2.31,3.93]	(2.43,4.23]	(2.7,4.28]	(3.61,4.9]	(3.54,5.06]	(2.37,3.73]	7	7	7	7	7	7	8	8	8	7
ATPO_MOUSE	ATPO_RAT	Atp5po	ATP synthase subunit O, mitochondrial	4.58245	4.60648	4.86413	4.9314	4.89532	3.8785	4.30342	4.17995	4.80997	4.38082	(4.19,5.53]	(4.31,5.62]	(3.8,5.44]	(4.07,5.49]	(3.93,5.55]	(2.43,4.23]	(4.28,5.86]	(3.61,4.9]	(3.54,5.06]	(3.73,5.08]	8	8	8	8	8	7	9	8	8	8
VPP1_MOUSE	VPP1_RAT	Atp6v0a1	V-type proton ATPase 116 kDa subunit a1	NA	NA	NA	-1.91959	-0.837667	-2.00172	NA	-2.66255	-2.07485	NA	NA	NA	NA	(-2.99,-1.58]	(-0.931,0.689]	(-2.96,-1.16]	NA	(-2.84,-1.55]	(-2.53,-1.01]	NA	0	0	0	3	5	4	0	3	4	0
VATL_MOUSE	VATL_RAT	Atp6v0c	V-type proton ATPase 16 kDa proteolipid subunit	NA	NA	NA	NA	NA	-2.28373	NA	NA	-1.38969	-1.80167	NA	NA	NA	NA	NA	(-2.96,-1.16]	NA	NA	(-2.53,-1.01]	(-3.06,-1.7]	0	0	0	0	0	4	0	0	4	3
VATA_MOUSE	D4A133_RAT	Atp6v1a	V-type proton ATPase catalytic subunit A	0.323644	0.372963	0.377538	0.656381	0.541053	0.924806	1.15788	0.85323	1.03756	0.863427	(0.165,1.51]	(0.354,1.67]	(-1.13,0.509]	(-0.165,1.25]	(-0.931,0.689]	(0.637,2.43]	(1.13,2.7]	(-0.259,1.03]	(0.509,2.03]	(-0.344,1.01]	5	5	5	5	5	6	7	5	6	5
VATB2_MOUSE	VATB2_RAT	Atp6v1b2	V-type proton ATPase subunit B, brain isoform	-0.439669	-0.495736	-0.592924	0.0146966	-0.0404513	-0.919557	-0.790285	-0.448597	-0.596112	-0.665194	(-1.18,0.165]	(-0.964,0.354]	(-1.13,0.509]	(-0.165,1.25]	(-0.931,0.689]	(-1.16,0.637]	(-2.02,-0.448]	(-1.55,-0.259]	(-1.01,0.509]	(-1.7,-0.344]	4	4	5	5	5	5	5	4	5	4
VATC1_MOUSE	VATC1_RAT	Atp6v1c1	V-type proton ATPase subunit C 1	2.12649	0.791172	2.27265	2.93266	2.42975	-2.44498	-1.77022	NA	NA	-2.24048	(1.51,2.85]	(0.354,1.67]	(2.15,3.8]	(2.66,4.07]	(2.31,3.93]	(-2.96,-1.16]	(-2.02,-0.448]	NA	NA	(-3.06,-1.7]	6	5	7	7	7	4	5	0	0	3
VATE1_MOUSE	VATE1_RAT	Atp6v1e1	V-type proton ATPase subunit E 1	0.0387301	0.557521	-0.444137	0.574908	0.249618	0.0854519	0.078024	-0.760839	-0.10391	-1.22544	(-1.18,0.165]	(0.354,1.67]	(-1.13,0.509]	(-0.165,1.25]	(-0.931,0.689]	(-1.16,0.637]	(-0.448,1.13]	(-1.55,-0.259]	(-1.01,0.509]	(-1.7,-0.344]	4	5	5	5	5	5	6	4	5	4
VATH_MOUSE	A0A0G2K9J2_RAT	Atp6v1h	V-type proton ATPase subunit H	NA	-1.31595	NA	NA	NA	-0.279899	NA	NA	-0.102306	0.290617	NA	(-2.28,-0.964]	NA	NA	NA	(-1.16,0.637]	NA	NA	(-1.01,0.509]	(-0.344,1.01]	0	3	0	0	0	5	0	0	5	5
ATP7B_MOUSE	ATP7B_RAT	Atp7b	Copper-transporting ATPase 2	-0.0318488	-0.102105	NA	-0.753282	1.49836	NA	NA	NA	NA	NA	(-1.18,0.165]	(-0.964,0.354]	NA	(-1.58,-0.165]	(0.689,2.31]	NA	NA	NA	NA	NA	4	4	0	4	6	0	0	0	0	0
ATP9B_MOUSE	ATP9B_RAT	Atp9b	Probable phospholipid-transporting ATPase IIB	1.61262	0.230807	-0.35002	-0.612259	NA	-1.51405	NA	-1.12144	-0.692577	-0.686582	(1.51,2.85]	(-0.964,0.354]	(-1.13,0.509]	(-1.58,-0.165]	NA	(-2.96,-1.16]	NA	(-1.55,-0.259]	(-1.01,0.509]	(-1.7,-0.344]	6	4	5	4	0	4	0	4	5	4
ATPF1_MOUSE	D3ZY50_RAT	Atpaf1	ATP synthase mitochondrial F1 complex assembly factor 1	NA	-1.2129	-1.1586	NA	NA	-2.53977	NA	-2.20714	-1.58993	NA	NA	(-2.28,-0.964]	(-2.78,-1.13]	NA	NA	(-2.96,-1.16]	NA	(-2.84,-1.55]	(-2.53,-1.01]	NA	0	3	4	0	0	4	0	3	4	0
ATX10_MOUSE	ATX10_RAT	Atxn10	Ataxin-10	-2.10793	NA	-3.66261	NA	NA	-0.696758	-0.119935	-0.559953	0.0238828	0.278638	(-2.52,-1.18]	NA	(-4.42,-2.78]	NA	NA	(-1.16,0.637]	(-0.448,1.13]	(-1.55,-0.259]	(-1.01,0.509]	(-0.344,1.01]	3	0	3	0	0	5	6	4	5	5
ATX2_MOUSE	F1M049_RAT	Atxn2	Ataxin-2	-0.0307781	NA	-0.293822	0.422739	-0.010017	0.191728	0.42042	0.721282	0.302293	0.0619401	(-1.18,0.165]	NA	(-1.13,0.509]	(-0.165,1.25]	(-0.931,0.689]	(-1.16,0.637]	(-0.448,1.13]	(-0.259,1.03]	(-1.01,0.509]	(-0.344,1.01]	4	0	5	5	5	5	6	5	5	5
ATX2L_MOUSE	A0A0G2JYE0_RAT	Atxn2l	Ataxin-2-like protein	0.896387	2.40642	0.572678	2.0323	2.83649	-2.47961	-2.61454	-2.32336	-3.0083	-2.52401	(0.165,1.51]	(1.67,2.99]	(0.509,2.15]	(1.25,2.66]	(2.31,3.93]	(-2.96,-1.16]	(-3.6,-2.02]	(-2.84,-1.55]	(-4.04,-2.53]	(-3.06,-1.7]	5	6	6	6	7	4	4	3	3	3
AUHM_MOUSE	AUHM_RAT	Auh	Methylglutaconyl-CoA hydratase, mitochondrial	-0.273215	0.0312728	0.133255	0.188609	0.676909	1.95248	2.66476	1.83451	1.98493	1.58028	(-1.18,0.165]	(-0.964,0.354]	(-1.13,0.509]	(-0.165,1.25]	(-0.931,0.689]	(0.637,2.43]	(1.13,2.7]	(1.03,2.32]	(0.509,2.03]	(1.01,2.37]	4	4	5	5	5	6	7	6	6	6
AUP1_MOUSE	AUP1_RAT	Aup1	Lipid droplet-regulating VLDL assembly factor AUP1	NA	NA	NA	NA	-1.53118	0.0761342	-4.21154	NA	-0.259657	NA	NA	NA	NA	NA	(-2.55,-0.931]	(-1.16,0.637]	(-5.18,-3.6]	NA	(-1.01,0.509]	NA	0	0	0	0	4	5	3	0	5	0
B2MG_MOUSE	B2MG_RAT	B2m	Beta-2-microglobulin	1.38171	1.50688	1.73413	1.71085	1.94797	0.666779	1.16179	0.901955	0.577464	0.851553	(0.165,1.51]	(0.354,1.67]	(0.509,2.15]	(1.25,2.66]	(0.689,2.31]	(0.637,2.43]	(1.13,2.7]	(-0.259,1.03]	(0.509,2.03]	(-0.344,1.01]	5	5	6	6	6	6	7	5	6	5
BAAT_MOUSE	BAAT_RAT	Baat	Bile acid-CoA:amino acid N-acyltransferase	0.988037	1.27663	1.44329	1.47924	1.09153	2.68898	3.04477	2.92278	3.12702	2.91908	(0.165,1.51]	(0.354,1.67]	(0.509,2.15]	(1.25,2.66]	(0.689,2.31]	(2.43,4.23]	(2.7,4.28]	(2.32,3.61]	(2.03,3.54]	(2.37,3.73]	5	5	6	6	6	7	8	7	7	7
BABA2_MOUSE	BABA2_RAT	Babam2	BRISC and BRCA1-A complex member 2	0.489151	1.56585	0.851453	0.431808	1.0497	-1.68151	-1.07014	-1.42781	-1.74291	-0.777324	(0.165,1.51]	(0.354,1.67]	(0.509,2.15]	(-0.165,1.25]	(0.689,2.31]	(-2.96,-1.16]	(-2.02,-0.448]	(-1.55,-0.259]	(-2.53,-1.01]	(-1.7,-0.344]	5	5	6	5	6	4	5	4	4	4
BAG3_MOUSE	Q5U2U8_RAT	Bag3	BAG family molecular chaperone regulator 3	1.0485	NA	0.161531	-0.172304	0.966451	0.0269332	1.21613	1.02535	-0.374064	-1.15655	(0.165,1.51]	NA	(-1.13,0.509]	(-1.58,-0.165]	(0.689,2.31]	(-1.16,0.637]	(1.13,2.7]	(-0.259,1.03]	(-1.01,0.509]	(-1.7,-0.344]	5	0	5	4	6	5	7	5	5	4
BAIP2_MOUSE	BAIP2_RAT	Baiap2	Brain-specific angiogenesis inhibitor 1-associated protein 2	NA	-0.466074	-0.573971	-0.529986	NA	-0.084071	0.272896	-0.212476	NA	-3.05408	NA	(-0.964,0.354]	(-1.13,0.509]	(-1.58,-0.165]	NA	(-1.16,0.637]	(-0.448,1.13]	(-0.259,1.03]	NA	(-3.06,-1.7]	0	4	5	4	0	5	6	5	0	3
BI2L1_MOUSE	BI2L1_RAT	Baiap2l1	Brain-specific angiogenesis inhibitor 1-associated protein 2-like protein 1	1.18196	0.46906	0.516527	0.285911	-0.160021	0.604304	0.864782	0.88911	1.01143	0.443379	(0.165,1.51]	(0.354,1.67]	(0.509,2.15]	(-0.165,1.25]	(-0.931,0.689]	(-1.16,0.637]	(-0.448,1.13]	(-0.259,1.03]	(0.509,2.03]	(-0.344,1.01]	5	5	6	5	5	5	6	5	6	5
BAF_MOUSE	BAF_RAT	Banf1	Barrier-to-autointegration factor	-2.73524	NA	-3.84214	-3.08392	-4.67263	-1.19725	-1.40016	-1.31828	-0.127224	-0.687508	(-3.86,-2.52]	NA	(-4.42,-2.78]	(-4.4,-2.99]	(-5.79,-4.17]	(-2.96,-1.16]	(-2.02,-0.448]	(-1.55,-0.259]	(-1.01,0.509]	(-1.7,-0.344]	2	0	3	2	2	4	5	4	5	4
BODG_MOUSE	BODG_RAT	Bbox1	Gamma-butyrobetaine dioxygenase	NA	NA	NA	-2.74458	-2.70716	1.81485	2.32226	2.40307	2.1956	2.22566	NA	NA	NA	(-2.99,-1.58]	(-4.17,-2.55]	(0.637,2.43]	(1.13,2.7]	(2.32,3.61]	(2.03,3.54]	(1.01,2.37]	0	0	0	3	3	6	7	7	7	6
BAP31_MOUSE	Q6AY58_RAT	Bcap31	B-cell receptor-associated protein 31	0.745067	1.06303	0.474866	0.921581	0.429373	1.1184	1.08734	1.18656	1.34561	1.31786	(0.165,1.51]	(0.354,1.67]	(-1.13,0.509]	(-0.165,1.25]	(-0.931,0.689]	(0.637,2.43]	(-0.448,1.13]	(1.03,2.32]	(0.509,2.03]	(1.01,2.37]	5	5	5	5	5	6	6	6	6	6
SPF27_MOUSE	B5DFM8_RAT	Bcas2	Pre-mRNA-splicing factor SPF27	NA	NA	NA	NA	NA	-2.75824	-2.2132	NA	NA	-4.1743	NA	NA	NA	NA	NA	(-2.96,-1.16]	(-3.6,-2.02]	NA	NA	(-4.42,-3.06]	0	0	0	0	0	4	4	0	0	2
ODBA_MOUSE	ODBA_RAT	Bckdha	2-oxoisovalerate dehydrogenase subunit alpha, mitochondrial	0.778483	0.997804	1.14618	1.27467	1.3048	1.19751	1.50406	1.64751	1.94641	1.42832	(0.165,1.51]	(0.354,1.67]	(0.509,2.15]	(1.25,2.66]	(0.689,2.31]	(0.637,2.43]	(1.13,2.7]	(1.03,2.32]	(0.509,2.03]	(1.01,2.37]	5	5	6	6	6	6	7	6	6	6
ODBB_MOUSE	ODBB_RAT	Bckdhb	2-oxoisovalerate dehydrogenase subunit beta, mitochondrial	0.0360361	-0.477421	0.304991	0.845521	0.0741317	0.654304	1.41263	1.59693	1.96666	0.91933	(-1.18,0.165]	(-0.964,0.354]	(-1.13,0.509]	(-0.165,1.25]	(-0.931,0.689]	(0.637,2.43]	(1.13,2.7]	(1.03,2.32]	(0.509,2.03]	(-0.344,1.01]	4	4	5	5	5	6	7	6	6	5
BCKD_MOUSE	BCKD_RAT	Bckdk	[3-methyl-2-oxobutanoate dehydrogenase [lipoamide]] kinase, mitochondrial	NA	NA	-1.70588	NA	-2.56717	-1.41465	-0.245797	-0.199776	-0.326214	-0.618442	NA	NA	(-2.78,-1.13]	NA	(-4.17,-2.55]	(-2.96,-1.16]	(-0.448,1.13]	(-0.259,1.03]	(-1.01,0.509]	(-1.7,-0.344]	0	0	4	0	3	4	6	5	5	4
BCDO2_MOUSE	A3KN98_RAT	Bco2	Beta,beta-carotene 9',10'-oxygenase	-1.57427	-0.621318	-0.901478	-3.78765	-1.77916	-1.21856	-0.610415	-0.720418	0.788129	-0.761136	(-2.52,-1.18]	(-0.964,0.354]	(-1.13,0.509]	(-4.4,-2.99]	(-2.55,-0.931]	(-2.96,-1.16]	(-2.02,-0.448]	(-1.55,-0.259]	(0.509,2.03]	(-1.7,-0.344]	3	4	5	2	4	4	5	4	6	4
BCS1_MOUSE	Q5XIM0_RAT	Bcs1l	Mitochondrial chaperone BCS1	NA	NA	-2.79032	NA	-3.21004	-1.17861	-0.891389	-1.1545	-1.10197	-0.881349	NA	NA	(-4.42,-2.78]	NA	(-4.17,-2.55]	(-2.96,-1.16]	(-2.02,-0.448]	(-1.55,-0.259]	(-2.53,-1.01]	(-1.7,-0.344]	0	0	3	0	3	4	5	4	4	4
BDH_MOUSE	BDH_RAT	Bdh1	D-beta-hydroxybutyrate dehydrogenase, mitochondrial	2.63561	2.84791	3.0474	3.34977	3.13512	4.22424	4.80857	4.4705	4.68174	4.55317	(1.51,2.85]	(1.67,2.99]	(2.15,3.8]	(2.66,4.07]	(2.31,3.93]	(2.43,4.23]	(4.28,5.86]	(3.61,4.9]	(3.54,5.06]	(3.73,5.08]	6	6	7	7	7	7	9	8	8	8
PGS1_MOUSE	PGS1_RAT	Bgn	Biglycan	-1.07064	0.104516	0.138932	-0.434473	-0.140602	0.45519	-0.402616	-0.0487357	0.611251	0.157675	(-1.18,0.165]	(-0.964,0.354]	(-1.13,0.509]	(-1.58,-0.165]	(-0.931,0.689]	(-1.16,0.637]	(-0.448,1.13]	(-0.259,1.03]	(0.509,2.03]	(-0.344,1.01]	4	4	5	4	5	5	6	5	6	5
BHMT1_MOUSE	BHMT1_RAT	Bhmt	Betaine--homocysteine S-methyltransferase 1	6.36376	6.6114	6.95359	6.60555	6.92019	6.15688	6.52684	6.39666	6.48489	6.15738	(5.53,6.87]	(5.62,6.94]	(5.44,7.08]	(5.49,6.9]	(5.55,7.17]	(6.03,7.83]	(5.86,7.45]	(6.19,7.49]	(5.06,6.58]	(5.08,6.44]	9	9	9	9	9	9	10	10	9	9
BIN2_MOUSE	BIN2_RAT	Bin2	Bridging integrator 2	-1.98482	NA	-1.27192	NA	NA	-3.18683	-1.3567	NA	NA	NA	(-2.52,-1.18]	NA	(-2.78,-1.13]	NA	NA	(-4.76,-2.96]	(-2.02,-0.448]	NA	NA	NA	3	0	4	0	0	3	5	0	0	0
BIRC6_MOUSE	A0A0G2JZ53_RAT	Birc6	Baculoviral IAP repeat-containing protein 6	1.51807	1.48392	1.51265	1.14557	1.51792	-0.224068	1.84165	1.70219	0.944399	1.7529	(1.51,2.85]	(0.354,1.67]	(0.509,2.15]	(-0.165,1.25]	(0.689,2.31]	(-1.16,0.637]	(1.13,2.7]	(1.03,2.32]	(0.509,2.03]	(1.01,2.37]	6	5	6	5	6	5	7	6	6	6
CK068_MOUSE	CK068_RAT	Bles03	UPF0696 protein C11orf68 homolog	NA	-0.863066	0.270729	NA	NA	NA	-1.64332	NA	-1.00828	NA	NA	(-0.964,0.354]	(-1.13,0.509]	NA	NA	NA	(-2.02,-0.448]	NA	(-2.53,-1.01]	NA	0	4	5	0	0	0	5	0	4	0
BLMH_MOUSE	BLMH_RAT	Blmh	Bleomycin hydrolase	-1.32353	-0.797613	-0.487802	-0.623392	-0.468297	-0.344659	-0.547129	-0.647592	-0.755165	-0.865338	(-2.52,-1.18]	(-0.964,0.354]	(-1.13,0.509]	(-1.58,-0.165]	(-0.931,0.689]	(-1.16,0.637]	(-2.02,-0.448]	(-1.55,-0.259]	(-1.01,0.509]	(-1.7,-0.344]	3	4	5	4	5	5	5	4	5	4
BL1S3_MOUSE	D4A3V6_RAT	Bloc1s3	Biogenesis of lysosome-related organelles complex 1 subunit 3	-0.0947494	0.453279	-1.03859	NA	NA	NA	NA	NA	NA	NA	(-1.18,0.165]	(0.354,1.67]	(-1.13,0.509]	NA	NA	NA	NA	NA	NA	NA	4	5	5	0	0	0	0	0	0	0
BIEA_MOUSE	BIEA_RAT	Blvra	Biliverdin reductase A	-1.42502	-1.16619	-1.15031	-1.20565	-1.01082	-0.795523	-0.920921	-0.0657439	-0.720885	-0.540138	(-2.52,-1.18]	(-2.28,-0.964]	(-2.78,-1.13]	(-1.58,-0.165]	(-2.55,-0.931]	(-1.16,0.637]	(-2.02,-0.448]	(-0.259,1.03]	(-1.01,0.509]	(-1.7,-0.344]	3	3	4	4	4	5	5	5	5	4
BLVRB_MOUSE	B5DF65_RAT	Blvrb	Flavin reductase (NADPH)	0.341346	0.770864	1.06877	0.714454	0.658841	2.28321	2.8238	2.77022	3.08374	2.49898	(0.165,1.51]	(0.354,1.67]	(0.509,2.15]	(-0.165,1.25]	(-0.931,0.689]	(0.637,2.43]	(2.7,4.28]	(2.32,3.61]	(2.03,3.54]	(2.37,3.73]	5	5	6	5	5	6	8	7	7	7
BMP2K_MOUSE	F1M7M4_RAT	Bmp2k	BMP-2-inducible protein kinase	-0.128508	-0.0649191	-0.123754	-0.654848	-0.151125	-1.41791	NA	NA	NA	-1.69144	(-1.18,0.165]	(-0.964,0.354]	(-1.13,0.509]	(-1.58,-0.165]	(-0.931,0.689]	(-2.96,-1.16]	NA	NA	NA	(-1.7,-0.344]	4	4	5	4	5	4	0	0	0	4
BOLA2_MOUSE	D4A9P7_RAT	Bola2	BolA-like protein 2	NA	NA	NA	-3.57651	0.301897	-1.24356	0.271227	0.0416114	-1.01259	-2.2336	NA	NA	NA	(-4.4,-2.99]	(-0.931,0.689]	(-2.96,-1.16]	(-0.448,1.13]	(-0.259,1.03]	(-2.53,-1.01]	(-3.06,-1.7]	0	0	0	2	5	4	6	5	4	3
BOP1_MOUSE	BOP1_RAT	Bop1	Ribosome biogenesis protein BOP1	NA	NA	NA	NA	-2.77614	-1.17885	0.112999	0.0346832	NA	NA	NA	NA	NA	NA	(-4.17,-2.55]	(-2.96,-1.16]	(-0.448,1.13]	(-0.259,1.03]	NA	NA	0	0	0	0	3	4	6	5	0	0
PMGE_MOUSE	Q7TP58_RAT	Bpgm	Bisphosphoglycerate mutase	-0.151717	0.242926	-0.328915	-0.518362	-0.854706	NA	0.19646	NA	-0.189629	-0.521368	(-1.18,0.165]	(-0.964,0.354]	(-1.13,0.509]	(-1.58,-0.165]	(-0.931,0.689]	NA	(-0.448,1.13]	NA	(-1.01,0.509]	(-1.7,-0.344]	4	4	5	4	5	0	6	0	5	4
BPHL_MOUSE	Q3B8N9_RAT	Bphl	Valacyclovir hydrolase	1.27923	1.4355	1.71397	2.095	1.29504	1.17659	1.72017	1.31341	1.51082	1.4909	(0.165,1.51]	(0.354,1.67]	(0.509,2.15]	(1.25,2.66]	(0.689,2.31]	(0.637,2.43]	(1.13,2.7]	(1.03,2.32]	(0.509,2.03]	(1.01,2.37]	5	5	6	6	6	6	7	6	6	6
BPNT1_MOUSE	BPNT1_RAT	Bpnt1	3'(2'),5'-bisphosphate nucleotidase 1	-0.269782	0.180708	0.0739023	0.496416	0.0612846	0.499145	0.0640937	0.330087	-0.094299	0.327076	(-1.18,0.165]	(-0.964,0.354]	(-1.13,0.509]	(-0.165,1.25]	(-0.931,0.689]	(-1.16,0.637]	(-0.448,1.13]	(-0.259,1.03]	(-1.01,0.509]	(-0.344,1.01]	4	4	5	5	5	5	6	5	5	5
BRCC3_MOUSE	BRCC3_RAT	Brcc3	Lys-63-specific deubiquitinase BRCC36	-1.6965	NA	-2.2764	NA	NA	-0.424914	NA	NA	NA	-2.45941	(-2.52,-1.18]	NA	(-2.78,-1.13]	NA	NA	(-1.16,0.637]	NA	NA	NA	(-3.06,-1.7]	3	0	4	0	0	5	0	0	0	3
BRD3_MOUSE	B5DF71_RAT	Brd3	Bromodomain-containing protein 3	-1.41709	-1.80863	-0.279865	NA	-1.28147	NA	NA	NA	1.47498	3.80492	(-2.52,-1.18]	(-2.28,-0.964]	(-1.13,0.509]	NA	(-2.55,-0.931]	NA	NA	NA	(0.509,2.03]	(3.73,5.08]	3	3	5	0	4	0	0	0	6	8
BRD4_MOUSE	D3ZGX8_RAT	Brd4	Bromodomain-containing protein 4	0.982804	0.987687	1.30599	1.21928	1.08652	-1.05545	-0.743803	-0.880311	-0.651252	-0.252073	(0.165,1.51]	(0.354,1.67]	(0.509,2.15]	(-0.165,1.25]	(0.689,2.31]	(-1.16,0.637]	(-2.02,-0.448]	(-1.55,-0.259]	(-1.01,0.509]	(-0.344,1.01]	5	5	6	5	6	5	5	4	5	5
BROX_MOUSE	BROX_RAT	Brox	BRO1 domain-containing protein BROX	-1.80217	NA	-2.50133	NA	-1.37965	NA	-3.38278	NA	NA	-3.59588	(-2.52,-1.18]	NA	(-2.78,-1.13]	NA	(-2.55,-0.931]	NA	(-3.6,-2.02]	NA	NA	(-4.42,-3.06]	3	0	4	0	4	0	4	0	0	2
BSDC1_MOUSE	D4A3M7_RAT	Bsdc1	BSD domain-containing protein 1	-1.20463	-1.06806	-1.62703	-1.61376	-1.7995	-1.57791	-2.18208	NA	NA	NA	(-2.52,-1.18]	(-2.28,-0.964]	(-2.78,-1.13]	(-2.99,-1.58]	(-2.55,-0.931]	(-2.96,-1.16]	(-3.6,-2.02]	NA	NA	NA	3	3	4	3	4	4	4	0	0	0
BASI_MOUSE	BASI_RAT	Bsg	Basigin	0.354586	0.397711	0.772394	0.812412	0.263037	1.76337	1.93031	1.69838	1.9035	2.10907	(0.165,1.51]	(0.354,1.67]	(0.509,2.15]	(-0.165,1.25]	(-0.931,0.689]	(0.637,2.43]	(1.13,2.7]	(1.03,2.32]	(0.509,2.03]	(1.01,2.37]	5	5	6	5	5	6	7	6	6	6
BTF3_MOUSE	Q5U3Y8_RAT	Btf3	Transcription factor BTF3	-0.315659	-0.514434	-1.35977	-0.16121	-0.423592	-0.632919	-0.631979	-0.508821	-0.338206	-0.448924	(-1.18,0.165]	(-0.964,0.354]	(-2.78,-1.13]	(-0.165,1.25]	(-0.931,0.689]	(-1.16,0.637]	(-2.02,-0.448]	(-1.55,-0.259]	(-1.01,0.509]	(-1.7,-0.344]	4	4	4	5	5	5	5	4	5	4
BT3L4_MOUSE	D4A3I4_RAT	Btf3l4	Transcription factor BTF3 homolog 4	-2.61193	-1.77781	-1.42186	-2.14627	-0.918474	-2.28283	NA	NA	NA	-2.07719	(-3.86,-2.52]	(-2.28,-0.964]	(-2.78,-1.13]	(-2.99,-1.58]	(-0.931,0.689]	(-2.96,-1.16]	NA	NA	NA	(-3.06,-1.7]	2	3	4	3	5	4	0	0	0	3
BUB3_MOUSE	D4A567_RAT	Bub3	Mitotic checkpoint protein BUB3	-1.67298	-0.550171	-1.58865	NA	-1.51676	-2.0913	NA	-0.966417	NA	-1.7914	(-2.52,-1.18]	(-0.964,0.354]	(-2.78,-1.13]	NA	(-2.55,-0.931]	(-2.96,-1.16]	NA	(-1.55,-0.259]	NA	(-3.06,-1.7]	3	4	4	0	4	4	0	4	0	3
BYST_MOUSE	BYST_RAT	Bysl	Bystin	-4.19817	-3.83249	NA	NA	-5.1342	NA	NA	NA	-2.25787	-2.27836	[-5.21,-3.86]	[-4.93,-3.6]	NA	NA	(-5.79,-4.17]	NA	NA	NA	(-2.53,-1.01]	(-3.06,-1.7]	1	1	0	0	2	0	0	0	4	3
BZW1_MOUSE	BZW1_RAT	Bzw1	Basic leucine zipper and W2 domain-containing protein 1	0.796764	0.124334	0.5262	1.27817	1.09678	-1.42572	-0.450743	-1.26102	-2.01981	-1.71399	(0.165,1.51]	(-0.964,0.354]	(0.509,2.15]	(1.25,2.66]	(0.689,2.31]	(-2.96,-1.16]	(-2.02,-0.448]	(-1.55,-0.259]	(-2.53,-1.01]	(-3.06,-1.7]	5	4	6	6	6	4	5	4	4	3
C1QBP_MOUSE	C1QBP_RAT	C1qbp	Complement component 1 Q subcomponent-binding protein, mitochondrial	0.991285	1.25079	1.29031	1.18843	1.1179	1.05776	1.58848	0.204937	1.17258	1.38737	(0.165,1.51]	(0.354,1.67]	(0.509,2.15]	(-0.165,1.25]	(0.689,2.31]	(0.637,2.43]	(1.13,2.7]	(-0.259,1.03]	(0.509,2.03]	(1.01,2.37]	5	5	6	5	6	6	7	5	6	6
C2CD2_MOUSE	Q6P691_RAT	C2cd2	C2 domain-containing protein 2	0.506648	0.984322	0.631969	1.11827	-0.234943	-1.50721	NA	NA	NA	-1.76814	(0.165,1.51]	(0.354,1.67]	(0.509,2.15]	(-0.165,1.25]	(-0.931,0.689]	(-2.96,-1.16]	NA	NA	NA	(-3.06,-1.7]	5	5	6	5	5	4	0	0	0	3
CO3_MOUSE	CO3_RAT	C3	Complement C3	0.582644	0.871847	0.462774	0.746044	0.95298	1.43358	1.49033	1.33401	1.45396	1.49804	(0.165,1.51]	(0.354,1.67]	(-1.13,0.509]	(-0.165,1.25]	(0.689,2.31]	(0.637,2.43]	(1.13,2.7]	(1.03,2.32]	(0.509,2.03]	(1.01,2.37]	5	5	5	5	6	6	7	6	6	6
C4BPA_MOUSE	C4BPA_RAT	C4bpa	C4b-binding protein	-2.47667	NA	NA	NA	-5.05992	0.764908	0.0208568	1.34763	-0.0380337	0.643701	(-2.52,-1.18]	NA	NA	NA	(-5.79,-4.17]	(0.637,2.43]	(-0.448,1.13]	(1.03,2.32]	(-1.01,0.509]	(-0.344,1.01]	3	0	0	0	2	6	6	6	5	5
CO8B_MOUSE	CO8B_RAT	C8b	Complement component C8 beta chain	-0.118442	-0.0783636	0.397389	0.173264	0.940169	-0.255314	NA	-2.47195	0.0562025	-0.753178	(-1.18,0.165]	(-0.964,0.354]	(-1.13,0.509]	(-0.165,1.25]	(0.689,2.31]	(-1.16,0.637]	NA	(-2.84,-1.55]	(-1.01,0.509]	(-1.7,-0.344]	4	4	5	5	6	5	0	3	5	4
CO8G_MOUSE	D3ZPI8_RAT	C8g	Complement component C8 gamma chain	NA	NA	NA	-3.07175	-3.68554	NA	-1.21673	-1.48996	NA	NA	NA	NA	NA	(-4.4,-2.99]	(-4.17,-2.55]	NA	(-2.02,-0.448]	(-1.55,-0.259]	NA	NA	0	0	0	2	3	0	5	4	0	0
CAH1_MOUSE	CAH1_RAT	Ca1	Carbonic anhydrase 1	0.358329	-0.960267	-0.573707	-0.40088	-0.596771	0.303477	0.382971	1.04737	0.547988	0.497287	(0.165,1.51]	(-0.964,0.354]	(-1.13,0.509]	(-1.58,-0.165]	(-0.931,0.689]	(-1.16,0.637]	(-0.448,1.13]	(1.03,2.32]	(0.509,2.03]	(-0.344,1.01]	5	4	5	4	5	5	6	6	6	5
CAH14_MOUSE	A2IBE0_RAT	Ca14	Carbonic anhydrase 14	-2.33665	NA	-2.67718	NA	NA	-2.45383	NA	-1.49339	-6.49624	-1.51581	(-2.52,-1.18]	NA	(-2.78,-1.13]	NA	NA	(-2.96,-1.16]	NA	(-1.55,-0.259]	[-7.09,-5.56]	(-1.7,-0.344]	3	0	4	0	0	4	0	4	1	4
CAH2_MOUSE	CAH2_RAT	Ca2	Carbonic anhydrase 2	0.231502	-0.729222	-1.36461	0.465053	0.507831	1.2588	1.40517	1.40048	1.25865	1.11388	(0.165,1.51]	(-0.964,0.354]	(-2.78,-1.13]	(-0.165,1.25]	(-0.931,0.689]	(0.637,2.43]	(1.13,2.7]	(1.03,2.32]	(0.509,2.03]	(1.01,2.37]	5	4	4	5	5	6	7	6	6	6
CAH3_MOUSE	CAH3_RAT	Ca3	Carbonic anhydrase 3	3.98081	4.48401	4.64076	3.99711	4.72499	4.77847	5.25533	4.41304	5.2739	4.89385	(2.85,4.19]	(4.31,5.62]	(3.8,5.44]	(2.66,4.07]	(3.93,5.55]	(4.23,6.03]	(4.28,5.86]	(3.61,4.9]	(5.06,6.58]	(3.73,5.08]	7	8	8	7	8	8	9	8	9	8
CAH5A_MOUSE	CAH5A_RAT	Ca5a	Carbonic anhydrase 5A, mitochondrial	-0.75586	-0.286976	-0.463927	0.300151	-0.830105	0.716482	-0.0134462	-0.232547	0.271522	0.762551	(-1.18,0.165]	(-0.964,0.354]	(-1.13,0.509]	(-0.165,1.25]	(-0.931,0.689]	(0.637,2.43]	(-0.448,1.13]	(-0.259,1.03]	(-1.01,0.509]	(-0.344,1.01]	4	4	5	5	5	6	6	5	5	5
CAB39_MOUSE	A0A0G2JZH0_RAT	Cab39	Calcium-binding protein 39	-0.642187	0.197508	1.1497	NA	-2.12819	NA	-0.278454	NA	-1.29177	-1.39613	(-1.18,0.165]	(-0.964,0.354]	(0.509,2.15]	NA	(-2.55,-0.931]	NA	(-0.448,1.13]	NA	(-2.53,-1.01]	(-1.7,-0.344]	4	4	6	0	4	0	6	0	4	4
CYBP_MOUSE	CYBP_RAT	Cacybp	Calcyclin-binding protein	0.589517	0.313608	0.355771	0.195315	0.230701	-0.0345637	-0.323495	-0.385298	-0.363511	-0.31579	(0.165,1.51]	(-0.964,0.354]	(-1.13,0.509]	(-0.165,1.25]	(-0.931,0.689]	(-1.16,0.637]	(-0.448,1.13]	(-1.55,-0.259]	(-1.01,0.509]	(-0.344,1.01]	5	4	5	5	5	5	6	4	5	5
PYR1_MOUSE	D4A8A0_RAT	Cad	CAD protein	4.41028	4.48182	3.76823	4.63064	5.9237	1.19609	1.66051	0.970556	1.63125	1.31306	(4.19,5.53]	(4.31,5.62]	(2.15,3.8]	(4.07,5.49]	(5.55,7.17]	(0.637,2.43]	(1.13,2.7]	(-0.259,1.03]	(0.509,2.03]	(1.01,2.37]	8	8	7	8	9	6	7	5	6	6
E9QA15_MOUSE	CALD1_RAT	Cald1	Caldesmon 1	1.37262	1.1535	1.37429	1.1412	0.974861	0.567124	0.871683	0.595715	1.27458	1.14233	(0.165,1.51]	(0.354,1.67]	(0.509,2.15]	(-0.165,1.25]	(0.689,2.31]	(-1.16,0.637]	(-0.448,1.13]	(-0.259,1.03]	(0.509,2.03]	(1.01,2.37]	5	5	6	5	6	5	6	5	6	6
CALM1_MOUSE;CALM2_MOUSE;CALM3_MOUSE	CALM1_RAT;CALM2_RAT;CALM3_RAT	Calm1;Calm2;Calm3	Calmodulin-1	0.481238	0.748909	0.9963	0.472025	-0.395068	2.91089	3.36245	2.2624	3.46556	3.02942	(0.165,1.51]	(0.354,1.67]	(0.509,2.15]	(-0.165,1.25]	(-0.931,0.689]	(2.43,4.23]	(2.7,4.28]	(1.03,2.32]	(2.03,3.54]	(2.37,3.73]	5	5	6	5	5	7	8	6	7	7
CALR_MOUSE	CALR_RAT	Calr	Calreticulin	3.26687	3.52666	3.58229	3.64771	3.35565	1.58834	1.70533	1.85688	2.8485	2.1472	(2.85,4.19]	(2.99,4.31]	(2.15,3.8]	(2.66,4.07]	(2.31,3.93]	(0.637,2.43]	(1.13,2.7]	(1.03,2.32]	(2.03,3.54]	(1.01,2.37]	7	7	7	7	7	6	7	6	7	6
CALU_MOUSE	CALU_RAT	Calu	Calumenin	-0.108153	-0.343023	-0.0833816	0.955294	-0.137057	-0.519278	-0.284383	-0.0813849	0.938396	0.705568	(-1.18,0.165]	(-0.964,0.354]	(-1.13,0.509]	(-0.165,1.25]	(-0.931,0.689]	(-1.16,0.637]	(-0.448,1.13]	(-0.259,1.03]	(0.509,2.03]	(-0.344,1.01]	4	4	5	5	5	5	6	5	6	5
CAND1_MOUSE	CAND1_RAT	Cand1	Cullin-associated NEDD8-dissociated protein 1	0.868157	0.635314	0.616519	0.565483	0.941201	2.57524	2.554	2.40903	2.48815	2.67563	(0.165,1.51]	(0.354,1.67]	(0.509,2.15]	(-0.165,1.25]	(0.689,2.31]	(2.43,4.23]	(1.13,2.7]	(2.32,3.61]	(2.03,3.54]	(2.37,3.73]	5	5	6	5	6	7	7	7	7	7
CAND2_MOUSE	CAND2_RAT	Cand2	Cullin-associated NEDD8-dissociated protein 2	NA	NA	NA	NA	NA	NA	1.12449	0.655871	-0.707465	-0.158178	NA	NA	NA	NA	NA	NA	(-0.448,1.13]	(-0.259,1.03]	(-1.01,0.509]	(-0.344,1.01]	0	0	0	0	0	0	6	5	5	5
CALX_MOUSE	CALX_RAT	Canx	Calnexin	0.812134	0.937093	1.26274	0.83151	1.2922	-0.121131	0.152862	1.59499	0.110253	0.0858069	(0.165,1.51]	(0.354,1.67]	(0.509,2.15]	(-0.165,1.25]	(0.689,2.31]	(-1.16,0.637]	(-0.448,1.13]	(1.03,2.32]	(-1.01,0.509]	(-0.344,1.01]	5	5	6	5	6	5	6	6	5	5
CAP1_MOUSE	CAP1_RAT	Cap1	Adenylyl cyclase-associated protein 1	0.755521	0.270177	0.45616	0.516389	1.28566	-0.0602945	0.550759	-0.426404	0.763602	-0.149664	(0.165,1.51]	(-0.964,0.354]	(-1.13,0.509]	(-0.165,1.25]	(0.689,2.31]	(-1.16,0.637]	(-0.448,1.13]	(-1.55,-0.259]	(0.509,2.03]	(-0.344,1.01]	5	4	5	5	6	5	6	4	6	5
CAN1_MOUSE	CAN1_RAT	Capn1	Calpain-1 catalytic subunit	NA	NA	-2.15174	-2.25381	-3.69057	-1.51516	-2.83791	-1.99722	-2.41945	NA	NA	NA	(-2.78,-1.13]	(-2.99,-1.58]	(-4.17,-2.55]	(-2.96,-1.16]	(-3.6,-2.02]	(-2.84,-1.55]	(-2.53,-1.01]	NA	0	0	4	3	3	4	4	3	4	0
CAN2_MOUSE	CAN2_RAT	Capn2	Calpain-2 catalytic subunit	-0.833547	-1.02507	-1.25996	-2.3686	-1.7884	1.71475	1.44269	1.18832	0.517955	1.53552	(-1.18,0.165]	(-2.28,-0.964]	(-2.78,-1.13]	(-2.99,-1.58]	(-2.55,-0.931]	(0.637,2.43]	(1.13,2.7]	(1.03,2.32]	(0.509,2.03]	(1.01,2.37]	4	3	4	3	4	6	7	6	6	6
CPNS1_MOUSE	CPNS1_RAT	Capns1	Calpain small subunit 1	-1.77924	-1.72336	-1.51845	-1.08225	-1.42715	-1.86301	-1.83512	NA	-1.10167	-2.27983	(-2.52,-1.18]	(-2.28,-0.964]	(-2.78,-1.13]	(-1.58,-0.165]	(-2.55,-0.931]	(-2.96,-1.16]	(-2.02,-0.448]	NA	(-2.53,-1.01]	(-3.06,-1.7]	3	3	4	4	4	4	5	0	4	3
CAPR1_MOUSE	CAPR1_RAT	Caprin1	Caprin-1	-1.13666	-1.34808	-0.830437	-1.11675	-1.59135	-0.597449	-0.391505	-1.5398	-0.406274	-0.45462	(-1.18,0.165]	(-2.28,-0.964]	(-1.13,0.509]	(-1.58,-0.165]	(-2.55,-0.931]	(-1.16,0.637]	(-0.448,1.13]	(-1.55,-0.259]	(-1.01,0.509]	(-1.7,-0.344]	4	3	5	4	4	5	6	4	5	4
CAZA1_MOUSE	CAZA1_RAT	Capza1	F-actin-capping protein subunit alpha-1	0.190646	0.352228	-0.160226	0.165767	0.491851	0.250048	0.681828	0.803708	0.357467	0.38045	(0.165,1.51]	(-0.964,0.354]	(-1.13,0.509]	(-0.165,1.25]	(-0.931,0.689]	(-1.16,0.637]	(-0.448,1.13]	(-0.259,1.03]	(-1.01,0.509]	(-0.344,1.01]	5	4	5	5	5	5	6	5	5	5
CAZA2_MOUSE	CAZA2_RAT	Capza2	F-actin-capping protein subunit alpha-2	0.431634	-0.119486	0.501397	0.649751	0.765804	0.639322	0.954057	0.57903	0.266085	0.885886	(0.165,1.51]	(-0.964,0.354]	(-1.13,0.509]	(-0.165,1.25]	(0.689,2.31]	(0.637,2.43]	(-0.448,1.13]	(-0.259,1.03]	(-1.01,0.509]	(-0.344,1.01]	5	4	5	5	6	6	6	5	5	5
CAPZB_MOUSE	CAPZB_RAT	Capzb	F-actin-capping protein subunit beta	-0.112712	0.00670471	-0.596064	-0.188788	-1.4645	0.653052	0.66379	1.1085	1.01684	0.691469	(-1.18,0.165]	(-0.964,0.354]	(-1.13,0.509]	(-1.58,-0.165]	(-2.55,-0.931]	(0.637,2.43]	(-0.448,1.13]	(1.03,2.32]	(0.509,2.03]	(-0.344,1.01]	4	4	5	4	4	6	6	6	6	5
CHSP1_MOUSE	CHSP1_RAT	Carhsp1	Calcium-regulated heat stable protein 1	-1.39102	-0.268129	-1.39462	-0.824532	-1.21089	0.54316	1.37791	0.512178	0.699985	0.943486	(-2.52,-1.18]	(-0.964,0.354]	(-2.78,-1.13]	(-1.58,-0.165]	(-2.55,-0.931]	(-1.16,0.637]	(1.13,2.7]	(-0.259,1.03]	(0.509,2.03]	(-0.344,1.01]	3	4	4	4	4	5	7	5	6	5
CARM1_MOUSE	CARM1_RAT	Carm1	Histone-arginine methyltransferase CARM1	-0.676129	-1.66609	-1.51668	-0.834497	-1.90695	1.71954	1.78326	1.57154	0.509287	1.42898	(-1.18,0.165]	(-2.28,-0.964]	(-2.78,-1.13]	(-1.58,-0.165]	(-2.55,-0.931]	(0.637,2.43]	(1.13,2.7]	(1.03,2.32]	(0.509,2.03]	(1.01,2.37]	4	3	4	4	4	6	7	6	6	6
SYCM_MOUSE	B2GV57_RAT	Cars2	Probable cysteine--tRNA ligase, mitochondrial	NA	-0.733651	NA	-1.7178	0.712826	1.41663	1.44916	0.694768	1.23289	2.22841	NA	(-0.964,0.354]	NA	(-2.99,-1.58]	(0.689,2.31]	(0.637,2.43]	(1.13,2.7]	(-0.259,1.03]	(0.509,2.03]	(1.01,2.37]	0	4	0	3	6	6	7	5	6	6
CSKP_MOUSE	CSKP_RAT	Cask	Peripheral plasma membrane protein CASK	-0.464717	-0.806988	-0.461025	-1.14562	-0.570021	1.69523	2.27159	1.74674	2.39551	2.0804	(-1.18,0.165]	(-0.964,0.354]	(-1.13,0.509]	(-1.58,-0.165]	(-0.931,0.689]	(0.637,2.43]	(1.13,2.7]	(1.03,2.32]	(2.03,3.54]	(1.01,2.37]	4	4	5	4	5	6	7	6	7	6
CASP6_MOUSE	CASP6_RAT	Casp6	Caspase-6	0.17418	-0.904628	-3.46959	-1.16499	-1.28923	-2.16339	-2.42353	-1.43345	-1.94476	-1.82239	(0.165,1.51]	(-0.964,0.354]	(-4.42,-2.78]	(-1.58,-0.165]	(-2.55,-0.931]	(-2.96,-1.16]	(-3.6,-2.02]	(-1.55,-0.259]	(-2.53,-1.01]	(-3.06,-1.7]	5	4	3	4	4	4	4	4	4	3
CASP7_MOUSE	O88550_RAT	Casp7	Caspase-7	-1.88725	NA	-0.532652	-1.37648	-3.01889	-3.58254	-0.571875	NA	-0.0118745	NA	(-2.52,-1.18]	NA	(-1.13,0.509]	(-1.58,-0.165]	(-4.17,-2.55]	(-4.76,-2.96]	(-2.02,-0.448]	NA	(-1.01,0.509]	NA	3	0	5	4	3	3	5	0	5	0
ICAL_MOUSE	ICAL_RAT	Cast	Calpastatin	1.46415	1.28312	1.19457	1.13708	0.851203	0.484936	0.541444	0.887555	0.362152	0.682197	(0.165,1.51]	(0.354,1.67]	(0.509,2.15]	(-0.165,1.25]	(0.689,2.31]	(-1.16,0.637]	(-0.448,1.13]	(-0.259,1.03]	(-1.01,0.509]	(-0.344,1.01]	5	5	6	5	6	5	6	5	5	5
CATA_MOUSE	CATA_RAT	Cat	Catalase	4.79466	5.33575	5.37549	5.54112	5.48732	4.90166	5.66097	5.58208	5.88488	5.51832	(4.19,5.53]	(4.31,5.62]	(3.8,5.44]	(5.49,6.9]	(3.93,5.55]	(4.23,6.03]	(4.28,5.86]	(4.9,6.19]	(5.06,6.58]	(5.08,6.44]	8	8	8	9	8	8	9	9	9	9
CAVN1_MOUSE	CAVN1_RAT	Cavin1	Caveolae-associated protein 1	1.07695	1.5254	1.58742	1.43232	1.58601	-0.0946118	-1.33304	0.517156	-0.23517	-0.203794	(0.165,1.51]	(0.354,1.67]	(0.509,2.15]	(1.25,2.66]	(0.689,2.31]	(-1.16,0.637]	(-2.02,-0.448]	(-0.259,1.03]	(-1.01,0.509]	(-0.344,1.01]	5	5	6	6	6	5	5	5	5	5
CAVN2_MOUSE	CAVN2_RAT	Cavin2	Caveolae-associated protein 2	-0.0480722	NA	NA	-0.184296	-0.82162	NA	NA	NA	NA	NA	(-1.18,0.165]	NA	NA	(-1.58,-0.165]	(-0.931,0.689]	NA	NA	NA	NA	NA	4	0	0	4	5	0	0	0	0	0
CBR1_MOUSE	CBR1_RAT	Cbr1	Carbonyl reductase [NADPH] 1	2.17263	2.30096	2.27263	2.36249	2.42374	-1.58997	-0.845448	-1.0141	-0.869509	-0.995655	(1.51,2.85]	(1.67,2.99]	(2.15,3.8]	(1.25,2.66]	(2.31,3.93]	(-2.96,-1.16]	(-2.02,-0.448]	(-1.55,-0.259]	(-1.01,0.509]	(-1.7,-0.344]	6	6	7	6	7	4	5	4	5	4
CBR4_MOUSE	CBR4_RAT	Cbr4	3-oxoacyl-[acyl-carrier-protein] reductase	-0.0143898	0.556764	0.891009	-0.0312697	0.344834	0.671045	0.88613	0.791373	0.870647	0.6514	(-1.18,0.165]	(0.354,1.67]	(0.509,2.15]	(-0.165,1.25]	(-0.931,0.689]	(0.637,2.43]	(-0.448,1.13]	(-0.259,1.03]	(0.509,2.03]	(-0.344,1.01]	4	5	6	5	5	6	6	5	6	5
CBS_MOUSE	CBS_RAT	Cbs	Cystathionine beta-synthase	1.14862	1.3664	1.35307	1.62529	1.61245	1.05312	1.42709	0.810281	1.73478	1.44555	(0.165,1.51]	(0.354,1.67]	(0.509,2.15]	(1.25,2.66]	(0.689,2.31]	(0.637,2.43]	(1.13,2.7]	(-0.259,1.03]	(0.509,2.03]	(1.01,2.37]	5	5	6	6	6	6	7	5	6	6
CBWD1_MOUSE	CBWD1_RAT	Cbwd1	COBW domain-containing protein 1	-1.49276	NA	-1.46683	NA	-1.57912	-1.84065	-0.404616	NA	-2.35908	-1.00467	(-2.52,-1.18]	NA	(-2.78,-1.13]	NA	(-2.55,-0.931]	(-2.96,-1.16]	(-0.448,1.13]	NA	(-2.53,-1.01]	(-1.7,-0.344]	3	0	4	0	4	4	6	0	4	4
CBX1_MOUSE	D4A3T3_RAT	Cbx1	Chromobox protein homolog 1	NA	NA	NA	NA	NA	-2.88768	NA	NA	-4.65937	NA	NA	NA	NA	NA	NA	(-2.96,-1.16]	NA	NA	(-5.56,-4.04]	NA	0	0	0	0	0	4	0	0	2	0
CBX3_MOUSE	Q5RJK5_RAT	Cbx3	Chromobox protein homolog 3	0.456365	NA	-2.0662	0.334452	0.555261	-0.187745	-2.6547	-1.19991	0.657304	-0.293296	(0.165,1.51]	NA	(-2.78,-1.13]	(-0.165,1.25]	(-0.931,0.689]	(-1.16,0.637]	(-3.6,-2.02]	(-1.55,-0.259]	(0.509,2.03]	(-0.344,1.01]	5	0	4	5	5	5	4	4	6	5
C2D1B_MOUSE	C2D1B_RAT	Cc2d1b	Coiled-coil and C2 domain-containing protein 1B	NA	-1.52688	0.652734	NA	-1.22612	NA	NA	NA	NA	0.187709	NA	(-2.28,-0.964]	(0.509,2.15]	NA	(-2.55,-0.931]	NA	NA	NA	NA	(-0.344,1.01]	0	3	6	0	4	0	0	0	0	5
CCAR1_MOUSE	D4A2P1_RAT	Ccar1	Cell division cycle and apoptosis regulator protein 1	NA	NA	-2.69498	NA	-4.01763	-2.79041	-2.95752	-2.40367	-1.95876	-2.91021	NA	NA	(-2.78,-1.13]	NA	(-4.17,-2.55]	(-2.96,-1.16]	(-3.6,-2.02]	(-2.84,-1.55]	(-2.53,-1.01]	(-3.06,-1.7]	0	0	4	0	3	4	4	3	4	3
CCAR2_MOUSE	F1LM55_RAT	Ccar2	Cell cycle and apoptosis regulator protein 2	NA	NA	NA	NA	NA	-0.64883	-0.0766785	-0.172917	-0.275599	-0.937142	NA	NA	NA	NA	NA	(-1.16,0.637]	(-0.448,1.13]	(-0.259,1.03]	(-1.01,0.509]	(-1.7,-0.344]	0	0	0	0	0	5	6	5	5	4
CC124_MOUSE	D3ZUL1_RAT	Ccdc124	Coiled-coil domain-containing protein 124	NA	NA	NA	NA	-2.22152	NA	0.635255	0.947526	NA	0.714207	NA	NA	NA	NA	(-2.55,-0.931]	NA	(-0.448,1.13]	(-0.259,1.03]	NA	(-0.344,1.01]	0	0	0	0	4	0	6	5	0	5
CCD22_MOUSE	CCD22_RAT	Ccdc22	Coiled-coil domain-containing protein 22	-0.563837	-2.20715	-1.38196	-2.39654	NA	-0.0103688	-0.118648	0.364402	0.181017	-0.920744	(-1.18,0.165]	(-2.28,-0.964]	(-2.78,-1.13]	(-2.99,-1.58]	NA	(-1.16,0.637]	(-0.448,1.13]	(-0.259,1.03]	(-1.01,0.509]	(-1.7,-0.344]	4	3	4	3	0	5	6	5	5	4
CCD25_MOUSE	D4AAU6_RAT	Ccdc25	Coiled-coil domain-containing protein 25	0.180437	-0.557037	-0.194022	-0.95082	-1.95448	NA	-3.24778	NA	-4.38179	-3.00289	(0.165,1.51]	(-0.964,0.354]	(-1.13,0.509]	(-1.58,-0.165]	(-2.55,-0.931]	NA	(-3.6,-2.02]	NA	(-5.56,-4.04]	(-3.06,-1.7]	5	4	5	4	4	0	4	0	2	3
CCD47_MOUSE	CCD47_RAT	Ccdc47	PAT complex subunit CCDC47	0.457722	0.811023	1.05024	0.924194	1.23727	0.506157	0.306959	0.333981	0.263633	0.502436	(0.165,1.51]	(0.354,1.67]	(0.509,2.15]	(-0.165,1.25]	(0.689,2.31]	(-1.16,0.637]	(-0.448,1.13]	(-0.259,1.03]	(-1.01,0.509]	(-0.344,1.01]	5	5	6	5	6	5	6	5	5	5
MITOK_MOUSE	MITOK_RAT	Ccdc51	Mitochondrial potassium channel	-1.04798	NA	-0.480338	-1.2922	0.00110359	0.280206	-0.178492	0.36926	-0.648467	-1.55644	(-1.18,0.165]	NA	(-1.13,0.509]	(-1.58,-0.165]	(-0.931,0.689]	(-1.16,0.637]	(-0.448,1.13]	(-0.259,1.03]	(-1.01,0.509]	(-1.7,-0.344]	4	0	5	4	5	5	6	5	5	4
CCD93_MOUSE	CCD93_RAT	Ccdc93	Coiled-coil domain-containing protein 93	0.163238	0.0395073	0.152406	-0.753226	-1.19423	-1.17354	-2.07769	-2.21371	-0.523884	-1.2392	(-1.18,0.165]	(-0.964,0.354]	(-1.13,0.509]	(-1.58,-0.165]	(-2.55,-0.931]	(-2.96,-1.16]	(-3.6,-2.02]	(-2.84,-1.55]	(-1.01,0.509]	(-1.7,-0.344]	4	4	5	4	4	4	4	3	5	4
TCPB_MOUSE	TCPB_RAT	Cct2	T-complex protein 1 subunit beta	-0.689848	-0.245699	-0.985257	0.11145	-0.535588	1.00206	0.988694	0.920744	1.09555	0.951801	(-1.18,0.165]	(-0.964,0.354]	(-1.13,0.509]	(-0.165,1.25]	(-0.931,0.689]	(0.637,2.43]	(-0.448,1.13]	(-0.259,1.03]	(0.509,2.03]	(-0.344,1.01]	4	4	5	5	5	6	6	5	6	5
TCPG_MOUSE	TCPG_RAT	Cct3	T-complex protein 1 subunit gamma	0.707785	1.1013	1.06548	1.3725	1.16311	1.55111	1.83807	1.54256	1.3561	1.56594	(0.165,1.51]	(0.354,1.67]	(0.509,2.15]	(1.25,2.66]	(0.689,2.31]	(0.637,2.43]	(1.13,2.7]	(1.03,2.32]	(0.509,2.03]	(1.01,2.37]	5	5	6	6	6	6	7	6	6	6
TCPD_MOUSE	TCPD_RAT	Cct4	T-complex protein 1 subunit delta	1.05028	1.65079	1.60691	1.69935	1.73694	1.2433	1.43269	1.34544	1.62047	1.42039	(0.165,1.51]	(0.354,1.67]	(0.509,2.15]	(1.25,2.66]	(0.689,2.31]	(0.637,2.43]	(1.13,2.7]	(1.03,2.32]	(0.509,2.03]	(1.01,2.37]	5	5	6	6	6	6	7	6	6	6
TCPE_MOUSE	TCPE_RAT	Cct5	T-complex protein 1 subunit epsilon	-0.154463	0.161319	0.161973	0.238902	0.0927713	1.48071	1.54967	1.585	1.72008	1.63817	(-1.18,0.165]	(-0.964,0.354]	(-1.13,0.509]	(-0.165,1.25]	(-0.931,0.689]	(0.637,2.43]	(1.13,2.7]	(1.03,2.32]	(0.509,2.03]	(1.01,2.37]	4	4	5	5	5	6	7	6	6	6
TCPZ_MOUSE	Q3MHS9_RAT	Cct6a	T-complex protein 1 subunit zeta	0.574939	0.555315	0.694019	0.724906	0.785206	1.50354	1.66304	1.52276	1.71423	1.60521	(0.165,1.51]	(0.354,1.67]	(0.509,2.15]	(-0.165,1.25]	(0.689,2.31]	(0.637,2.43]	(1.13,2.7]	(1.03,2.32]	(0.509,2.03]	(1.01,2.37]	5	5	6	5	6	6	7	6	6	6
TCPH_MOUSE	D4AC23_RAT	Cct7	T-complex protein 1 subunit eta	-0.210098	0.0796897	-0.0999522	0.428621	0.0422432	1.92238	2.01567	2.0372	2.32665	2.04337	(-1.18,0.165]	(-0.964,0.354]	(-1.13,0.509]	(-0.165,1.25]	(-0.931,0.689]	(0.637,2.43]	(1.13,2.7]	(1.03,2.32]	(2.03,3.54]	(1.01,2.37]	4	4	5	5	5	6	7	6	7	6
TCPQ_MOUSE	D4ACB8_RAT	Cct8	T-complex protein 1 subunit theta	2.83878	2.88364	2.71728	3.00452	3.02212	1.38586	1.45619	1.35357	1.43038	1.50852	(1.51,2.85]	(1.67,2.99]	(2.15,3.8]	(2.66,4.07]	(2.31,3.93]	(0.637,2.43]	(1.13,2.7]	(1.03,2.32]	(0.509,2.03]	(1.01,2.37]	6	6	7	7	7	6	7	6	6	6
CD2AP_MOUSE	CD2AP_RAT	Cd2ap	CD2-associated protein	NA	NA	NA	-3.31327	-3.14843	-0.372984	-0.139272	-0.106012	-0.36766	-0.364682	NA	NA	NA	(-4.4,-2.99]	(-4.17,-2.55]	(-1.16,0.637]	(-0.448,1.13]	(-0.259,1.03]	(-1.01,0.509]	(-1.7,-0.344]	0	0	0	2	3	5	6	5	5	4
CD36_MOUSE	CD36_RAT	Cd36	Platelet glycoprotein 4	-1.16764	-1.23452	-1.41451	-1.23021	-0.833632	-0.766057	NA	-1.51969	-1.10863	-1.14108	(-1.18,0.165]	(-2.28,-0.964]	(-2.78,-1.13]	(-1.58,-0.165]	(-0.931,0.689]	(-1.16,0.637]	NA	(-1.55,-0.259]	(-2.53,-1.01]	(-1.7,-0.344]	4	3	4	4	5	5	0	4	4	4
CD38_MOUSE	CD38_RAT	Cd38	ADP-ribosyl cyclase/cyclic ADP-ribose hydrolase 1	1.32021	1.46911	1.5525	1.63007	1.45394	NA	-3.00982	-4.38905	NA	-4.00295	(0.165,1.51]	(0.354,1.67]	(0.509,2.15]	(1.25,2.66]	(0.689,2.31]	NA	(-3.6,-2.02]	[-5.43,-4.13]	NA	(-4.42,-3.06]	5	5	6	6	6	0	4	1	0	2
CDC37_MOUSE	CDC37_RAT	Cdc37	Hsp90 co-chaperone Cdc37	0.834156	0.566963	0.68806	0.879193	1.16137	1.37813	1.12456	1.51311	1.06732	1.2965	(0.165,1.51]	(0.354,1.67]	(0.509,2.15]	(-0.165,1.25]	(0.689,2.31]	(0.637,2.43]	(-0.448,1.13]	(1.03,2.32]	(0.509,2.03]	(1.01,2.37]	5	5	6	5	6	6	6	6	6	6
CDC42_MOUSE	CDC42_RAT	Cdc42	Cell division control protein 42 homolog	-1.92943	-2.17772	-1.91135	-1.56358	-1.72477	-0.59253	0.44847	0.322327	1.58177	-0.0161467	(-2.52,-1.18]	(-2.28,-0.964]	(-2.78,-1.13]	(-1.58,-0.165]	(-2.55,-0.931]	(-1.16,0.637]	(-0.448,1.13]	(-0.259,1.03]	(0.509,2.03]	(-0.344,1.01]	3	3	4	4	4	5	6	5	6	5
MRCKB_MOUSE	MRCKB_RAT	Cdc42bpb	Serine/threonine-protein kinase MRCK beta	0.215217	0.871848	0.545658	0.997822	0.379383	-1.18448	0.134264	-0.375439	-0.685506	-1.2199	(0.165,1.51]	(0.354,1.67]	(0.509,2.15]	(-0.165,1.25]	(-0.931,0.689]	(-2.96,-1.16]	(-0.448,1.13]	(-1.55,-0.259]	(-1.01,0.509]	(-1.7,-0.344]	5	5	6	5	5	4	6	4	5	4
CDC5L_MOUSE	CDC5L_RAT	Cdc5l	Cell division cycle 5-like protein	0.102768	0.437175	0.356344	-0.755725	-0.103183	-2.63173	NA	-1.86828	-3.16153	-3.06858	(-1.18,0.165]	(0.354,1.67]	(-1.13,0.509]	(-1.58,-0.165]	(-0.931,0.689]	(-2.96,-1.16]	NA	(-2.84,-1.55]	(-4.04,-2.53]	(-4.42,-3.06]	4	5	5	4	5	4	0	3	3	2
CDC73_MOUSE	CDC73_RAT	Cdc73	Parafibromin	NA	NA	NA	NA	-7.06887	-1.31912	-0.259193	0.44965	-0.330275	-0.428652	NA	NA	NA	NA	[-7.43,-5.79]	(-2.96,-1.16]	(-0.448,1.13]	(-0.259,1.03]	(-1.01,0.509]	(-1.7,-0.344]	0	0	0	0	1	4	6	5	5	4
CADH2_MOUSE	CADH2_RAT	Cdh2	Cadherin-2	-1.20411	-2.07129	-2.44878	0.210782	-1.12339	-0.668168	0.374783	-0.594723	-0.756025	0.319058	(-2.52,-1.18]	(-2.28,-0.964]	(-2.78,-1.13]	(-0.165,1.25]	(-2.55,-0.931]	(-1.16,0.637]	(-0.448,1.13]	(-1.55,-0.259]	(-1.01,0.509]	(-0.344,1.01]	3	3	4	5	4	5	6	4	5	5
CD11B_MOUSE	CD11B_RAT	Cdk11b	Cyclin-dependent kinase 11B	NA	-1.28567	-0.742209	NA	NA	-0.7191	-0.726664	-0.298188	NA	-1.28625	NA	(-2.28,-0.964]	(-1.13,0.509]	NA	NA	(-1.16,0.637]	(-2.02,-0.448]	(-1.55,-0.259]	NA	(-1.7,-0.344]	0	3	5	0	0	5	5	4	0	4
CDK18_MOUSE	CDK18_RAT	Cdk18	Cyclin-dependent kinase 18	-1.2647	-0.861638	-1.6255	-0.568288	1.07886	-3.08459	NA	-1.38705	-0.878719	-0.711648	(-2.52,-1.18]	(-0.964,0.354]	(-2.78,-1.13]	(-1.58,-0.165]	(0.689,2.31]	(-4.76,-2.96]	NA	(-1.55,-0.259]	(-1.01,0.509]	(-1.7,-0.344]	3	4	4	4	6	3	0	4	5	4
CK5P3_MOUSE	CK5P3_RAT	Cdk5rap3	CDK5 regulatory subunit-associated protein 3	NA	-2.92569	-2.56817	-2.5689	-2.80253	NA	-0.986102	NA	-0.817706	NA	NA	(-3.6,-2.28]	(-2.78,-1.13]	(-2.99,-1.58]	(-4.17,-2.55]	NA	(-2.02,-0.448]	NA	(-1.01,0.509]	NA	0	2	4	3	3	0	5	0	5	0
CARF_MOUSE	CARF_RAT	Cdkn2aip	CDKN2A-interacting protein	-2.36377	NA	-2.26594	-2.38359	-3.28294	NA	-0.691397	0.376042	0.605464	0.428597	(-2.52,-1.18]	NA	(-2.78,-1.13]	(-2.99,-1.58]	(-4.17,-2.55]	NA	(-2.02,-0.448]	(-0.259,1.03]	(0.509,2.03]	(-0.344,1.01]	3	0	4	3	3	0	5	5	6	5
CDS2_MOUSE	CDS2_RAT	Cds2	Phosphatidate cytidylyltransferase 2	NA	NA	-3.85511	NA	NA	-3.72653	NA	-2.95536	-2.30599	-2.63013	NA	NA	(-4.42,-2.78]	NA	NA	(-4.76,-2.96]	NA	(-4.13,-2.84]	(-2.53,-1.01]	(-3.06,-1.7]	0	0	3	0	0	3	0	2	4	3
CDV3_MOUSE	CDV3_RAT	Cdv3	Protein CDV3	-1.62167	-2.10817	-1.59681	-1.31387	-1.21225	-1.92503	-0.632547	0.124919	-0.283871	-0.643125	(-2.52,-1.18]	(-2.28,-0.964]	(-2.78,-1.13]	(-1.58,-0.165]	(-2.55,-0.931]	(-2.96,-1.16]	(-2.02,-0.448]	(-0.259,1.03]	(-1.01,0.509]	(-1.7,-0.344]	3	3	4	4	4	4	5	5	5	4
CEAM1_MOUSE	CEAM1_RAT	Ceacam1	Carcinoembryonic antigen-related cell adhesion molecule 1	-0.461727	-0.226583	-0.565327	-0.484235	-1.39602	-1.39595	-1.17479	0.278472	1.28924	-0.103195	(-1.18,0.165]	(-0.964,0.354]	(-1.13,0.509]	(-1.58,-0.165]	(-2.55,-0.931]	(-2.96,-1.16]	(-2.02,-0.448]	(-0.259,1.03]	(0.509,2.03]	(-0.344,1.01]	4	4	5	4	4	4	5	5	6	5
CELF1_MOUSE	CELF1_RAT	Celf1	CUGBP Elav-like family member 1	-1.48255	-1.64294	-0.570068	-0.163516	-0.636389	-0.813471	-0.681935	-0.169708	-0.0695116	-0.791963	(-2.52,-1.18]	(-2.28,-0.964]	(-1.13,0.509]	(-0.165,1.25]	(-0.931,0.689]	(-1.16,0.637]	(-2.02,-0.448]	(-0.259,1.03]	(-1.01,0.509]	(-1.7,-0.344]	3	3	5	5	5	5	5	5	5	4
CENPV_MOUSE	D4A9A3_RAT	Cenpv	Centromere protein V	2.59822	3.05748	2.24902	2.37149	2.81836	-2.69371	-0.953106	-3.2551	-1.58607	-1.99489	(1.51,2.85]	(2.99,4.31]	(2.15,3.8]	(1.25,2.66]	(2.31,3.93]	(-2.96,-1.16]	(-2.02,-0.448]	(-4.13,-2.84]	(-2.53,-1.01]	(-3.06,-1.7]	6	7	7	6	7	4	5	2	4	3
CEPT1_MOUSE	CEPT1_RAT	Cept1	Choline/ethanolaminephosphotransferase 1	0.102904	0.616502	0.73488	0.717038	0.904012	-0.0349258	0.15365	0.899716	0.991701	0.6052	(-1.18,0.165]	(0.354,1.67]	(0.509,2.15]	(-0.165,1.25]	(0.689,2.31]	(-1.16,0.637]	(-0.448,1.13]	(-0.259,1.03]	(0.509,2.03]	(-0.344,1.01]	4	5	6	5	6	5	6	5	6	5
CERS2_MOUSE	Q3T1K1_RAT	Cers2	Ceramide synthase 2	-1.70862	-2.04858	-2.00121	-1.2168	-1.49255	-2.59187	-2.30413	-2.40973	-2.61872	-1.99198	(-2.52,-1.18]	(-2.28,-0.964]	(-2.78,-1.13]	(-1.58,-0.165]	(-2.55,-0.931]	(-2.96,-1.16]	(-3.6,-2.02]	(-2.84,-1.55]	(-4.04,-2.53]	(-3.06,-1.7]	3	3	4	4	4	4	4	3	3	3
EST1C_MOUSE	EST1C_RAT	Ces1c	Carboxylesterase 1C	0.324333	0.758066	-0.145661	0.302186	0.456321	0.244763	0.267741	0.0730411	0.717247	0.137263	(0.165,1.51]	(0.354,1.67]	(-1.13,0.509]	(-0.165,1.25]	(-0.931,0.689]	(-1.16,0.637]	(-0.448,1.13]	(-0.259,1.03]	(0.509,2.03]	(-0.344,1.01]	5	5	5	5	5	5	6	5	6	5
EST1D_MOUSE	EST1D_RAT	Ces1d	Carboxylesterase 1D	3.45688	3.68398	4.00812	3.6318	3.92341	2.29928	2.75481	3.2539	3.99026	3.29492	(2.85,4.19]	(2.99,4.31]	(3.8,5.44]	(2.66,4.07]	(2.31,3.93]	(0.637,2.43]	(2.7,4.28]	(2.32,3.61]	(3.54,5.06]	(2.37,3.73]	7	7	8	7	7	6	8	7	8	7
EST1E_MOUSE	EST1E_RAT	Ces1e	Carboxylesterase 1E	-0.283585	-0.874055	-0.200369	-0.503226	0.394578	1.57998	1.04697	1.0601	0.819444	-0.0176556	(-1.18,0.165]	(-0.964,0.354]	(-1.13,0.509]	(-1.58,-0.165]	(-0.931,0.689]	(0.637,2.43]	(-0.448,1.13]	(1.03,2.32]	(0.509,2.03]	(-0.344,1.01]	4	4	5	4	5	6	6	6	6	5
EST1F_MOUSE	EST1F_RAT	Ces1f	Carboxylesterase 1F	1.931	2.26019	2.13435	1.94687	2.21836	1.38849	1.66905	1.56953	1.74841	1.677	(1.51,2.85]	(1.67,2.99]	(0.509,2.15]	(1.25,2.66]	(0.689,2.31]	(0.637,2.43]	(1.13,2.7]	(1.03,2.32]	(0.509,2.03]	(1.01,2.37]	6	6	6	6	6	6	7	6	6	6
EST2A_MOUSE	EST2A_RAT	Ces2a	Pyrethroid hydrolase Ces2a	2.09614	2.57163	2.83804	2.4892	2.92678	0.911693	1.00738	1.56973	2.03096	2.31517	(1.51,2.85]	(1.67,2.99]	(2.15,3.8]	(1.25,2.66]	(2.31,3.93]	(0.637,2.43]	(-0.448,1.13]	(1.03,2.32]	(2.03,3.54]	(1.01,2.37]	6	6	7	6	7	6	6	6	7	6
EST2C_MOUSE	EST2C_RAT	Ces2c	Acylcarnitine hydrolase	-0.275169	-0.353626	0.101674	-0.190127	0.485391	0.0558681	-1.08282	-0.901547	0.160968	-0.0444881	(-1.18,0.165]	(-0.964,0.354]	(-1.13,0.509]	(-1.58,-0.165]	(-0.931,0.689]	(-1.16,0.637]	(-2.02,-0.448]	(-1.55,-0.259]	(-1.01,0.509]	(-0.344,1.01]	4	4	5	4	5	5	5	4	5	5
EST2E_MOUSE	EST2E_RAT	Ces2e	Pyrethroid hydrolase Ces2e	-0.991059	-0.702981	-0.290198	-0.324603	-0.515012	-1.9922	-2.60503	NA	-1.29012	-2.24784	(-1.18,0.165]	(-0.964,0.354]	(-1.13,0.509]	(-1.58,-0.165]	(-0.931,0.689]	(-2.96,-1.16]	(-3.6,-2.02]	NA	(-2.53,-1.01]	(-3.06,-1.7]	4	4	5	4	5	4	4	0	4	3
CFAH_MOUSE	G3V9R2_RAT	Cfh	Complement factor H	-0.243218	-0.741144	-1.62755	-1.92372	-1.89102	1.07521	0.963072	1.62677	0.740066	0.618901	(-1.18,0.165]	(-0.964,0.354]	(-2.78,-1.13]	(-2.99,-1.58]	(-2.55,-0.931]	(0.637,2.43]	(-0.448,1.13]	(1.03,2.32]	(0.509,2.03]	(-0.344,1.01]	4	4	4	3	4	6	6	6	6	5
COF1_MOUSE	COF1_RAT	Cfl1	Cofilin-1	1.08673	1.35266	1.1765	1.55329	1.27333	0.510625	0.392358	0.0136973	1.02811	0.54334	(0.165,1.51]	(0.354,1.67]	(0.509,2.15]	(1.25,2.66]	(0.689,2.31]	(-1.16,0.637]	(-0.448,1.13]	(-0.259,1.03]	(0.509,2.03]	(-0.344,1.01]	5	5	6	6	6	5	6	5	6	5
COF2_MOUSE	M0RC65_RAT	Cfl2	Cofilin-2	0.00312907	0.0519687	0.386421	-0.481882	0.594928	-0.591087	-0.628844	-0.518035	-0.261311	-0.332093	(-1.18,0.165]	(-0.964,0.354]	(-1.13,0.509]	(-1.58,-0.165]	(-0.931,0.689]	(-1.16,0.637]	(-2.02,-0.448]	(-1.55,-0.259]	(-1.01,0.509]	(-0.344,1.01]	4	4	5	4	5	5	5	4	5	5
CING_MOUSE	D4A4X4_RAT	Cgn	Cingulin	-0.413362	-0.843295	-0.388325	-1.21689	-1.78417	0.940184	1.18969	1.42285	1.21623	1.18303	(-1.18,0.165]	(-0.964,0.354]	(-1.13,0.509]	(-1.58,-0.165]	(-2.55,-0.931]	(0.637,2.43]	(1.13,2.7]	(1.03,2.32]	(0.509,2.03]	(1.01,2.37]	4	4	5	4	4	6	7	6	6	6
CGNL1_MOUSE	D4A3V5_RAT	Cgnl1	Cingulin-like protein 1	NA	NA	-0.783166	-1.23135	NA	1.01291	0.195067	0.971531	0.708598	0.232974	NA	NA	(-1.13,0.509]	(-1.58,-0.165]	NA	(0.637,2.43]	(-0.448,1.13]	(-0.259,1.03]	(0.509,2.03]	(-0.344,1.01]	0	0	5	4	0	6	6	5	6	5
MIC19_MOUSE	D3ZUX5_RAT	Chchd3	MICOS complex subunit Mic19	0.0556728	0.317025	0.205418	0.512034	-0.773162	1.42125	1.19265	1.29502	1.34856	1.36236	(-1.18,0.165]	(-0.964,0.354]	(-1.13,0.509]	(-0.165,1.25]	(-0.931,0.689]	(0.637,2.43]	(1.13,2.7]	(1.03,2.32]	(0.509,2.03]	(1.01,2.37]	4	4	5	5	5	6	7	6	6	6
CHD4_MOUSE	E9PU01_RAT	Chd4	Chromodomain-helicase-DNA-binding protein 4	0.881593	NA	0.941063	NA	0.914513	1.38271	1.89402	1.15203	2.36234	2.22453	(0.165,1.51]	NA	(0.509,2.15]	NA	(0.689,2.31]	(0.637,2.43]	(1.13,2.7]	(1.03,2.32]	(2.03,3.54]	(1.01,2.37]	5	0	6	0	6	6	7	6	7	6
CHDH_MOUSE	CHDH_RAT	Chdh	Choline dehydrogenase, mitochondrial	4.13585	4.30795	4.40849	4.71546	4.39868	1.08842	1.87764	1.99612	2.13249	1.79617	(2.85,4.19]	(4.31,5.62]	(3.8,5.44]	(4.07,5.49]	(3.93,5.55]	(0.637,2.43]	(1.13,2.7]	(1.03,2.32]	(2.03,3.54]	(1.01,2.37]	7	8	8	8	8	6	7	6	7	6
CHID1_MOUSE	CHID1_RAT	Chid1	Chitinase domain-containing protein 1	-1.3778	-0.262078	-2.24522	NA	-0.708906	-0.364741	1.42317	-0.160913	-0.595717	-0.0578684	(-2.52,-1.18]	(-0.964,0.354]	(-2.78,-1.13]	NA	(-0.931,0.689]	(-1.16,0.637]	(1.13,2.7]	(-0.259,1.03]	(-1.01,0.509]	(-0.344,1.01]	3	4	4	0	5	5	7	5	5	5
CHKB_MOUSE	CHKB_RAT	Chkb	Choline/ethanolamine kinase	0.413857	0.591641	0.957097	1.61198	-0.229222	-2.92321	NA	NA	NA	NA	(0.165,1.51]	(0.354,1.67]	(0.509,2.15]	(1.25,2.66]	(-0.931,0.689]	(-2.96,-1.16]	NA	NA	NA	NA	5	5	6	6	5	4	0	0	0	0
CHM4B_MOUSE	M0RCH6_RAT	Chmp4b	Charged multivesicular body protein 4b	0.447507	-1.05084	0.608385	-1.30188	0.22127	-1.2632	0.847005	0.419208	1.12462	NA	(0.165,1.51]	(-2.28,-0.964]	(0.509,2.15]	(-1.58,-0.165]	(-0.931,0.689]	(-2.96,-1.16]	(-0.448,1.13]	(-0.259,1.03]	(0.509,2.03]	NA	5	3	6	4	5	4	6	5	6	0
CHMP7_MOUSE	D4A7H9_RAT	Chmp7	Charged multivesicular body protein 7	-0.572709	-0.730509	0.171441	NA	-1.02063	NA	NA	-2.8603	-3.59857	-3.18696	(-1.18,0.165]	(-0.964,0.354]	(-1.13,0.509]	NA	(-2.55,-0.931]	NA	NA	(-4.13,-2.84]	(-4.04,-2.53]	(-4.42,-3.06]	4	4	5	0	4	0	0	2	3	2
CHRD1_MOUSE	CHRD1_RAT	Chordc1	Cysteine and histidine-rich domain-containing protein 1	-1.17336	-1.3194	-1.5726	-1.41461	NA	-0.964877	-1.51979	-3.35724	-0.933775	-1.09023	(-1.18,0.165]	(-2.28,-0.964]	(-2.78,-1.13]	(-1.58,-0.165]	NA	(-1.16,0.637]	(-2.02,-0.448]	(-4.13,-2.84]	(-1.01,0.509]	(-1.7,-0.344]	4	3	4	4	0	5	5	2	5	4
CHP1_MOUSE	CHP1_RAT	Chp1	Calcineurin B homologous protein 1	-1.05488	-0.685222	-1.20437	-1.66083	-1.88774	-2.68161	-2.00547	NA	-2.02638	-2.39019	(-1.18,0.165]	(-0.964,0.354]	(-2.78,-1.13]	(-2.99,-1.58]	(-2.55,-0.931]	(-2.96,-1.16]	(-2.02,-0.448]	NA	(-2.53,-1.01]	(-3.06,-1.7]	4	4	4	3	4	4	5	0	4	3
IKKA_MOUSE	G3V926_RAT	Chuk	Inhibitor of nuclear factor kappa-B kinase subunit alpha	NA	NA	NA	NA	NA	NA	NA	-2.64569	-3.36396	NA	NA	NA	NA	NA	NA	NA	NA	(-2.84,-1.55]	(-4.04,-2.53]	NA	0	0	0	0	0	0	0	3	3	0
CIAO3_MOUSE	CIAO3_RAT	Ciao3	Cytosolic iron-sulfur assembly component 3	-0.899444	NA	NA	NA	-1.33846	-0.243136	1.63956	0.915565	0.507512	1.0217	(-1.18,0.165]	NA	NA	NA	(-2.55,-0.931]	(-1.16,0.637]	(1.13,2.7]	(-0.259,1.03]	(-1.01,0.509]	(1.01,2.37]	4	0	0	0	4	5	7	5	5	6
CPIN1_MOUSE	CPIN1_RAT	Ciapin1	Anamorsin	NA	NA	-3.4599	NA	NA	NA	NA	NA	NA	NA	NA	NA	(-4.42,-2.78]	NA	NA	NA	NA	NA	NA	NA	0	0	3	0	0	0	0	0	0	0
CISD1_MOUSE	CISD1_RAT	Cisd1	CDGSH iron-sulfur domain-containing protein 1	1.03551	1.30226	0.992531	1.34792	1.15479	1.98303	2.47233	2.47339	2.65973	2.54831	(0.165,1.51]	(0.354,1.67]	(0.509,2.15]	(1.25,2.66]	(0.689,2.31]	(0.637,2.43]	(1.13,2.7]	(2.32,3.61]	(2.03,3.54]	(2.37,3.73]	5	5	6	6	6	6	7	7	7	7
CISD2_MOUSE	D4AAE9_RAT	Cisd2	CDGSH iron-sulfur domain-containing protein 2	-2.54893	-3.45465	-2.72469	-1.99434	-2.30259	-1.56659	-0.939324	-0.689671	-0.924566	-0.40779	(-3.86,-2.52]	(-3.6,-2.28]	(-2.78,-1.13]	(-2.99,-1.58]	(-2.55,-0.931]	(-2.96,-1.16]	(-2.02,-0.448]	(-1.55,-0.259]	(-1.01,0.509]	(-1.7,-0.344]	2	2	4	3	4	4	5	4	5	4
CISD3_MOUSE	D3ZV37_RAT	Cisd3	CDGSH iron-sulfur domain-containing protein 3, mitochondrial	-1.21286	-0.962816	-1.33053	NA	-1.62757	-3.26548	-1.9504	-2.15701	-1.17223	-1.46074	(-2.52,-1.18]	(-0.964,0.354]	(-2.78,-1.13]	NA	(-2.55,-0.931]	(-4.76,-2.96]	(-2.02,-0.448]	(-2.84,-1.55]	(-2.53,-1.01]	(-1.7,-0.344]	3	4	4	0	4	3	5	3	4	4
CK054_MOUSE	CK054_RAT	Ck054	Ester hydrolase C11orf54 homolog	1.08488	1.4585	1.90815	1.75124	1.79708	1.13738	1.58953	1.51648	1.68173	1.7256	(0.165,1.51]	(0.354,1.67]	(0.509,2.15]	(1.25,2.66]	(0.689,2.31]	(0.637,2.43]	(1.13,2.7]	(1.03,2.32]	(0.509,2.03]	(1.01,2.37]	5	5	6	6	6	6	7	6	6	6
CKAP4_MOUSE	D3ZH41_RAT	Ckap4	Cytoskeleton-associated protein 4	-0.624951	NA	-0.510552	NA	0.108948	-0.436393	-0.583643	-3.05483	-1.88949	-0.885114	(-1.18,0.165]	NA	(-1.13,0.509]	NA	(-0.931,0.689]	(-1.16,0.637]	(-2.02,-0.448]	(-4.13,-2.84]	(-2.53,-1.01]	(-1.7,-0.344]	4	0	5	0	5	5	5	2	4	4
CKAP5_MOUSE	F1M949_RAT	Ckap5	Cytoskeleton-associated protein 5	NA	0.835752	0.966068	0.281895	-0.425907	NA	-4.99208	-3.15203	NA	NA	NA	(0.354,1.67]	(0.509,2.15]	(-0.165,1.25]	(-0.931,0.689]	NA	(-5.18,-3.6]	(-4.13,-2.84]	NA	NA	0	5	6	5	5	0	3	2	0	0
KCRB_MOUSE	KCRB_RAT	Ckb	Creatine kinase B-type	0.991831	0.664014	1.70007	0.697146	1.34475	-1.70222	-2.17645	-2.58642	-1.1994	-0.92306	(0.165,1.51]	(0.354,1.67]	(0.509,2.15]	(-0.165,1.25]	(0.689,2.31]	(-2.96,-1.16]	(-3.6,-2.02]	(-2.84,-1.55]	(-2.53,-1.01]	(-1.7,-0.344]	5	5	6	5	6	4	4	3	4	4
CLAP2_MOUSE	CLAP2_RAT	Clasp2	CLIP-associating protein 2	-1.60082	-4.12052	-1.76604	NA	NA	-0.672554	NA	-0.718036	-1.17495	-1.50371	(-2.52,-1.18]	[-4.93,-3.6]	(-2.78,-1.13]	NA	NA	(-1.16,0.637]	NA	(-1.55,-0.259]	(-2.53,-1.01]	(-1.7,-0.344]	3	1	4	0	0	5	0	4	4	4
CLC4F_MOUSE	CLC4F_RAT	Clec4f	C-type lectin domain family 4 member F	NA	NA	1.75603	NA	-0.919766	2.42336	1.90054	2.28785	2.4283	2.63446	NA	NA	(0.509,2.15]	NA	(-0.931,0.689]	(0.637,2.43]	(1.13,2.7]	(1.03,2.32]	(2.03,3.54]	(2.37,3.73]	0	0	6	0	5	6	7	6	7	7
CLIC1_MOUSE	CLIC1_RAT	Clic1	Chloride intracellular channel protein 1	1.91104	3.3139	2.59838	1.9852	1.84778	-1.98015	0.142367	-4.12951	-1.62025	-3.12142	(1.51,2.85]	(2.99,4.31]	(2.15,3.8]	(1.25,2.66]	(0.689,2.31]	(-2.96,-1.16]	(-0.448,1.13]	[-5.43,-4.13]	(-2.53,-1.01]	(-4.42,-3.06]	6	7	7	6	6	4	6	1	4	2
CLIC4_MOUSE	CLIC4_RAT	Clic4	Chloride intracellular channel protein 4	-1.17984	-1.18428	-0.821593	-0.867596	-1.07722	-1.50577	-1.58968	-0.994296	-1.63514	-1.72511	(-2.52,-1.18]	(-2.28,-0.964]	(-1.13,0.509]	(-1.58,-0.165]	(-2.55,-0.931]	(-2.96,-1.16]	(-2.02,-0.448]	(-1.55,-0.259]	(-2.53,-1.01]	(-3.06,-1.7]	3	3	5	4	4	4	5	4	4	3
EPN4_MOUSE	A0A0G2JW94_RAT	Clint1	Clathrin interactor 1	NA	-0.57071	-0.320296	-1.21568	-0.482453	NA	-0.210781	-1.6575	0.52042	0.151241	NA	(-0.964,0.354]	(-1.13,0.509]	(-1.58,-0.165]	(-0.931,0.689]	NA	(-0.448,1.13]	(-2.84,-1.55]	(0.509,2.03]	(-0.344,1.01]	0	4	5	4	5	0	6	3	6	5
CLIP1_MOUSE	CLIP1_RAT	Clip1	CAP-Gly domain-containing linker protein 1	-0.486421	-0.341086	-0.705419	-0.193697	-0.383089	0.253679	-0.674447	0.0285755	-0.00897707	0.184203	(-1.18,0.165]	(-0.964,0.354]	(-1.13,0.509]	(-1.58,-0.165]	(-0.931,0.689]	(-1.16,0.637]	(-2.02,-0.448]	(-0.259,1.03]	(-1.01,0.509]	(-0.344,1.01]	4	4	5	4	5	5	5	5	5	5
CLMN_MOUSE	D4A626_RAT	Clmn	Calmin	-1.59025	0.132712	-0.966222	NA	-0.948174	-1.08257	-3.00837	NA	-0.943744	-1.61122	(-2.52,-1.18]	(-0.964,0.354]	(-1.13,0.509]	NA	(-2.55,-0.931]	(-1.16,0.637]	(-3.6,-2.02]	NA	(-1.01,0.509]	(-1.7,-0.344]	3	4	5	0	4	5	4	0	5	4
CLPB_MOUSE	CLPB_RAT	Clpb	Caseinolytic peptidase B protein homolog	-1.05064	-0.259175	-0.251642	NA	-2.39383	0.313571	-0.317457	0.577301	-0.452535	0.04055	(-1.18,0.165]	(-0.964,0.354]	(-1.13,0.509]	NA	(-2.55,-0.931]	(-1.16,0.637]	(-0.448,1.13]	(-0.259,1.03]	(-1.01,0.509]	(-0.344,1.01]	4	4	5	0	4	5	6	5	5	5
CLPP_MOUSE	M0RAD5_RAT	Clpp	ATP-dependent Clp protease proteolytic subunit, mitochondrial	0.346875	-0.113492	0.474913	0.661594	-0.0497515	-0.80983	-0.695249	-0.480618	-0.454736	-0.844229	(0.165,1.51]	(-0.964,0.354]	(-1.13,0.509]	(-0.165,1.25]	(-0.931,0.689]	(-1.16,0.637]	(-2.02,-0.448]	(-1.55,-0.259]	(-1.01,0.509]	(-1.7,-0.344]	5	4	5	5	5	5	5	4	5	4
CLPX_MOUSE	CLPX_RAT	Clpx	ATP-dependent Clp protease ATP-binding subunit clpX-like, mitochondrial	0.205551	0.445118	0.418705	-0.046123	-0.464397	0.721965	0.819496	1.19222	0.884527	0.829304	(0.165,1.51]	(0.354,1.67]	(-1.13,0.509]	(-0.165,1.25]	(-0.931,0.689]	(0.637,2.43]	(-0.448,1.13]	(1.03,2.32]	(0.509,2.03]	(-0.344,1.01]	5	5	5	5	5	6	6	6	6	5
CLCA_MOUSE	CLCA_RAT	Clta	Clathrin light chain A	1.01436	1.75207	-0.879965	1.11988	0.675149	-0.428724	-0.447811	NA	-1.71882	0.113848	(0.165,1.51]	(1.67,2.99]	(-1.13,0.509]	(-0.165,1.25]	(-0.931,0.689]	(-1.16,0.637]	(-0.448,1.13]	NA	(-2.53,-1.01]	(-0.344,1.01]	5	6	5	5	5	5	6	0	4	5
CLCB_MOUSE	CLCB_RAT	Cltb	Clathrin light chain B	-0.406399	-0.155591	-0.538924	-0.402203	-0.43705	-0.906547	-0.211594	-1.11787	-1.19412	-0.964324	(-1.18,0.165]	(-0.964,0.354]	(-1.13,0.509]	(-1.58,-0.165]	(-0.931,0.689]	(-1.16,0.637]	(-0.448,1.13]	(-1.55,-0.259]	(-2.53,-1.01]	(-1.7,-0.344]	4	4	5	4	5	5	6	4	4	4
CLH1_MOUSE	CLH1_RAT	Cltc	Clathrin heavy chain 1	2.71395	2.92905	2.73526	3.12278	3.17575	1.8076	2.10612	2.00903	2.22925	2.2301	(1.51,2.85]	(1.67,2.99]	(2.15,3.8]	(2.66,4.07]	(2.31,3.93]	(0.637,2.43]	(1.13,2.7]	(1.03,2.32]	(2.03,3.54]	(1.01,2.37]	6	6	7	7	7	6	7	6	7	6
CLUS_MOUSE	CLUS_RAT	Clu	Clusterin	-0.0496755	-1.50665	-0.306457	-0.756522	-0.596628	-1.22261	-3.28333	0.00994998	-0.757606	-1.55348	(-1.18,0.165]	(-2.28,-0.964]	(-1.13,0.509]	(-1.58,-0.165]	(-0.931,0.689]	(-2.96,-1.16]	(-3.6,-2.02]	(-0.259,1.03]	(-1.01,0.509]	(-1.7,-0.344]	4	3	5	4	5	4	4	5	5	4
CLU_MOUSE	A0A0U1RRV5_RAT	Cluh	Clustered mitochondria protein homolog	0.223654	0.00574059	0.53761	-0.113986	0.534761	0.737496	0.825863	0.71231	0.730029	1.0408	(0.165,1.51]	(-0.964,0.354]	(0.509,2.15]	(-0.165,1.25]	(-0.931,0.689]	(0.637,2.43]	(-0.448,1.13]	(-0.259,1.03]	(0.509,2.03]	(1.01,2.37]	5	4	6	5	5	6	6	5	6	6
CLYBL_MOUSE	CLYBL_RAT	Clybl	Citramalyl-CoA lyase, mitochondrial	0.833773	0.293447	0.736731	0.587591	0.816926	-0.934804	NA	-0.59755	-0.971364	-0.0666378	(0.165,1.51]	(-0.964,0.354]	(0.509,2.15]	(-0.165,1.25]	(0.689,2.31]	(-1.16,0.637]	NA	(-1.55,-0.259]	(-1.01,0.509]	(-0.344,1.01]	5	4	6	5	6	5	0	4	5	5
NEUA_MOUSE	NEUA_RAT	Cmas	N-acylneuraminate cytidylyltransferase	-0.667698	-0.417459	-0.420257	-0.740766	-0.909329	0.0892489	-0.365558	-0.647169	-1.05365	-0.184084	(-1.18,0.165]	(-0.964,0.354]	(-1.13,0.509]	(-1.58,-0.165]	(-0.931,0.689]	(-1.16,0.637]	(-0.448,1.13]	(-1.55,-0.259]	(-2.53,-1.01]	(-0.344,1.01]	4	4	5	4	5	5	6	4	4	5
CMBL_MOUSE	CMBL_RAT	Cmbl	Carboxymethylenebutenolidase homolog	0.544681	0.764785	1.27139	1.47963	1.5655	0.366518	-0.0497869	0.621841	1.03742	0.749125	(0.165,1.51]	(0.354,1.67]	(0.509,2.15]	(1.25,2.66]	(0.689,2.31]	(-1.16,0.637]	(-0.448,1.13]	(-0.259,1.03]	(0.509,2.03]	(-0.344,1.01]	5	5	6	6	6	5	6	5	6	5
KCY_MOUSE	KCY_RAT	Cmpk1	UMP-CMP kinase	-0.717852	-1.4099	-0.492418	-0.174851	-0.313795	2.15274	2.05268	1.24643	2.0896	2.13143	(-1.18,0.165]	(-2.28,-0.964]	(-1.13,0.509]	(-1.58,-0.165]	(-0.931,0.689]	(0.637,2.43]	(1.13,2.7]	(1.03,2.32]	(2.03,3.54]	(1.01,2.37]	4	3	5	4	5	6	7	6	7	6
CMTR1_MOUSE	CMTR1_RAT	Cmtr1	Cap-specific mRNA (nucleoside-2'-O-)-methyltransferase 1	0.613911	0.641782	0.84143	0.648655	0.122374	NA	NA	NA	-1.72325	-1.4155	(0.165,1.51]	(0.354,1.67]	(0.509,2.15]	(-0.165,1.25]	(-0.931,0.689]	NA	NA	NA	(-2.53,-1.01]	(-1.7,-0.344]	5	5	6	5	5	0	0	0	4	4
CNDP2_MOUSE	CNDP2_RAT	Cndp2	Cytosolic non-specific dipeptidase	-0.291921	0.415574	0.168949	-0.087027	0.266024	0.183677	0.157057	-0.0336271	0.0204117	0.340187	(-1.18,0.165]	(0.354,1.67]	(-1.13,0.509]	(-0.165,1.25]	(-0.931,0.689]	(-1.16,0.637]	(-0.448,1.13]	(-0.259,1.03]	(-1.01,0.509]	(-0.344,1.01]	4	5	5	5	5	5	6	5	5	5
CNN3_MOUSE	CNN3_RAT	Cnn3	Calponin-3	-0.374984	-0.482765	-0.605265	-0.197466	-0.206532	-0.65819	-1.09091	NA	-0.154552	-1.49145	(-1.18,0.165]	(-0.964,0.354]	(-1.13,0.509]	(-1.58,-0.165]	(-0.931,0.689]	(-1.16,0.637]	(-2.02,-0.448]	NA	(-1.01,0.509]	(-1.7,-0.344]	4	4	5	4	5	5	5	0	5	4
CNOT1_MOUSE	G3V7M0_RAT	Cnot1	CCR4-NOT transcription complex subunit 1	2.42732	2.5229	2.72749	3.11594	1.97761	0.345448	-0.734572	-0.563227	-1.40959	-0.457264	(1.51,2.85]	(1.67,2.99]	(2.15,3.8]	(2.66,4.07]	(0.689,2.31]	(-1.16,0.637]	(-2.02,-0.448]	(-1.55,-0.259]	(-2.53,-1.01]	(-1.7,-0.344]	6	6	7	7	6	5	5	4	4	4
CNO11_MOUSE	CNO11_RAT	Cnot11	CCR4-NOT transcription complex subunit 11	-0.0316371	1.20111	1.11221	-0.214791	1.87372	-0.302763	NA	NA	NA	NA	(-1.18,0.165]	(0.354,1.67]	(0.509,2.15]	(-1.58,-0.165]	(0.689,2.31]	(-1.16,0.637]	NA	NA	NA	NA	4	5	6	4	6	5	0	0	0	0
CN37_MOUSE	CN37_RAT	Cnp	2',3'-cyclic-nucleotide 3'-phosphodiesterase	NA	-1.19562	NA	0.29475	-0.447103	-1.03734	-0.368261	-0.732248	-1.12122	-1.30237	NA	(-2.28,-0.964]	NA	(-0.165,1.25]	(-0.931,0.689]	(-1.16,0.637]	(-0.448,1.13]	(-1.55,-0.259]	(-2.53,-1.01]	(-1.7,-0.344]	0	3	0	5	5	5	6	4	4	4
CNPY2_MOUSE	A0JN30_RAT	Cnpy2	Protein canopy homolog 2	NA	NA	NA	NA	NA	0.201655	-0.399436	0.491041	-0.376303	-0.585097	NA	NA	NA	NA	NA	(-1.16,0.637]	(-0.448,1.13]	(-0.259,1.03]	(-1.01,0.509]	(-1.7,-0.344]	0	0	0	0	0	5	6	5	5	4
COASY_MOUSE	Q5XIA5_RAT	Coasy	Bifunctional coenzyme A synthase	0.160896	0.289231	0.132622	0.642075	0.727433	-0.577436	-0.392254	-2.20486	-0.664875	-0.493041	(-1.18,0.165]	(-0.964,0.354]	(-1.13,0.509]	(-0.165,1.25]	(0.689,2.31]	(-1.16,0.637]	(-0.448,1.13]	(-2.84,-1.55]	(-1.01,0.509]	(-1.7,-0.344]	4	4	5	5	6	5	6	3	5	4
COBL_MOUSE	COBL_RAT	Cobl	Protein cordon-bleu	-2.67781	-2.93177	-3.53955	-2.13956	-3.12097	1.75132	1.59773	1.5204	1.49403	1.81002	(-3.86,-2.52]	(-3.6,-2.28]	(-4.42,-2.78]	(-2.99,-1.58]	(-4.17,-2.55]	(0.637,2.43]	(1.13,2.7]	(1.03,2.32]	(0.509,2.03]	(1.01,2.37]	2	2	3	3	3	6	7	6	6	6
COBL1_MOUSE	F1M124_RAT	Cobll1	Cordon-bleu protein-like 1	-1.47587	-1.0691	-1.23016	-0.828238	-0.740654	1.68075	1.3502	0.850809	1.89801	1.47463	(-2.52,-1.18]	(-2.28,-0.964]	(-2.78,-1.13]	(-1.58,-0.165]	(-0.931,0.689]	(0.637,2.43]	(1.13,2.7]	(-0.259,1.03]	(0.509,2.03]	(1.01,2.37]	3	3	4	4	5	6	7	5	6	6
COG1_MOUSE	F1LND1_RAT	Cog1	Conserved oligomeric Golgi complex subunit 1	-0.855335	-1.21634	-0.619959	-0.986301	NA	NA	-1.12096	-1.41223	NA	NA	(-1.18,0.165]	(-2.28,-0.964]	(-1.13,0.509]	(-1.58,-0.165]	NA	NA	(-2.02,-0.448]	(-1.55,-0.259]	NA	NA	4	3	5	4	0	0	5	4	0	0
COG3_MOUSE	Q5XHZ8_RAT	Cog3	Conserved oligomeric Golgi complex subunit 3	-1.40877	-0.945819	-1.23239	NA	-0.470742	-0.177948	-0.133817	0.0655628	-1.28478	-0.649482	(-2.52,-1.18]	(-0.964,0.354]	(-2.78,-1.13]	NA	(-0.931,0.689]	(-1.16,0.637]	(-0.448,1.13]	(-0.259,1.03]	(-2.53,-1.01]	(-1.7,-0.344]	3	4	4	0	5	5	6	5	4	4
COG4_MOUSE	D3ZZM3_RAT	Cog4	Conserved oligomeric Golgi complex subunit 4	NA	NA	NA	NA	NA	2.29463	NA	NA	NA	3.37176	NA	NA	NA	NA	NA	(0.637,2.43]	NA	NA	NA	(2.37,3.73]	0	0	0	0	0	6	0	0	0	7
COG7_MOUSE	COG7_RAT	Cog7	Conserved oligomeric Golgi complex subunit 7	NA	NA	NA	NA	NA	NA	-2.57995	-4.11781	-1.60478	-1.37733	NA	NA	NA	NA	NA	NA	(-3.6,-2.02]	(-4.13,-2.84]	(-2.53,-1.01]	(-1.7,-0.344]	0	0	0	0	0	0	4	2	4	4
COEA1_MOUSE	D3ZZT9_RAT	Col14a1	Collagen alpha-1(XIV) chain	-0.829444	-0.827593	0.147364	0.0467514	0.19376	-0.57043	-0.492323	0.723736	-0.0102513	-0.0594596	(-1.18,0.165]	(-0.964,0.354]	(-1.13,0.509]	(-0.165,1.25]	(-0.931,0.689]	(-1.16,0.637]	(-2.02,-0.448]	(-0.259,1.03]	(-1.01,0.509]	(-0.344,1.01]	4	4	5	5	5	5	5	5	5	5
CO1A1_MOUSE	CO1A1_RAT	Col1a1	Collagen alpha-1(I) chain	0.422023	-0.495205	0.524256	1.58476	0.898984	2.3698	3.87718	3.77683	4.81456	3.87368	(0.165,1.51]	(-0.964,0.354]	(0.509,2.15]	(1.25,2.66]	(0.689,2.31]	(0.637,2.43]	(2.7,4.28]	(3.61,4.9]	(3.54,5.06]	(3.73,5.08]	5	4	6	6	6	6	8	8	8	8
CO1A2_MOUSE	CO1A2_RAT	Col1a2	Collagen alpha-2(I) chain	0.244663	-0.136248	0.213705	0.43671	0.476666	-2.6026	-2.03049	-1.54145	-0.522797	-1.68652	(0.165,1.51]	(-0.964,0.354]	(-1.13,0.509]	(-0.165,1.25]	(-0.931,0.689]	(-2.96,-1.16]	(-3.6,-2.02]	(-1.55,-0.259]	(-1.01,0.509]	(-1.7,-0.344]	5	4	5	5	5	4	4	4	5	4
CO4A1_MOUSE	F1MA59_RAT	Col4a1	Collagen alpha-1(IV) chain	-1.13881	-2.09551	NA	-1.12729	-2.01199	1.81223	0.14584	1.27648	0.309654	2.57212	(-1.18,0.165]	(-2.28,-0.964]	NA	(-1.58,-0.165]	(-2.55,-0.931]	(0.637,2.43]	(-0.448,1.13]	(1.03,2.32]	(-1.01,0.509]	(2.37,3.73]	4	3	0	4	4	6	6	6	5	7
CO4A2_MOUSE	F1M6Q3_RAT	Col4a2	Collagen alpha-2(IV) chain	-2.76626	NA	NA	-1.67678	-1.80942	-2.51068	-2.23942	NA	-2.33763	-3.97951	(-3.86,-2.52]	NA	NA	(-2.99,-1.58]	(-2.55,-0.931]	(-2.96,-1.16]	(-3.6,-2.02]	NA	(-2.53,-1.01]	(-4.42,-3.06]	2	0	0	3	4	4	4	0	4	2
CO6A1_MOUSE	D3ZUL3_RAT	Col6a1	Collagen alpha-1(VI) chain	2.03989	1.39045	1.55882	2.61436	2.08213	0.350585	0.523971	0.244418	0.859739	0.478631	(1.51,2.85]	(0.354,1.67]	(0.509,2.15]	(1.25,2.66]	(0.689,2.31]	(-1.16,0.637]	(-0.448,1.13]	(-0.259,1.03]	(0.509,2.03]	(-0.344,1.01]	6	5	6	6	6	5	6	5	6	5
CO6A2_MOUSE	F1LNH3_RAT	Col6a2	Collagen alpha-2(VI) chain	1.28481	1.42322	1.10617	1.7508	1.73357	1.57161	2.15418	2.46784	1.85248	1.98301	(0.165,1.51]	(0.354,1.67]	(0.509,2.15]	(1.25,2.66]	(0.689,2.31]	(0.637,2.43]	(1.13,2.7]	(2.32,3.61]	(0.509,2.03]	(1.01,2.37]	5	5	6	6	6	6	7	7	6	6
CO6A5_MOUSE	A0A0G2JTX7_RAT	Col6a5	Collagen alpha-5(VI) chain	-0.908989	NA	NA	0.474948	-0.453256	-3.48736	NA	NA	-3.22096	NA	(-1.18,0.165]	NA	NA	(-0.165,1.25]	(-0.931,0.689]	(-4.76,-2.96]	NA	NA	(-4.04,-2.53]	NA	4	0	0	5	5	3	0	0	3	0
GT251_MOUSE	B1H282_RAT	Colgalt1	Procollagen galactosyltransferase 1	-2.37702	NA	NA	NA	-2.56874	-3.46023	NA	NA	-3.65726	-3.00441	(-2.52,-1.18]	NA	NA	NA	(-4.17,-2.55]	(-4.76,-2.96]	NA	NA	(-4.04,-2.53]	(-3.06,-1.7]	3	0	0	0	3	3	0	0	3	3
COMD1_MOUSE	B0BNB1_RAT	Commd1	COMM domain-containing protein 1	-0.448872	NA	-0.409516	-0.127331	NA	3.21258	1.73412	3.10619	4.61303	2.86504	(-1.18,0.165]	NA	(-1.13,0.509]	(-0.165,1.25]	NA	(2.43,4.23]	(1.13,2.7]	(2.32,3.61]	(3.54,5.06]	(2.37,3.73]	4	0	5	5	0	7	7	7	8	7
COMDA_MOUSE	Q68FS9_RAT	Commd10	COMM domain-containing protein 10	NA	NA	NA	-2.39935	-2.08162	-3.22141	-3.3937	-1.68746	-2.77531	NA	NA	NA	NA	(-2.99,-1.58]	(-2.55,-0.931]	(-4.76,-2.96]	(-3.6,-2.02]	(-2.84,-1.55]	(-4.04,-2.53]	NA	0	0	0	3	4	3	4	3	3	0
COMD3_MOUSE	COMD3_RAT	Commd3	COMM domain-containing protein 3	NA	NA	NA	-3.87468	-3.87165	-2.76645	-2.39032	NA	-2.89553	NA	NA	NA	NA	(-4.4,-2.99]	(-4.17,-2.55]	(-2.96,-1.16]	(-3.6,-2.02]	NA	(-4.04,-2.53]	NA	0	0	0	2	3	4	4	0	3	0
COMD4_MOUSE	A0A0G2K6N9_RAT	Commd4	COMM domain-containing protein 4	NA	NA	-4.35268	-3.88778	-3.32712	NA	NA	-2.19124	NA	-3.74537	NA	NA	(-4.42,-2.78]	(-4.4,-2.99]	(-4.17,-2.55]	NA	NA	(-2.84,-1.55]	NA	(-4.42,-3.06]	0	0	3	2	3	0	0	3	0	2
COMT_MOUSE	COMT_RAT	Comt	Catechol O-methyltransferase	1.42403	1.82494	1.54878	2.02224	1.93464	4.00336	4.33705	4.32941	4.2495	3.98527	(0.165,1.51]	(1.67,2.99]	(0.509,2.15]	(1.25,2.66]	(0.689,2.31]	(2.43,4.23]	(4.28,5.86]	(3.61,4.9]	(3.54,5.06]	(3.73,5.08]	5	6	6	6	6	7	9	8	8	8
CMTD1_MOUSE	D3ZM21_RAT	Comtd1	Catechol O-methyltransferase domain-containing protein 1	NA	NA	NA	NA	-4.65607	-1.94045	-1.48735	-0.902383	-1.4834	-2.19635	NA	NA	NA	NA	(-5.79,-4.17]	(-2.96,-1.16]	(-2.02,-0.448]	(-1.55,-0.259]	(-2.53,-1.01]	(-3.06,-1.7]	0	0	0	0	2	4	5	4	4	3
COPA_MOUSE	G3V6T1_RAT	Copa	Coatomer subunit alpha	1.31412	1.60736	1.4083	1.79155	1.72673	1.44499	1.63383	1.70753	1.54435	1.72264	(0.165,1.51]	(0.354,1.67]	(0.509,2.15]	(1.25,2.66]	(0.689,2.31]	(0.637,2.43]	(1.13,2.7]	(1.03,2.32]	(0.509,2.03]	(1.01,2.37]	5	5	6	6	6	6	7	6	6	6
COPB_MOUSE	COPB_RAT	Copb1	Coatomer subunit beta	0.605479	0.700367	0.730515	1.14167	1.05901	1.04725	1.23181	1.39094	1.13995	1.23907	(0.165,1.51]	(0.354,1.67]	(0.509,2.15]	(-0.165,1.25]	(0.689,2.31]	(0.637,2.43]	(1.13,2.7]	(1.03,2.32]	(0.509,2.03]	(1.01,2.37]	5	5	6	5	6	6	7	6	6	6
COPB2_MOUSE	COPB2_RAT	Copb2	Coatomer subunit beta'	-0.579129	-0.805271	-0.607744	-0.430735	-0.319615	0.836248	0.738198	0.839669	0.632169	1.08842	(-1.18,0.165]	(-0.964,0.354]	(-1.13,0.509]	(-1.58,-0.165]	(-0.931,0.689]	(0.637,2.43]	(-0.448,1.13]	(-0.259,1.03]	(0.509,2.03]	(1.01,2.37]	4	4	5	4	5	6	6	5	6	6
COPE_MOUSE	G3V8Q1_RAT	Cope	Coatomer subunit epsilon	0.241926	0.146585	0.203257	0.834703	0.48988	0.115687	-0.566648	0.649205	-0.859932	0.534418	(0.165,1.51]	(-0.964,0.354]	(-1.13,0.509]	(-0.165,1.25]	(-0.931,0.689]	(-1.16,0.637]	(-2.02,-0.448]	(-0.259,1.03]	(-1.01,0.509]	(-0.344,1.01]	5	4	5	5	5	5	5	5	5	5
COPG1_MOUSE	COPG1_RAT	Copg1	Coatomer subunit gamma-1	0.823338	0.756779	1.10819	0.835892	1.14546	2.09154	2.10504	1.86391	1.96774	2.19328	(0.165,1.51]	(0.354,1.67]	(0.509,2.15]	(-0.165,1.25]	(0.689,2.31]	(0.637,2.43]	(1.13,2.7]	(1.03,2.32]	(0.509,2.03]	(1.01,2.37]	5	5	6	5	6	6	7	6	6	6
COPG2_MOUSE	COPG2_RAT	Copg2	Coatomer subunit gamma-2	2.76443	3.03503	1.17378	-0.118912	0.380849	-1.11681	-0.0765617	0.559605	-0.328337	-0.874373	(1.51,2.85]	(2.99,4.31]	(0.509,2.15]	(-0.165,1.25]	(-0.931,0.689]	(-1.16,0.637]	(-0.448,1.13]	(-0.259,1.03]	(-1.01,0.509]	(-1.7,-0.344]	6	7	6	5	5	5	6	5	5	4
CSN2_MOUSE	CSN2_RAT	Cops2	COP9 signalosome complex subunit 2	0.34124	-0.485928	0.95734	1.36462	0.727187	-0.0585153	0.150762	-0.603184	-0.201105	-0.0517379	(0.165,1.51]	(-0.964,0.354]	(0.509,2.15]	(1.25,2.66]	(0.689,2.31]	(-1.16,0.637]	(-0.448,1.13]	(-1.55,-0.259]	(-1.01,0.509]	(-0.344,1.01]	5	4	6	6	6	5	6	4	5	5
CSN3_MOUSE	CSN3_RAT	Cops3	COP9 signalosome complex subunit 3	-1.22433	NA	-2.28135	-2.29944	-1.37143	-2.48925	-0.154812	NA	-1.15121	-0.984263	(-2.52,-1.18]	NA	(-2.78,-1.13]	(-2.99,-1.58]	(-2.55,-0.931]	(-2.96,-1.16]	(-0.448,1.13]	NA	(-2.53,-1.01]	(-1.7,-0.344]	3	0	4	3	4	4	6	0	4	4
CSN4_MOUSE	CSN4_RAT	Cops4	COP9 signalosome complex subunit 4	-0.948082	NA	-0.737154	-0.773362	-0.469144	0.588576	1.06204	0.523033	0.280332	0.600737	(-1.18,0.165]	NA	(-1.13,0.509]	(-1.58,-0.165]	(-0.931,0.689]	(-1.16,0.637]	(-0.448,1.13]	(-0.259,1.03]	(-1.01,0.509]	(-0.344,1.01]	4	0	5	4	5	5	6	5	5	5
CSN5_MOUSE	F7EUU4_RAT	Cops5	COP9 signalosome complex subunit 5	-2.29905	-2.12937	-1.98905	-1.69542	-2.38257	-1.46984	-1.06425	-1.89843	-1.64408	-1.12558	(-2.52,-1.18]	(-2.28,-0.964]	(-2.78,-1.13]	(-2.99,-1.58]	(-2.55,-0.931]	(-2.96,-1.16]	(-2.02,-0.448]	(-2.84,-1.55]	(-2.53,-1.01]	(-1.7,-0.344]	3	3	4	3	4	4	5	3	4	4
CSN6_MOUSE	D3ZI16_RAT	Cops6	COP9 signalosome complex subunit 6	-2.36364	NA	-3.2849	-2.72041	-2.0433	2.08725	1.84902	2.57827	0.82019	1.30649	(-2.52,-1.18]	NA	(-4.42,-2.78]	(-2.99,-1.58]	(-2.55,-0.931]	(0.637,2.43]	(1.13,2.7]	(2.32,3.61]	(0.509,2.03]	(1.01,2.37]	3	0	3	3	4	6	7	7	6	6
CSN7A_MOUSE	F1MAA2_RAT	Cops7a	COP9 signalosome complex subunit 7a	-1.35697	1.15161	0.239073	NA	0.484206	0.192464	-1.11269	-2.74842	NA	-0.818035	(-2.52,-1.18]	(0.354,1.67]	(-1.13,0.509]	NA	(-0.931,0.689]	(-1.16,0.637]	(-2.02,-0.448]	(-2.84,-1.55]	NA	(-1.7,-0.344]	3	5	5	0	5	5	5	3	0	4
COPZ1_MOUSE	D4A8T3_RAT	Copz1	Coatomer subunit zeta-1	0.521867	0.41848	0.0258945	0.947915	0.0868564	-0.311514	0.0872854	-0.080813	0.133095	0.0338104	(0.165,1.51]	(0.354,1.67]	(-1.13,0.509]	(-0.165,1.25]	(-0.931,0.689]	(-1.16,0.637]	(-0.448,1.13]	(-0.259,1.03]	(-1.01,0.509]	(-0.344,1.01]	5	5	5	5	5	5	6	5	5	5
COQ3_MOUSE	COQ3_RAT	Coq3	Ubiquinone biosynthesis O-methyltransferase, mitochondrial	0.661191	0.807827	0.914077	1.1079	1.33274	-0.721587	-0.287691	-1.08203	-0.688361	-0.893211	(0.165,1.51]	(0.354,1.67]	(0.509,2.15]	(-0.165,1.25]	(0.689,2.31]	(-1.16,0.637]	(-0.448,1.13]	(-1.55,-0.259]	(-1.01,0.509]	(-1.7,-0.344]	5	5	6	5	6	5	6	4	5	4
COQ4_MOUSE	COQ4_RAT	Coq4	Ubiquinone biosynthesis protein COQ4 homolog, mitochondrial	NA	NA	NA	NA	-2.7162	NA	NA	NA	-2.55819	-2.60092	NA	NA	NA	NA	(-4.17,-2.55]	NA	NA	NA	(-4.04,-2.53]	(-3.06,-1.7]	0	0	0	0	3	0	0	0	3	3
COQ5_MOUSE	COQ5_RAT	Coq5	2-methoxy-6-polyprenyl-1,4-benzoquinol methylase, mitochondrial	0.156195	NA	0.813493	0.499665	-0.0345395	-0.274883	0.217474	0.215593	0.0857076	-0.485673	(-1.18,0.165]	NA	(0.509,2.15]	(-0.165,1.25]	(-0.931,0.689]	(-1.16,0.637]	(-0.448,1.13]	(-0.259,1.03]	(-1.01,0.509]	(-1.7,-0.344]	4	0	6	5	5	5	6	5	5	4
COQ6_MOUSE	COQ6_RAT	Coq6	Ubiquinone biosynthesis monooxygenase COQ6, mitochondrial	0.446631	0.110033	0.423392	0.496008	0.781311	-0.081309	0.516394	0.0695025	-0.356249	0.295693	(0.165,1.51]	(-0.964,0.354]	(-1.13,0.509]	(-0.165,1.25]	(0.689,2.31]	(-1.16,0.637]	(-0.448,1.13]	(-0.259,1.03]	(-1.01,0.509]	(-0.344,1.01]	5	4	5	5	6	5	6	5	5	5
COQ8A_MOUSE	COQ8A_RAT	Coq8a	Atypical kinase COQ8A, mitochondrial	0.567171	1.15305	1.15529	-0.162237	1.00832	-0.360146	0.148529	-0.014943	-0.182598	-0.0549612	(0.165,1.51]	(0.354,1.67]	(0.509,2.15]	(-0.165,1.25]	(0.689,2.31]	(-1.16,0.637]	(-0.448,1.13]	(-0.259,1.03]	(-1.01,0.509]	(-0.344,1.01]	5	5	6	5	6	5	6	5	5	5
COQ9_MOUSE	COQ9_RAT	Coq9	Ubiquinone biosynthesis protein COQ9, mitochondrial	-2.23351	-0.773406	-2.4825	-2.236	-1.84258	0.588164	0.786065	0.38294	1.07683	1.03106	(-2.52,-1.18]	(-0.964,0.354]	(-2.78,-1.13]	(-2.99,-1.58]	(-2.55,-0.931]	(-1.16,0.637]	(-0.448,1.13]	(-0.259,1.03]	(0.509,2.03]	(1.01,2.37]	3	4	4	3	4	5	6	5	6	6
COR1B_MOUSE	COR1B_RAT	Coro1b	Coronin-1B	-0.325093	-0.973332	-0.0486193	0.210231	-0.0291644	0.166019	0.333289	0.0706512	0.283223	0.367372	(-1.18,0.165]	(-2.28,-0.964]	(-1.13,0.509]	(-0.165,1.25]	(-0.931,0.689]	(-1.16,0.637]	(-0.448,1.13]	(-0.259,1.03]	(-1.01,0.509]	(-0.344,1.01]	4	3	5	5	5	5	6	5	5	5
COR1C_MOUSE	G3V624_RAT	Coro1c	Coronin-1C	NA	-1.64462	-2.2947	NA	-3.4208	0.153418	0.904276	0.192118	1.21514	0.408272	NA	(-2.28,-0.964]	(-2.78,-1.13]	NA	(-4.17,-2.55]	(-1.16,0.637]	(-0.448,1.13]	(-0.259,1.03]	(0.509,2.03]	(-0.344,1.01]	0	3	4	0	3	5	6	5	6	5
CORO7_MOUSE	CORO7_RAT	Coro7	Coronin-7	2.54185	2.7465	1.25533	2.86241	2.28704	-1.27836	-0.552307	-0.647887	-0.838889	-1.71611	(1.51,2.85]	(1.67,2.99]	(0.509,2.15]	(2.66,4.07]	(0.689,2.31]	(-2.96,-1.16]	(-2.02,-0.448]	(-1.55,-0.259]	(-1.01,0.509]	(-3.06,-1.7]	6	6	6	7	6	4	5	4	5	3
COTL1_MOUSE	COTL1_RAT	Cotl1	Coactosin-like protein	-1.29642	-1.81779	-1.05755	-1.5253	-3.22716	2.23402	1.49619	1.86883	1.52223	2.25013	(-2.52,-1.18]	(-2.28,-0.964]	(-1.13,0.509]	(-1.58,-0.165]	(-4.17,-2.55]	(0.637,2.43]	(1.13,2.7]	(1.03,2.32]	(0.509,2.03]	(1.01,2.37]	3	3	5	4	3	6	7	6	6	6
COX17_MOUSE	Q76MV3_RAT	Cox17	Cytochrome c oxidase copper chaperone	NA	-0.083866	-1.88194	-2.1473	-1.10475	0.199104	-0.411603	NA	-0.721784	-0.0434744	NA	(-0.964,0.354]	(-2.78,-1.13]	(-2.99,-1.58]	(-2.55,-0.931]	(-1.16,0.637]	(-0.448,1.13]	NA	(-1.01,0.509]	(-0.344,1.01]	0	4	4	3	4	5	6	0	5	5
COX18_MOUSE	D4A568_RAT	Cox18	Cytochrome c oxidase assembly protein COX18, mitochondrial	NA	-2.17277	-2.34766	NA	NA	-2.09873	-1.18584	NA	-2.21724	-2.4282	NA	(-2.28,-0.964]	(-2.78,-1.13]	NA	NA	(-2.96,-1.16]	(-2.02,-0.448]	NA	(-2.53,-1.01]	(-3.06,-1.7]	0	3	4	0	0	4	5	0	4	3
COX41_MOUSE	COX41_RAT	Cox4i1	Cytochrome c oxidase subunit 4 isoform 1, mitochondrial	0.505052	0.956959	0.813923	1.7653	0.286923	1.70964	2.25005	2.16613	2.59854	2.37515	(0.165,1.51]	(0.354,1.67]	(0.509,2.15]	(1.25,2.66]	(-0.931,0.689]	(0.637,2.43]	(1.13,2.7]	(1.03,2.32]	(2.03,3.54]	(2.37,3.73]	5	5	6	6	5	6	7	6	7	7
COX5A_MOUSE	COX5A_RAT	Cox5a	Cytochrome c oxidase subunit 5A, mitochondrial	4.23821	4.24712	4.48985	4.40332	4.85272	4.12336	4.32026	4.42274	4.40774	4.48949	(4.19,5.53]	(2.99,4.31]	(3.8,5.44]	(4.07,5.49]	(3.93,5.55]	(2.43,4.23]	(4.28,5.86]	(3.61,4.9]	(3.54,5.06]	(3.73,5.08]	8	7	8	8	8	7	9	8	8	8
COX5B_MOUSE	COX5B_RAT	Cox5b	Cytochrome c oxidase subunit 5B, mitochondrial	3.73865	3.66251	3.83481	3.5949	4.48384	3.83328	3.56297	3.56817	3.65417	3.52914	(2.85,4.19]	(2.99,4.31]	(3.8,5.44]	(2.66,4.07]	(3.93,5.55]	(2.43,4.23]	(2.7,4.28]	(2.32,3.61]	(3.54,5.06]	(2.37,3.73]	7	7	8	7	8	7	8	7	8	7
CX6B1_MOUSE	D3ZD09_RAT	Cox6b1	Cytochrome c oxidase subunit 6B1	3.07174	3.26717	3.36776	3.49379	3.40933	2.46676	2.98182	2.65717	3.03516	2.84216	(2.85,4.19]	(2.99,4.31]	(2.15,3.8]	(2.66,4.07]	(2.31,3.93]	(2.43,4.23]	(2.7,4.28]	(2.32,3.61]	(2.03,3.54]	(2.37,3.73]	7	7	7	7	7	7	8	7	7	7
CX7A2_MOUSE	CX7A2_RAT	Cox7a2	Cytochrome c oxidase subunit 7A2, mitochondrial	-0.234542	-0.19072	-0.370902	0.989362	0.342122	1.13096	1.29009	1.6095	2.27535	1.77243	(-1.18,0.165]	(-0.964,0.354]	(-1.13,0.509]	(-0.165,1.25]	(-0.931,0.689]	(0.637,2.43]	(1.13,2.7]	(1.03,2.32]	(2.03,3.54]	(1.01,2.37]	4	4	5	5	5	6	7	6	7	6
CERU_MOUSE	CERU_RAT	Cp	Ceruloplasmin	-1.20523	-1.78953	-1.45997	-1.58069	-1.37954	0.00436332	0.357038	0.714087	0.288399	0.191191	(-2.52,-1.18]	(-2.28,-0.964]	(-2.78,-1.13]	(-2.99,-1.58]	(-2.55,-0.931]	(-1.16,0.637]	(-0.448,1.13]	(-0.259,1.03]	(-1.01,0.509]	(-0.344,1.01]	3	3	4	3	4	5	6	5	5	5
CPNE1_MOUSE	CPNE1_RAT	Cpne1	Copine-1	NA	NA	-0.0495932	NA	-1.88911	NA	NA	NA	NA	NA	NA	NA	(-1.13,0.509]	NA	(-2.55,-0.931]	NA	NA	NA	NA	NA	0	0	5	0	4	0	0	0	0	0
CPNE3_MOUSE	D3ZLA3_RAT	Cpne3	Copine-3	-1.02041	-0.597873	0.546729	0.877636	-0.00338775	NA	NA	-2.04098	NA	-1.36787	(-1.18,0.165]	(-0.964,0.354]	(0.509,2.15]	(-0.165,1.25]	(-0.931,0.689]	NA	NA	(-2.84,-1.55]	NA	(-1.7,-0.344]	4	4	6	5	5	0	0	3	0	4
HEM6_MOUSE	HEM6_RAT	Cpox	Oxygen-dependent coproporphyrinogen-III oxidase, mitochondrial	-0.246377	0.0147477	0.140569	0.608691	-0.187003	-0.276048	-0.813577	-0.542863	-0.0477572	-0.624406	(-1.18,0.165]	(-0.964,0.354]	(-1.13,0.509]	(-0.165,1.25]	(-0.931,0.689]	(-1.16,0.637]	(-2.02,-0.448]	(-1.55,-0.259]	(-1.01,0.509]	(-1.7,-0.344]	4	4	5	5	5	5	5	4	5	4
CPPED_MOUSE	CPPED_RAT	Cpped1	Serine/threonine-protein phosphatase CPPED1	NA	-1.70984	NA	NA	NA	-0.873872	-0.543496	-0.540104	-1.01386	-1.19095	NA	(-2.28,-0.964]	NA	NA	NA	(-1.16,0.637]	(-2.02,-0.448]	(-1.55,-0.259]	(-2.53,-1.01]	(-1.7,-0.344]	0	3	0	0	0	5	5	4	4	4
CBPQ_MOUSE	CBPQ_RAT	Cpq	Carboxypeptidase Q	-1.38332	-2.74743	-1.17423	-1.64633	-1.92449	1.91881	2.14365	2.02136	2.15424	1.85568	(-2.52,-1.18]	(-3.6,-2.28]	(-2.78,-1.13]	(-2.99,-1.58]	(-2.55,-0.931]	(0.637,2.43]	(1.13,2.7]	(1.03,2.32]	(2.03,3.54]	(1.01,2.37]	3	2	4	3	4	6	7	6	7	6
CPSM_MOUSE	CPSM_RAT	Cps1	Carbamoyl-phosphate synthase [ammonia], mitochondrial	7.39708	7.71512	7.58434	7.90144	7.73254	7.13386	7.43204	6.98	7.9765	7.19945	(6.87,8.22]	(6.94,8.27]	(7.08,8.74]	(6.9,8.32]	(7.17,8.8]	(6.03,7.83]	(5.86,7.45]	(6.19,7.49]	(6.58,8.11]	(6.44,7.81]	10	10	10	10	10	9	10	10	10	10
CPSF1_MOUSE	B5DEL2_RAT	Cpsf1	Cleavage and polyadenylation specificity factor subunit 1	NA	NA	-2.4146	NA	-3.32997	NA	NA	NA	NA	NA	NA	NA	(-2.78,-1.13]	NA	(-4.17,-2.55]	NA	NA	NA	NA	NA	0	0	4	0	3	0	0	0	0	0
CPSF2_MOUSE	D3Z9E6_RAT	Cpsf2	Cleavage and polyadenylation specificity factor subunit 2	NA	-3.9645	NA	NA	-2.27452	NA	2.92627	NA	NA	1.13244	NA	[-4.93,-3.6]	NA	NA	(-2.55,-0.931]	NA	(2.7,4.28]	NA	NA	(1.01,2.37]	0	1	0	0	4	0	8	0	0	6
CPSF3_MOUSE	G3V6W7_RAT	Cpsf3	Cleavage and polyadenylation specificity factor subunit 3	NA	NA	-2.67881	NA	-2.22272	-3.44882	-3.32927	-2.24723	NA	-1.41423	NA	NA	(-2.78,-1.13]	NA	(-2.55,-0.931]	(-4.76,-2.96]	(-3.6,-2.02]	(-2.84,-1.55]	NA	(-1.7,-0.344]	0	0	4	0	4	3	4	3	0	4
CPSF6_MOUSE	D3ZPL1_RAT	Cpsf6	Cleavage and polyadenylation specificity factor subunit 6	NA	NA	NA	NA	-7.40996	NA	NA	NA	-0.53365	NA	NA	NA	NA	NA	[-7.43,-5.79]	NA	NA	NA	(-1.01,0.509]	NA	0	0	0	0	1	0	0	0	5	0
CPT1A_MOUSE	CPT1A_RAT	Cpt1a	Carnitine O-palmitoyltransferase 1, liver isoform	1.07525	1.11166	1.01918	1.76179	1.42688	1.40159	1.75294	1.75773	1.6157	2.07447	(0.165,1.51]	(0.354,1.67]	(0.509,2.15]	(1.25,2.66]	(0.689,2.31]	(0.637,2.43]	(1.13,2.7]	(1.03,2.32]	(0.509,2.03]	(1.01,2.37]	5	5	6	6	6	6	7	6	6	6
CPT2_MOUSE	CPT2_RAT	Cpt2	Carnitine O-palmitoyltransferase 2, mitochondrial	2.48917	2.80674	2.82026	3.04388	3.13225	1.90917	2.19169	2.19297	1.75681	2.38106	(1.51,2.85]	(1.67,2.99]	(2.15,3.8]	(2.66,4.07]	(2.31,3.93]	(0.637,2.43]	(1.13,2.7]	(1.03,2.32]	(0.509,2.03]	(2.37,3.73]	6	6	7	7	7	6	7	6	6	7
CACP_MOUSE	CACP_RAT	Crat	Carnitine O-acetyltransferase	-1.47882	-0.732834	-1.42943	0.551144	-0.875468	-1.9245	-2.61769	-1.63699	-2.08756	-2.56996	(-2.52,-1.18]	(-0.964,0.354]	(-2.78,-1.13]	(-0.165,1.25]	(-0.931,0.689]	(-2.96,-1.16]	(-3.6,-2.02]	(-2.84,-1.55]	(-2.53,-1.01]	(-3.06,-1.7]	3	4	4	5	5	4	4	3	4	3
CREG1_MOUSE	B2GUX7_RAT	Creg1	Protein CREG1	0.354601	-0.239046	-0.183566	-0.331337	1.44781	-0.92037	-0.448341	0.0381262	0.254843	0.38017	(0.165,1.51]	(-0.964,0.354]	(-1.13,0.509]	(-1.58,-0.165]	(0.689,2.31]	(-1.16,0.637]	(-2.02,-0.448]	(-0.259,1.03]	(-1.01,0.509]	(-0.344,1.01]	5	4	5	4	6	5	5	5	5	5
CREL2_MOUSE	CREL2_RAT	Creld2	Protein disulfide isomerase Creld2	-0.815792	-1.07222	-0.961017	-1.27136	-0.475601	NA	NA	NA	-3.76939	NA	(-1.18,0.165]	(-2.28,-0.964]	(-1.13,0.509]	(-1.58,-0.165]	(-0.931,0.689]	NA	NA	NA	(-4.04,-2.53]	NA	4	3	5	4	5	0	0	0	3	0
CRIP1_MOUSE	CRIP1_RAT	Crip1	Cysteine-rich protein 1	-3.66663	-3.24543	-4.07946	-2.02527	NA	NA	NA	NA	-3.69616	NA	(-3.86,-2.52]	(-3.6,-2.28]	(-4.42,-2.78]	(-2.99,-1.58]	NA	NA	NA	NA	(-4.04,-2.53]	NA	2	2	3	3	0	0	0	0	3	0
CRIP2_MOUSE	CRIP2_RAT	Crip2	Cysteine-rich protein 2	NA	NA	NA	-1.83374	NA	0.859101	0.236907	1.88765	1.04347	1.0453	NA	NA	NA	(-2.99,-1.58]	NA	(0.637,2.43]	(-0.448,1.13]	(1.03,2.32]	(0.509,2.03]	(1.01,2.37]	0	0	0	3	0	6	6	6	6	6
CRK_MOUSE	CRK_RAT	Crk	Adapter molecule crk	2.47883	2.18468	2.51013	3.30109	3.36822	-1.88495	NA	-2.14127	-1.80953	-1.69	(1.51,2.85]	(1.67,2.99]	(2.15,3.8]	(2.66,4.07]	(2.31,3.93]	(-2.96,-1.16]	NA	(-2.84,-1.55]	(-2.53,-1.01]	(-1.7,-0.344]	6	6	7	7	7	4	0	3	4	4
CRKL_MOUSE	CRKL_RAT	Crkl	Crk-like protein	0.367055	NA	NA	NA	0.937827	-0.272994	-1.4827	-0.928925	-0.820779	-0.752442	(0.165,1.51]	NA	NA	NA	(0.689,2.31]	(-1.16,0.637]	(-2.02,-0.448]	(-1.55,-0.259]	(-1.01,0.509]	(-1.7,-0.344]	5	0	0	0	6	5	5	4	5	4
CRNL1_MOUSE	CRNL1_RAT	Crnkl1	Crooked neck-like protein 1	NA	NA	-3.295	-1.05137	-4.50696	NA	-1.72389	NA	-3.08469	NA	NA	NA	(-4.42,-2.78]	(-1.58,-0.165]	(-5.79,-4.17]	NA	(-2.02,-0.448]	NA	(-4.04,-2.53]	NA	0	0	3	4	2	0	5	0	3	0
OCTC_MOUSE	OCTC_RAT	Crot	Peroxisomal carnitine O-octanoyltransferase	0.353768	0.908309	0.0103061	0.799462	0.50694	1.55823	0.693535	0.325025	0.573552	0.898637	(0.165,1.51]	(0.354,1.67]	(-1.13,0.509]	(-0.165,1.25]	(-0.931,0.689]	(0.637,2.43]	(-0.448,1.13]	(-0.259,1.03]	(0.509,2.03]	(-0.344,1.01]	5	5	5	5	5	6	6	5	6	5
QOR_MOUSE	QOR_RAT	Cryz	Quinone oxidoreductase	1.16839	1.60895	1.69229	1.67159	1.6134	1.04785	1.24384	0.473188	1.3209	1.76955	(0.165,1.51]	(0.354,1.67]	(0.509,2.15]	(1.25,2.66]	(0.689,2.31]	(0.637,2.43]	(1.13,2.7]	(-0.259,1.03]	(0.509,2.03]	(1.01,2.37]	5	5	6	6	6	6	7	5	6	6
QORL1_MOUSE	Q5XI39_RAT	Cryzl1	Quinone oxidoreductase-like protein 1	-0.866327	-1.19933	-1.39156	-1.37004	-1.58755	NA	NA	NA	NA	-1.78057	(-1.18,0.165]	(-2.28,-0.964]	(-2.78,-1.13]	(-1.58,-0.165]	(-2.55,-0.931]	NA	NA	NA	NA	(-3.06,-1.7]	4	3	4	4	4	0	0	0	0	3
QORL2_MOUSE	QORL2_RAT	Cryzl2	Quinone oxidoreductase-like protein 2	-1.86653	-1.5184	-1.39162	-1.60307	-1.53596	0.439717	1.68807	-1.18472	0.953255	-0.189577	(-2.52,-1.18]	(-2.28,-0.964]	(-2.78,-1.13]	(-2.99,-1.58]	(-2.55,-0.931]	(-1.16,0.637]	(1.13,2.7]	(-1.55,-0.259]	(0.509,2.03]	(-0.344,1.01]	3	3	4	3	4	5	7	4	6	5
CISY_MOUSE	CISY_RAT	Cs	Citrate synthase, mitochondrial	0.905861	1.21228	0.986401	1.76034	1.46414	1.34064	1.71998	1.54887	1.4539	1.70946	(0.165,1.51]	(0.354,1.67]	(0.509,2.15]	(1.25,2.66]	(0.689,2.31]	(0.637,2.43]	(1.13,2.7]	(1.03,2.32]	(0.509,2.03]	(1.01,2.37]	5	5	6	6	6	6	7	6	6	6
CSAD_MOUSE	CSAD_RAT	Csad	Cysteine sulfinic acid decarboxylase	1.89778	2.06588	2.53458	2.02696	2.81011	2.52381	2.9593	2.75962	3.35991	2.80994	(1.51,2.85]	(1.67,2.99]	(2.15,3.8]	(1.25,2.66]	(2.31,3.93]	(2.43,4.23]	(2.7,4.28]	(2.32,3.61]	(2.03,3.54]	(2.37,3.73]	6	6	7	6	7	7	8	7	7	7
CSDE1_MOUSE	CSDE1_RAT	Csde1	Cold shock domain-containing protein E1	1.85333	1.41552	1.26964	1.72112	1.74981	-0.607201	0.293903	-0.185674	0.018242	-0.0487964	(1.51,2.85]	(0.354,1.67]	(0.509,2.15]	(1.25,2.66]	(0.689,2.31]	(-1.16,0.637]	(-0.448,1.13]	(-0.259,1.03]	(-1.01,0.509]	(-0.344,1.01]	6	5	6	6	6	5	6	5	5	5
XPO2_MOUSE	D3ZPR0_RAT	Cse1l	Exportin-2	2.61717	2.20722	3.0651	2.62328	3.42637	0.5557	0.414574	-0.0790354	0.0564027	0.347788	(1.51,2.85]	(1.67,2.99]	(2.15,3.8]	(1.25,2.66]	(2.31,3.93]	(-1.16,0.637]	(-0.448,1.13]	(-0.259,1.03]	(-1.01,0.509]	(-0.344,1.01]	6	6	7	6	7	5	6	5	5	5
CSK_MOUSE	CSK_RAT	Csk	Tyrosine-protein kinase CSK	-1.67836	-2.35917	-2.65693	-1.40748	-1.65148	-0.996542	-1.39388	NA	-1.06904	-1.06912	(-2.52,-1.18]	(-3.6,-2.28]	(-2.78,-1.13]	(-1.58,-0.165]	(-2.55,-0.931]	(-1.16,0.637]	(-2.02,-0.448]	NA	(-2.53,-1.01]	(-1.7,-0.344]	3	2	4	4	4	5	5	0	4	4
KC1A_MOUSE	KC1A_RAT	Csnk1a1	Casein kinase I isoform alpha	0.540314	0.496072	0.541944	0.848993	0.239888	0.119125	NA	-0.12478	-0.0460973	0.116445	(0.165,1.51]	(0.354,1.67]	(0.509,2.15]	(-0.165,1.25]	(-0.931,0.689]	(-1.16,0.637]	NA	(-0.259,1.03]	(-1.01,0.509]	(-0.344,1.01]	5	5	6	5	5	5	0	5	5	5
CSK21_MOUSE	CSK21_RAT	Csnk2a1	Casein kinase II subunit alpha	NA	NA	NA	-3.34063	NA	-2.63262	NA	NA	-2.96369	-5.24784	NA	NA	NA	(-4.4,-2.99]	NA	(-2.96,-1.16]	NA	NA	(-4.04,-2.53]	[-5.79,-4.42]	0	0	0	2	0	4	0	0	3	1
CSK22_MOUSE	B4F7A9_RAT	Csnk2a2	Casein kinase II subunit alpha'	NA	NA	-1.91466	NA	NA	NA	-2.42377	NA	-2.18361	NA	NA	NA	(-2.78,-1.13]	NA	NA	NA	(-3.6,-2.02]	NA	(-2.53,-1.01]	NA	0	0	4	0	0	0	4	0	4	0
CSK2B_MOUSE	CSK2B_RAT	Csnk2b	Casein kinase II subunit beta	-1.81216	-1.05116	-1.08325	-1.96775	-1.52058	-0.0184374	-0.553442	0.0783166	-0.636328	-1.2203	(-2.52,-1.18]	(-2.28,-0.964]	(-1.13,0.509]	(-2.99,-1.58]	(-2.55,-0.931]	(-1.16,0.637]	(-2.02,-0.448]	(-0.259,1.03]	(-1.01,0.509]	(-1.7,-0.344]	3	3	5	3	4	5	5	5	5	4
CSRP1_MOUSE	CSRP1_RAT	Csrp1	Cysteine and glycine-rich protein 1	-0.251973	-0.169316	NA	-0.601732	-0.236814	-1.81494	0.212042	-1.1155	NA	NA	(-1.18,0.165]	(-0.964,0.354]	NA	(-1.58,-0.165]	(-0.931,0.689]	(-2.96,-1.16]	(-0.448,1.13]	(-1.55,-0.259]	NA	NA	4	4	0	4	5	4	6	4	0	0
CYTB_MOUSE	CYTB_RAT	Cstb	Cystatin-B	0.221585	0.996619	0.723131	0.752789	0.873828	-0.985448	-0.733101	-0.314454	-0.490617	0.145389	(0.165,1.51]	(0.354,1.67]	(0.509,2.15]	(-0.165,1.25]	(0.689,2.31]	(-1.16,0.637]	(-2.02,-0.448]	(-1.55,-0.259]	(-1.01,0.509]	(-0.344,1.01]	5	5	6	5	6	5	5	4	5	5
CSTF1_MOUSE	CSTF1_RAT	Cstf1	Cleavage stimulation factor subunit 1	NA	NA	-3.27292	-2.5574	-2.48544	NA	NA	NA	NA	NA	NA	NA	(-4.42,-2.78]	(-2.99,-1.58]	(-2.55,-0.931]	NA	NA	NA	NA	NA	0	0	3	3	4	0	0	0	0	0
CSTF2_MOUSE	A0A0G2K6F9_RAT	Cstf2	Cleavage stimulation factor subunit 2	NA	NA	NA	NA	NA	NA	NA	NA	-1.66655	NA	NA	NA	NA	NA	NA	NA	NA	NA	(-2.53,-1.01]	NA	0	0	0	0	0	0	0	0	4	0
CSTFT_MOUSE	M0R6B9_RAT	Cstf2t	Cleavage stimulation factor subunit 2 tau variant	0.801776	-0.1018	0.44379	0.568049	1.24558	0.400569	-0.362413	0.832798	1.48817	0.982862	(0.165,1.51]	(-0.964,0.354]	(-1.13,0.509]	(-0.165,1.25]	(0.689,2.31]	(-1.16,0.637]	(-0.448,1.13]	(-0.259,1.03]	(0.509,2.03]	(-0.344,1.01]	5	4	5	5	6	5	6	5	6	5
CSTF3_MOUSE	F1M4W7_RAT	Cstf3	Cleavage stimulation factor subunit 3	NA	NA	NA	NA	-3.68131	-1.32666	NA	NA	NA	NA	NA	NA	NA	NA	(-4.17,-2.55]	(-2.96,-1.16]	NA	NA	NA	NA	0	0	0	0	3	4	0	0	0	0
CTBP1_MOUSE	CTBP1_RAT	Ctbp1	C-terminal-binding protein 1	-1.6347	-0.864988	-0.811776	NA	-1.07328	-3.33061	-2.36263	NA	-1.50594	-2.59507	(-2.52,-1.18]	(-0.964,0.354]	(-1.13,0.509]	NA	(-2.55,-0.931]	(-4.76,-2.96]	(-3.6,-2.02]	NA	(-2.53,-1.01]	(-3.06,-1.7]	3	4	5	0	4	3	4	0	4	3
CGL_MOUSE	CGL_RAT	Cth	Cystathionine gamma-lyase	3.01907	3.39169	3.17749	3.5985	3.50053	4.55339	4.72488	4.48982	4.82402	4.50909	(2.85,4.19]	(2.99,4.31]	(2.15,3.8]	(2.66,4.07]	(2.31,3.93]	(4.23,6.03]	(4.28,5.86]	(3.61,4.9]	(3.54,5.06]	(3.73,5.08]	7	7	7	7	7	8	9	8	8	8
CTNA1_MOUSE	Q5U302_RAT	Ctnna1	Catenin alpha-1	-1.3005	-1.1936	-0.937346	-0.747283	-1.26128	2.84194	3.01332	2.83016	3.27653	3.02946	(-2.52,-1.18]	(-2.28,-0.964]	(-1.13,0.509]	(-1.58,-0.165]	(-2.55,-0.931]	(2.43,4.23]	(2.7,4.28]	(2.32,3.61]	(2.03,3.54]	(2.37,3.73]	3	3	5	4	4	7	8	7	7	7
CTNB1_MOUSE	CTNB1_RAT	Ctnnb1	Catenin beta-1	-0.690651	-0.36937	-0.949283	-0.506878	-0.708693	-0.25105	-0.0398037	-0.246129	-0.10114	0.0502519	(-1.18,0.165]	(-0.964,0.354]	(-1.13,0.509]	(-1.58,-0.165]	(-0.931,0.689]	(-1.16,0.637]	(-0.448,1.13]	(-0.259,1.03]	(-1.01,0.509]	(-0.344,1.01]	4	4	5	4	5	5	6	5	5	5
CTBL1_MOUSE	CTBL1_RAT	Ctnnbl1	Beta-catenin-like protein 1	NA	-2.29009	-1.51063	-2.10418	-2.21016	-2.69371	-2.66066	-1.38541	-2.38657	-3.67725	NA	(-3.6,-2.28]	(-2.78,-1.13]	(-2.99,-1.58]	(-2.55,-0.931]	(-2.96,-1.16]	(-3.6,-2.02]	(-1.55,-0.259]	(-2.53,-1.01]	(-4.42,-3.06]	0	2	4	3	4	4	4	4	4	2
CTND1_MOUSE	D3ZZZ9_RAT	Ctnnd1	Catenin delta-1	0.727394	1.59274	1.27573	1.56412	1.00008	0.490736	0.688314	0.716881	0.605689	0.821885	(0.165,1.51]	(0.354,1.67]	(0.509,2.15]	(1.25,2.66]	(0.689,2.31]	(-1.16,0.637]	(-0.448,1.13]	(-0.259,1.03]	(0.509,2.03]	(-0.344,1.01]	5	5	6	6	6	5	6	5	6	5
CTR9_MOUSE	G3V897_RAT	Ctr9	RNA polymerase-associated protein CTR9 homolog	NA	-3.47503	-2.17671	-3.07398	-1.91598	0.28876	-0.106526	-0.549205	-2.73564	0.138305	NA	(-3.6,-2.28]	(-2.78,-1.13]	(-4.4,-2.99]	(-2.55,-0.931]	(-1.16,0.637]	(-0.448,1.13]	(-1.55,-0.259]	(-4.04,-2.53]	(-0.344,1.01]	0	2	4	2	4	5	6	4	3	5
PPGB_MOUSE	Q6AYS3_RAT	Ctsa	Lysosomal protective protein	0.611745	0.84814	0.905195	1.11732	0.954832	0.430993	0.824348	0.449571	-0.186947	0.27423	(0.165,1.51]	(0.354,1.67]	(0.509,2.15]	(-0.165,1.25]	(0.689,2.31]	(-1.16,0.637]	(-0.448,1.13]	(-0.259,1.03]	(-1.01,0.509]	(-0.344,1.01]	5	5	6	5	6	5	6	5	5	5
CATB_MOUSE	CATB_RAT	Ctsb	Cathepsin B	-1.58194	-1.33903	-0.955836	-1.73588	-1.15652	0.377885	0.479788	1.02163	0.807918	1.26077	(-2.52,-1.18]	(-2.28,-0.964]	(-1.13,0.509]	(-2.99,-1.58]	(-2.55,-0.931]	(-1.16,0.637]	(-0.448,1.13]	(-0.259,1.03]	(0.509,2.03]	(1.01,2.37]	3	3	5	3	4	5	6	5	6	6
CATC_MOUSE	CATC_RAT	Ctsc	Dipeptidyl peptidase 1	-2.91232	NA	-3.65568	-3.65321	-4.14714	4.06633	2.48503	0.837176	NA	2.65022	(-3.86,-2.52]	NA	(-4.42,-2.78]	(-4.4,-2.99]	(-4.17,-2.55]	(2.43,4.23]	(1.13,2.7]	(-0.259,1.03]	NA	(2.37,3.73]	2	0	3	2	3	7	7	5	0	7
CATD_MOUSE	CATD_RAT	Ctsd	Cathepsin D	0.957212	1.21292	1.48534	1.58013	1.73908	2.2161	1.90917	2.20365	1.94223	2.53084	(0.165,1.51]	(0.354,1.67]	(0.509,2.15]	(1.25,2.66]	(0.689,2.31]	(0.637,2.43]	(1.13,2.7]	(1.03,2.32]	(0.509,2.03]	(2.37,3.73]	5	5	6	6	6	6	7	6	6	7
CATH_MOUSE	CATH_RAT	Ctsh	Pro-cathepsin H	-0.762212	-0.366731	-0.700008	-0.973014	-1.43628	1.60902	NA	NA	2.14502	NA	(-1.18,0.165]	(-0.964,0.354]	(-1.13,0.509]	(-1.58,-0.165]	(-2.55,-0.931]	(0.637,2.43]	NA	NA	(2.03,3.54]	NA	4	4	5	4	4	6	0	0	7	0
CATL1_MOUSE	CATL1_RAT	Ctsl	Procathepsin L	NA	NA	NA	NA	NA	-0.425734	-0.254564	-0.929623	-0.532118	-0.660822	NA	NA	NA	NA	NA	(-1.16,0.637]	(-0.448,1.13]	(-1.55,-0.259]	(-1.01,0.509]	(-1.7,-0.344]	0	0	0	0	0	5	6	4	5	4
CATZ_MOUSE	CATZ_RAT	Ctsz	Cathepsin Z	-1.68204	-0.985347	-1.73041	-1.11771	-0.947351	-1.4872	-2.31623	-0.862763	-0.96735	-1.35371	(-2.52,-1.18]	(-2.28,-0.964]	(-2.78,-1.13]	(-1.58,-0.165]	(-2.55,-0.931]	(-2.96,-1.16]	(-3.6,-2.02]	(-1.55,-0.259]	(-1.01,0.509]	(-1.7,-0.344]	3	3	4	4	4	4	4	4	5	4
SRC8_MOUSE	SRC8_RAT	Cttn	Src substrate cortactin	1.32183	1.03799	1.55438	1.74075	2.03072	0.264887	0.0480385	0.0824632	0.429337	0.161197	(0.165,1.51]	(0.354,1.67]	(0.509,2.15]	(1.25,2.66]	(0.689,2.31]	(-1.16,0.637]	(-0.448,1.13]	(-0.259,1.03]	(-1.01,0.509]	(-0.344,1.01]	5	5	6	6	6	5	6	5	5	5
CUL1_MOUSE	B1WBY1_RAT	Cul1	Cullin-1	-0.944058	-0.420118	-0.812188	-0.78685	-1.27765	-0.824614	-1.06224	-1.02165	-1.13054	-0.426859	(-1.18,0.165]	(-0.964,0.354]	(-1.13,0.509]	(-1.58,-0.165]	(-2.55,-0.931]	(-1.16,0.637]	(-2.02,-0.448]	(-1.55,-0.259]	(-2.53,-1.01]	(-1.7,-0.344]	4	4	5	4	4	5	5	4	4	4
CUL2_MOUSE	A0A0G2K761_RAT	Cul2	Cullin-2	0.601201	0.856209	1.01995	0.787937	1.06856	-0.68759	-0.620137	-0.337931	-0.852843	-0.75882	(0.165,1.51]	(0.354,1.67]	(0.509,2.15]	(-0.165,1.25]	(0.689,2.31]	(-1.16,0.637]	(-2.02,-0.448]	(-1.55,-0.259]	(-1.01,0.509]	(-1.7,-0.344]	5	5	6	5	6	5	5	4	5	4
CUL3_MOUSE	CUL3_RAT	Cul3	Cullin-3	-0.45364	-0.0271367	0.538101	-1.06177	-0.190068	-1.06058	0.0683066	NA	-1.37323	-1.50806	(-1.18,0.165]	(-0.964,0.354]	(0.509,2.15]	(-1.58,-0.165]	(-0.931,0.689]	(-1.16,0.637]	(-0.448,1.13]	NA	(-2.53,-1.01]	(-1.7,-0.344]	4	4	6	4	5	5	6	0	4	4
CUL4A_MOUSE	B2RYJ3_RAT	Cul4a	Cullin-4A	-0.0791541	-1.67017	-0.375448	-1.9528	-2.66186	-1.86972	-0.904568	NA	0.660176	-2.4164	(-1.18,0.165]	(-2.28,-0.964]	(-1.13,0.509]	(-2.99,-1.58]	(-4.17,-2.55]	(-2.96,-1.16]	(-2.02,-0.448]	NA	(0.509,2.03]	(-3.06,-1.7]	4	3	5	3	3	4	5	0	6	3
CUL4B_MOUSE	D3ZK73_RAT	Cul4b	Cullin-4B	2.01604	NA	0.46458	2.39039	-2.19112	NA	NA	-2.03605	NA	-1.48423	(1.51,2.85]	NA	(-1.13,0.509]	(1.25,2.66]	(-2.55,-0.931]	NA	NA	(-2.84,-1.55]	NA	(-1.7,-0.344]	6	0	5	6	4	0	0	3	0	4
CUL5_MOUSE	CUL5_RAT	Cul5	Cullin-5	1.61269	0.301924	-0.532144	0.265274	0.97042	1.39669	0.26555	1.88449	0.329059	0.634588	(1.51,2.85]	(-0.964,0.354]	(-1.13,0.509]	(-0.165,1.25]	(0.689,2.31]	(0.637,2.43]	(-0.448,1.13]	(1.03,2.32]	(-1.01,0.509]	(-0.344,1.01]	6	4	5	5	6	6	6	6	5	5
CUTA_MOUSE	CUTA_RAT	Cuta	Protein CutA	0.672038	0.500694	0.583144	0.651361	1.09031	0.699576	0.69198	NA	1.24833	1.14235	(0.165,1.51]	(0.354,1.67]	(0.509,2.15]	(-0.165,1.25]	(0.689,2.31]	(0.637,2.43]	(-0.448,1.13]	NA	(0.509,2.03]	(1.01,2.37]	5	5	6	5	6	6	6	0	6	6
CWC15_MOUSE	CWC15_RAT	Cwc15	Spliceosome-associated protein CWC15 homolog	NA	-1.51399	NA	NA	NA	NA	-0.45705	NA	NA	-1.00677	NA	(-2.28,-0.964]	NA	NA	NA	NA	(-2.02,-0.448]	NA	NA	(-1.7,-0.344]	0	3	0	0	0	0	5	0	0	4
C19L1_MOUSE	D3Z863_RAT	Cwf19l1	CWF19-like protein 1	NA	NA	0.810214	0.987024	NA	0.345607	0.470549	0.147479	-0.611738	0.388542	NA	NA	(0.509,2.15]	(-0.165,1.25]	NA	(-1.16,0.637]	(-0.448,1.13]	(-0.259,1.03]	(-1.01,0.509]	(-0.344,1.01]	0	0	6	5	0	5	6	5	5	5
CXAR_MOUSE	CXAR_RAT	Cxadr	Coxsackievirus and adenovirus receptor homolog	-0.882595	NA	-0.348829	-1.69099	-0.277814	-3.20436	NA	NA	NA	NA	(-1.18,0.165]	NA	(-1.13,0.509]	(-2.99,-1.58]	(-0.931,0.689]	(-4.76,-2.96]	NA	NA	NA	NA	4	0	5	3	5	3	0	0	0	0
CYB5_MOUSE	CYB5_RAT	Cyb5a	Cytochrome b5	-2.20256	-2.33623	-1.2376	-0.0884543	-1.46567	2.75098	3.17759	3.00626	3.65218	3.20185	(-2.52,-1.18]	(-3.6,-2.28]	(-2.78,-1.13]	(-0.165,1.25]	(-2.55,-0.931]	(2.43,4.23]	(2.7,4.28]	(2.32,3.61]	(3.54,5.06]	(2.37,3.73]	3	2	4	5	4	7	8	7	8	7
CYB5B_MOUSE	CYB5B_RAT	Cyb5b	Cytochrome b5 type B	-1.13636	-1.4028	-0.925935	-0.0307276	-0.645023	0.785581	2.29491	1.98263	1.09234	1.57596	(-1.18,0.165]	(-2.28,-0.964]	(-1.13,0.509]	(-0.165,1.25]	(-0.931,0.689]	(0.637,2.43]	(1.13,2.7]	(1.03,2.32]	(0.509,2.03]	(1.01,2.37]	4	3	5	5	5	6	7	6	6	6
NB5R3_MOUSE	NB5R3_RAT	Cyb5r3	NADH-cytochrome b5 reductase 3	1.56282	1.66842	1.51277	2.27659	1.63545	1.24616	1.59994	1.77339	1.70404	1.35415	(1.51,2.85]	(0.354,1.67]	(0.509,2.15]	(1.25,2.66]	(0.689,2.31]	(0.637,2.43]	(1.13,2.7]	(1.03,2.32]	(0.509,2.03]	(1.01,2.37]	6	5	6	6	6	6	7	6	6	6
CY24B_MOUSE	Q9ERL1_RAT	Cybb	Cytochrome b-245 heavy chain	NA	-2.42206	-2.20147	NA	0.684204	-0.979481	-1.11694	NA	0.288023	NA	NA	(-3.6,-2.28]	(-2.78,-1.13]	NA	(-0.931,0.689]	(-1.16,0.637]	(-2.02,-0.448]	NA	(-1.01,0.509]	NA	0	2	4	0	5	5	5	0	5	0
CYBC1_MOUSE	CYBC1_RAT	Cybc1	Cytochrome b-245 chaperone 1	-1.05309	-2.22146	-2.72205	NA	NA	NA	-2.15248	NA	-1.13861	NA	(-1.18,0.165]	(-2.28,-0.964]	(-2.78,-1.13]	NA	NA	NA	(-3.6,-2.02]	NA	(-2.53,-1.01]	NA	4	3	4	0	0	0	4	0	4	0
CY1_MOUSE	D3ZFQ8_RAT	Cyc1	Cytochrome c1, heme protein, mitochondrial	2.79159	3.30224	2.97192	3.46607	3.10988	2.32808	2.70318	2.6704	2.68145	2.91223	(1.51,2.85]	(2.99,4.31]	(2.15,3.8]	(2.66,4.07]	(2.31,3.93]	(0.637,2.43]	(1.13,2.7]	(2.32,3.61]	(2.03,3.54]	(2.37,3.73]	6	7	7	7	7	6	7	7	7	7
CYC_MOUSE	CYC_RAT	Cycs	Cytochrome c, somatic	0.193842	0.427568	0.0742526	1.64674	0.564086	1.87298	2.38908	2.02973	3.48606	2.43256	(0.165,1.51]	(0.354,1.67]	(-1.13,0.509]	(1.25,2.66]	(-0.931,0.689]	(0.637,2.43]	(1.13,2.7]	(1.03,2.32]	(2.03,3.54]	(2.37,3.73]	5	5	5	6	5	6	7	6	7	7
CYFP1_MOUSE	D4A8H8_RAT	Cyfip1	Cytoplasmic FMR1-interacting protein 1	1.24232	1.65553	1.40528	1.02869	1.32831	-1.43905	-0.474007	-0.284205	-1.14184	-1.32551	(0.165,1.51]	(0.354,1.67]	(0.509,2.15]	(-0.165,1.25]	(0.689,2.31]	(-2.96,-1.16]	(-2.02,-0.448]	(-1.55,-0.259]	(-2.53,-1.01]	(-1.7,-0.344]	5	5	6	5	6	4	5	4	4	4
CYGB_MOUSE	CYGB_RAT	Cygb	Cytoglobin	-3.08752	NA	NA	NA	NA	NA	-2.84013	NA	NA	NA	(-3.86,-2.52]	NA	NA	NA	NA	NA	(-3.6,-2.02]	NA	NA	NA	2	0	0	0	0	0	4	0	0	0
CP17A_MOUSE	CP17A_RAT	Cyp17a1	Steroid 17-alpha-hydroxylase/17,20 lyase	-1.43684	-1.87349	-3.04873	-1.62177	-1.56867	-0.115549	0.20164	-0.34205	-0.207874	1.02031	(-2.52,-1.18]	(-2.28,-0.964]	(-4.42,-2.78]	(-2.99,-1.58]	(-2.55,-0.931]	(-1.16,0.637]	(-0.448,1.13]	(-1.55,-0.259]	(-1.01,0.509]	(1.01,2.37]	3	3	3	3	4	5	6	4	5	6
CP1A2_MOUSE	CP1A2_RAT	Cyp1a2	Cytochrome P450 1A2	1.74887	1.97929	2.10001	2.19184	2.43211	1.80841	2.23908	2.12406	2.3507	2.10894	(1.51,2.85]	(1.67,2.99]	(0.509,2.15]	(1.25,2.66]	(2.31,3.93]	(0.637,2.43]	(1.13,2.7]	(1.03,2.32]	(2.03,3.54]	(1.01,2.37]	6	6	6	6	7	6	7	6	7	6
CP27A_MOUSE	CP27A_RAT	Cyp27a1	Sterol 26-hydroxylase, mitochondrial	2.4556	2.41038	2.73092	2.4374	2.91565	0.995244	1.09292	0.990849	1.28566	1.58338	(1.51,2.85]	(1.67,2.99]	(2.15,3.8]	(1.25,2.66]	(2.31,3.93]	(0.637,2.43]	(-0.448,1.13]	(-0.259,1.03]	(0.509,2.03]	(1.01,2.37]	6	6	7	6	7	6	6	5	6	6
CP2CN_MOUSE	CP2CN_RAT	Cyp2c23	Cytochrome P450 2C44	-1.01306	-0.803834	-1.31325	-0.491184	0.0913509	1.89536	2.01746	1.98089	2.3827	1.87488	(-1.18,0.165]	(-0.964,0.354]	(-2.78,-1.13]	(-1.58,-0.165]	(-0.931,0.689]	(0.637,2.43]	(1.13,2.7]	(1.03,2.32]	(2.03,3.54]	(1.01,2.37]	4	4	4	4	5	6	7	6	7	6
CP270_MOUSE	CP270_RAT	Cyp2c70	Cytochrome P450 2C70	-0.456825	0.0870706	0.107245	-0.0315849	0.0524837	-0.472747	-0.391679	-0.915551	-0.580727	-0.128582	(-1.18,0.165]	(-0.964,0.354]	(-1.13,0.509]	(-0.165,1.25]	(-0.931,0.689]	(-1.16,0.637]	(-0.448,1.13]	(-1.55,-0.259]	(-1.01,0.509]	(-0.344,1.01]	4	4	5	5	5	5	6	4	5	5
CP2DA_MOUSE	CP2DA_RAT	Cyp2d10	Cytochrome P450 2D10	2.79617	3.07781	3.2808	3.47978	3.63581	1.10123	0.648038	0.626581	-0.0688162	0.854644	(1.51,2.85]	(2.99,4.31]	(2.15,3.8]	(2.66,4.07]	(2.31,3.93]	(0.637,2.43]	(-0.448,1.13]	(-0.259,1.03]	(-1.01,0.509]	(-0.344,1.01]	6	7	7	7	7	6	6	5	5	5
CP2DQ_MOUSE	CP2DQ_RAT	Cyp2d26	Cytochrome P450 2D26	2.87213	3.0354	2.92886	2.68166	3.29972	2.60348	3.49869	3.22297	3.6324	3.2892	(2.85,4.19]	(2.99,4.31]	(2.15,3.8]	(2.66,4.07]	(2.31,3.93]	(2.43,4.23]	(2.7,4.28]	(2.32,3.61]	(3.54,5.06]	(2.37,3.73]	7	7	7	7	7	7	8	7	8	7
CP2E1_MOUSE	CP2E1_RAT	Cyp2e1	Cytochrome P450 2E1	1.35668	1.70131	1.66182	2.04059	1.68765	1.18613	1.97791	2.03787	1.85632	2.14636	(0.165,1.51]	(1.67,2.99]	(0.509,2.15]	(1.25,2.66]	(0.689,2.31]	(0.637,2.43]	(1.13,2.7]	(1.03,2.32]	(0.509,2.03]	(1.01,2.37]	5	6	6	6	6	6	7	6	6	6
CP39A_MOUSE	D4AE09_RAT	Cyp39a1	24-hydroxycholesterol 7-alpha-hydroxylase	0.733982	0.812089	0.862477	0.382602	0.598491	-1.691	NA	-1.2179	-1.46927	-0.633442	(0.165,1.51]	(0.354,1.67]	(0.509,2.15]	(-0.165,1.25]	(-0.931,0.689]	(-2.96,-1.16]	NA	(-1.55,-0.259]	(-2.53,-1.01]	(-1.7,-0.344]	5	5	6	5	5	4	0	4	4	4
CP4AA_MOUSE	CP4AA_RAT	Cyp4a10	Cytochrome P450 4A10	0.0876857	-0.0134808	0.0522429	0.884788	-0.0245918	0.0865008	0.88829	1.12298	0.707674	1.5843	(-1.18,0.165]	(-0.964,0.354]	(-1.13,0.509]	(-0.165,1.25]	(-0.931,0.689]	(-1.16,0.637]	(-0.448,1.13]	(1.03,2.32]	(0.509,2.03]	(1.01,2.37]	4	4	5	5	5	5	6	6	6	6
CP4AE_MOUSE	CP4AE_RAT	Cyp4a14	Cytochrome P450 4A14	2.50673	2.27234	2.55709	3.22915	2.62555	2.28752	1.74322	1.35722	1.57308	3.2249	(1.51,2.85]	(1.67,2.99]	(2.15,3.8]	(2.66,4.07]	(2.31,3.93]	(0.637,2.43]	(1.13,2.7]	(1.03,2.32]	(0.509,2.03]	(2.37,3.73]	6	6	7	7	7	6	7	6	6	7
CP4B1_MOUSE	CP4B1_RAT	Cyp4b1	Cytochrome P450 4B1	-1.61169	NA	NA	-3.17191	-2.18243	NA	NA	-0.332156	0.951659	-0.442166	(-2.52,-1.18]	NA	NA	(-4.4,-2.99]	(-2.55,-0.931]	NA	NA	(-1.55,-0.259]	(0.509,2.03]	(-1.7,-0.344]	3	0	0	2	4	0	0	4	6	4
CP4V2_MOUSE	CP4V2_RAT	Cyp4v2	Cytochrome P450 4V2	-0.133397	-0.592541	0.418431	-0.338696	0.294104	0.093822	-0.230961	NA	0.363763	0.064523	(-1.18,0.165]	(-0.964,0.354]	(-1.13,0.509]	(-1.58,-0.165]	(-0.931,0.689]	(-1.16,0.637]	(-0.448,1.13]	NA	(-1.01,0.509]	(-0.344,1.01]	4	4	5	4	5	5	6	0	5	5
CP51A_MOUSE	CP51A_RAT	Cyp51a1	Lanosterol 14-alpha demethylase	-0.0941532	-0.43274	-0.606377	0.0871489	0.31234	0.464955	0.49537	0.10136	0.442568	0.851321	(-1.18,0.165]	(-0.964,0.354]	(-1.13,0.509]	(-0.165,1.25]	(-0.931,0.689]	(-1.16,0.637]	(-0.448,1.13]	(-0.259,1.03]	(-1.01,0.509]	(-0.344,1.01]	4	4	5	5	5	5	6	5	5	5
CP8B1_MOUSE	G3V8J2_RAT	Cyp8b1	7-alpha-hydroxycholest-4-en-3-one 12-alpha-hydroxylase	0.454503	0.485917	0.708582	0.773436	1.13789	-0.282106	0.00985916	-0.0166538	0.376602	0.240068	(0.165,1.51]	(0.354,1.67]	(0.509,2.15]	(-0.165,1.25]	(0.689,2.31]	(-1.16,0.637]	(-0.448,1.13]	(-0.259,1.03]	(-1.01,0.509]	(-0.344,1.01]	5	5	6	5	6	5	6	5	5	5
CZIB_MOUSE	CZIB_RAT	Czib	CXXC motif containing zinc binding protein	NA	NA	NA	-3.46693	NA	-3.1314	-2.12773	NA	-2.27965	-2.06629	NA	NA	NA	(-4.4,-2.99]	NA	(-4.76,-2.96]	(-3.6,-2.02]	NA	(-2.53,-1.01]	(-3.06,-1.7]	0	0	0	2	0	3	4	0	4	3
DAAM1_MOUSE	D4ABM3_RAT	Daam1	Disheveled-associated activator of morphogenesis 1	NA	NA	-1.37377	NA	NA	-1.97762	-3.0061	-3.14034	NA	-2.62259	NA	NA	(-2.78,-1.13]	NA	NA	(-2.96,-1.16]	(-3.6,-2.02]	(-4.13,-2.84]	NA	(-3.06,-1.7]	0	0	4	0	0	4	4	2	0	3
RT29_MOUSE	A0A0G2K264_RAT	Dap3	28S ribosomal protein S29, mitochondrial	2.33841	2.26423	3.02101	3.08152	2.51894	-2.13669	NA	-0.430063	-1.4226	-1.67496	(1.51,2.85]	(1.67,2.99]	(2.15,3.8]	(2.66,4.07]	(2.31,3.93]	(-2.96,-1.16]	NA	(-1.55,-0.259]	(-2.53,-1.01]	(-1.7,-0.344]	6	6	7	7	7	4	0	4	4	4
SYDC_MOUSE	SYDC_RAT	Dars1	Aspartate--tRNA ligase, cytoplasmic	0.670492	0.846344	0.797764	1.19119	0.669733	0.622166	0.985918	1.00716	1.09119	1.16528	(0.165,1.51]	(0.354,1.67]	(0.509,2.15]	(-0.165,1.25]	(-0.931,0.689]	(-1.16,0.637]	(-0.448,1.13]	(-0.259,1.03]	(0.509,2.03]	(1.01,2.37]	5	5	6	5	5	5	6	5	6	6
SYDM_MOUSE	SYDM_RAT	Dars2	Aspartate--tRNA ligase, mitochondrial	NA	NA	NA	-0.766433	NA	0.978487	-0.421272	NA	-0.590015	-0.441528	NA	NA	NA	(-1.58,-0.165]	NA	(0.637,2.43]	(-0.448,1.13]	NA	(-1.01,0.509]	(-1.7,-0.344]	0	0	0	4	0	6	6	0	5	4
ACBP_MOUSE	ACBP_RAT	Dbi	Acyl-CoA-binding protein	4.82435	4.88931	5.12326	5.36865	5.23043	4.85476	5.07231	4.89067	5.7634	5.26464	(4.19,5.53]	(4.31,5.62]	(3.8,5.44]	(4.07,5.49]	(3.93,5.55]	(4.23,6.03]	(4.28,5.86]	(3.61,4.9]	(5.06,6.58]	(5.08,6.44]	8	8	8	8	8	8	9	8	9	9
DBNL_MOUSE	DBNL_RAT	Dbnl	Drebrin-like protein	-1.51036	-0.31365	-0.942875	-1.73477	-0.986526	-0.0147165	-1.57148	0.286527	0.0883514	-1.10183	(-2.52,-1.18]	(-0.964,0.354]	(-1.13,0.509]	(-2.99,-1.58]	(-2.55,-0.931]	(-1.16,0.637]	(-2.02,-0.448]	(-0.259,1.03]	(-1.01,0.509]	(-1.7,-0.344]	3	4	5	3	4	5	5	5	5	4
ODB2_MOUSE	B2GV15_RAT	Dbt	Lipoamide acyltransferase component of branched-chain alpha-keto acid dehydrogenase complex, mitochondrial	1.80556	1.79883	1.19009	2.04229	2.06698	1.19342	1.10078	1.05152	1.12843	1.32273	(1.51,2.85]	(1.67,2.99]	(0.509,2.15]	(1.25,2.66]	(0.689,2.31]	(0.637,2.43]	(-0.448,1.13]	(1.03,2.32]	(0.509,2.03]	(1.01,2.37]	6	6	6	6	6	6	6	6	6	6
DCAF1_MOUSE	A0A0G2KAM8_RAT	Dcaf1	DDB1- and CUL4-associated factor 1	0.699767	0.82717	1.01473	1.27494	0.635114	3.51666	4.36521	3.71527	4.13347	4.4569	(0.165,1.51]	(0.354,1.67]	(0.509,2.15]	(1.25,2.66]	(-0.931,0.689]	(2.43,4.23]	(4.28,5.86]	(3.61,4.9]	(3.54,5.06]	(3.73,5.08]	5	5	6	6	5	7	9	8	8	8
DCA11_MOUSE	DCA11_RAT	Dcaf11	DDB1- and CUL4-associated factor 11	-1.09487	-1.42411	-1.24279	-1.302	-1.14326	-1.35079	-1.81921	NA	-0.65993	-0.381629	(-1.18,0.165]	(-2.28,-0.964]	(-2.78,-1.13]	(-1.58,-0.165]	(-2.55,-0.931]	(-2.96,-1.16]	(-2.02,-0.448]	NA	(-1.01,0.509]	(-1.7,-0.344]	4	3	4	4	4	4	5	0	5	4
DCAKD_MOUSE	DCAKD_RAT	Dcakd	Dephospho-CoA kinase domain-containing protein	0.207074	-0.166783	0.0690328	0.63136	-0.796272	-2.97883	NA	NA	-3.88732	NA	(0.165,1.51]	(-0.964,0.354]	(-1.13,0.509]	(-0.165,1.25]	(-0.931,0.689]	(-4.76,-2.96]	NA	NA	(-4.04,-2.53]	NA	5	4	5	5	5	3	0	0	3	0
PGS2_MOUSE	PGS2_RAT	Dcn	Decorin	-1.35871	NA	-1.38991	-1.5121	-0.559908	-0.263579	0.433395	0.488284	-0.456369	-1.99716	(-2.52,-1.18]	NA	(-2.78,-1.13]	(-1.58,-0.165]	(-0.931,0.689]	(-1.16,0.637]	(-0.448,1.13]	(-0.259,1.03]	(-1.01,0.509]	(-3.06,-1.7]	3	0	4	4	5	5	6	5	5	3
DCPS_MOUSE	DCPS_RAT	Dcps	m7GpppX diphosphatase	-2.57321	-2.84506	-2.22529	-1.56945	-2.86407	0.0817139	0.975953	NA	NA	NA	(-3.86,-2.52]	(-3.6,-2.28]	(-2.78,-1.13]	(-1.58,-0.165]	(-4.17,-2.55]	(-1.16,0.637]	(-0.448,1.13]	NA	NA	NA	2	2	4	4	3	5	6	0	0	0
DCTN1_MOUSE	DCTN1_RAT	Dctn1	Dynactin subunit 1	-0.124933	NA	-0.562852	-0.349148	-0.555268	-0.245718	0.908009	-0.131701	0.505623	-0.339962	(-1.18,0.165]	NA	(-1.13,0.509]	(-1.58,-0.165]	(-0.931,0.689]	(-1.16,0.637]	(-0.448,1.13]	(-0.259,1.03]	(-1.01,0.509]	(-0.344,1.01]	4	0	5	4	5	5	6	5	5	5
DCTN2_MOUSE	DCTN2_RAT	Dctn2	Dynactin subunit 2	0.195725	0.409538	-0.297361	-0.529864	0.152388	-1.60655	-0.777103	-0.764931	-0.467047	-1.20726	(0.165,1.51]	(0.354,1.67]	(-1.13,0.509]	(-1.58,-0.165]	(-0.931,0.689]	(-2.96,-1.16]	(-2.02,-0.448]	(-1.55,-0.259]	(-1.01,0.509]	(-1.7,-0.344]	5	5	5	4	5	4	5	4	5	4
DCTN3_MOUSE	D4A1B8_RAT	Dctn3	Dynactin subunit 3	-1.59009	-1.69071	-0.944851	-1.62959	NA	0.0254579	0.29118	0.613678	0.357299	0.69242	(-2.52,-1.18]	(-2.28,-0.964]	(-1.13,0.509]	(-2.99,-1.58]	NA	(-1.16,0.637]	(-0.448,1.13]	(-0.259,1.03]	(-1.01,0.509]	(-0.344,1.01]	3	3	5	3	0	5	6	5	5	5
DCTN4_MOUSE	DCTN4_RAT	Dctn4	Dynactin subunit 4	0.132357	2.39954	2.0411	0.931628	NA	-0.268994	NA	-0.776802	NA	-1.05865	(-1.18,0.165]	(1.67,2.99]	(0.509,2.15]	(-0.165,1.25]	NA	(-1.16,0.637]	NA	(-1.55,-0.259]	NA	(-1.7,-0.344]	4	6	6	5	0	5	0	4	0	4
DCXR_MOUSE	DCXR_RAT	Dcxr	L-xylulose reductase	0.460892	1.0646	0.77965	0.848136	1.08183	1.246	1.73713	1.36584	1.9391	1.96534	(0.165,1.51]	(0.354,1.67]	(0.509,2.15]	(-0.165,1.25]	(0.689,2.31]	(0.637,2.43]	(1.13,2.7]	(1.03,2.32]	(0.509,2.03]	(1.01,2.37]	5	5	6	5	6	6	7	6	6	6
DDAH1_MOUSE	DDAH1_RAT	Ddah1	N(G),N(G)-dimethylarginine dimethylaminohydrolase 1	1.1245	1.004	1.10285	1.10096	1.03136	1.47038	1.76818	1.60879	1.76863	2.02693	(0.165,1.51]	(0.354,1.67]	(0.509,2.15]	(-0.165,1.25]	(0.689,2.31]	(0.637,2.43]	(1.13,2.7]	(1.03,2.32]	(0.509,2.03]	(1.01,2.37]	5	5	6	5	6	6	7	6	6	6
DDB1_MOUSE	DDB1_RAT	Ddb1	DNA damage-binding protein 1	0.619334	0.695855	0.848369	0.688858	1.11354	0.983929	1.19698	1.39606	0.768939	1.10834	(0.165,1.51]	(0.354,1.67]	(0.509,2.15]	(-0.165,1.25]	(0.689,2.31]	(0.637,2.43]	(1.13,2.7]	(1.03,2.32]	(0.509,2.03]	(1.01,2.37]	5	5	6	5	6	6	7	6	6	6
DDC_MOUSE	DDC_RAT	Ddc	Aromatic-L-amino-acid decarboxylase	0.227621	-0.404165	0.313226	0.7412	0.536567	0.069544	-0.0287576	0.187788	0.0108126	0.513839	(0.165,1.51]	(-0.964,0.354]	(-1.13,0.509]	(-0.165,1.25]	(-0.931,0.689]	(-1.16,0.637]	(-0.448,1.13]	(-0.259,1.03]	(-1.01,0.509]	(-0.344,1.01]	5	4	5	5	5	5	6	5	5	5
DDI2_MOUSE	A0A096MJP9_RAT	Ddi2	Protein DDI1 homolog 2	0.919145	1.3123	0.873905	1.05095	1.5775	-0.464589	0.258832	0.18292	0.401366	-0.309486	(0.165,1.51]	(0.354,1.67]	(0.509,2.15]	(-0.165,1.25]	(0.689,2.31]	(-1.16,0.637]	(-0.448,1.13]	(-0.259,1.03]	(-1.01,0.509]	(-0.344,1.01]	5	5	6	5	6	5	6	5	5	5
OST48_MOUSE	OST48_RAT	Ddost	Dolichyl-diphosphooligosaccharide--protein glycosyltransferase 48 kDa subunit	0.095898	-0.1368	-0.268879	0.272759	0.247671	2.35312	2.46901	2.55698	2.20626	2.81705	(-1.18,0.165]	(-0.964,0.354]	(-1.13,0.509]	(-0.165,1.25]	(-0.931,0.689]	(0.637,2.43]	(1.13,2.7]	(2.32,3.61]	(2.03,3.54]	(2.37,3.73]	4	4	5	5	5	6	7	7	7	7
DDRGK_MOUSE	D3ZAS9_RAT	Ddrgk1	DDRGK domain-containing protein 1	-0.72046	-1.34097	-1.06824	NA	-0.461904	NA	NA	NA	NA	-2.21013	(-1.18,0.165]	(-2.28,-0.964]	(-1.13,0.509]	NA	(-0.931,0.689]	NA	NA	NA	NA	(-3.06,-1.7]	4	3	5	0	5	0	0	0	0	3
DOPD_MOUSE	DOPD_RAT	Ddt	D-dopachrome decarboxylase	3.66678	4.048	4.16766	4.94676	3.91279	3.36329	4.04468	4.26838	4.59718	4.24251	(2.85,4.19]	(2.99,4.31]	(3.8,5.44]	(4.07,5.49]	(2.31,3.93]	(2.43,4.23]	(2.7,4.28]	(3.61,4.9]	(3.54,5.06]	(3.73,5.08]	7	7	8	8	7	7	8	8	8	8
DDX1_MOUSE	DDX1_RAT	Ddx1	ATP-dependent RNA helicase DDX1	1.57147	1.22073	1.73623	1.85392	1.44718	0.178817	0.659399	0.47031	0.755503	0.56495	(1.51,2.85]	(0.354,1.67]	(0.509,2.15]	(1.25,2.66]	(0.689,2.31]	(-1.16,0.637]	(-0.448,1.13]	(-0.259,1.03]	(0.509,2.03]	(-0.344,1.01]	6	5	6	6	6	5	6	5	6	5
DDX17_MOUSE	A0A096MIX2_RAT	Ddx17	Probable ATP-dependent RNA helicase DDX17	-2.81873	-3.15599	-4.34335	-3.3621	-2.85276	0.132538	-0.603336	0.422147	0.257927	0.119442	(-3.86,-2.52]	(-3.6,-2.28]	(-4.42,-2.78]	(-4.4,-2.99]	(-4.17,-2.55]	(-1.16,0.637]	(-2.02,-0.448]	(-0.259,1.03]	(-1.01,0.509]	(-0.344,1.01]	2	2	3	2	3	5	5	5	5	5
DDX18_MOUSE	Q5XHY0_RAT	Ddx18	ATP-dependent RNA helicase DDX18	-1.31014	NA	-2.55934	NA	-1.84179	-1.0166	0.85856	1.90815	0.748175	0.527015	(-2.52,-1.18]	NA	(-2.78,-1.13]	NA	(-2.55,-0.931]	(-1.16,0.637]	(-0.448,1.13]	(1.03,2.32]	(0.509,2.03]	(-0.344,1.01]	3	0	4	0	4	5	6	6	6	5
DDX21_MOUSE	DDX21_RAT	Ddx21	Nucleolar RNA helicase 2	2.08777	2.03824	1.91101	1.94746	1.70059	-0.0514523	-0.403456	-0.159784	-0.677516	-0.572959	(1.51,2.85]	(1.67,2.99]	(0.509,2.15]	(1.25,2.66]	(0.689,2.31]	(-1.16,0.637]	(-0.448,1.13]	(-0.259,1.03]	(-1.01,0.509]	(-1.7,-0.344]	6	6	6	6	6	5	6	5	5	4
D3Z0M9_MOUSE	G3V9M1_RAT	Ddx23	RNA helicase	1.50773	0.656337	0.471151	-0.127735	NA	-0.988549	-1.79072	-2.117	-0.835338	-1.14807	(1.51,2.85]	(0.354,1.67]	(-1.13,0.509]	(-0.165,1.25]	NA	(-1.16,0.637]	(-2.02,-0.448]	(-2.84,-1.55]	(-1.01,0.509]	(-1.7,-0.344]	6	5	5	5	0	5	5	3	5	4
DDX31_MOUSE	G3V9V8_RAT	Ddx31	Probable ATP-dependent RNA helicase DDX31	1.24343	0.355728	0.126919	0.63883	-3.13712	2.2252	1.64367	NA	1.56274	0.810761	(0.165,1.51]	(0.354,1.67]	(-1.13,0.509]	(-0.165,1.25]	(-4.17,-2.55]	(0.637,2.43]	(1.13,2.7]	NA	(0.509,2.03]	(-0.344,1.01]	5	5	5	5	3	6	7	0	6	5
DX39A_MOUSE	DX39A_RAT	Ddx39a	ATP-dependent RNA helicase DDX39A	NA	NA	NA	NA	-2.42306	-5.04399	NA	NA	-2.57175	-3.52573	NA	NA	NA	NA	(-2.55,-0.931]	(-6.55,-4.76]	NA	NA	(-4.04,-2.53]	(-4.42,-3.06]	0	0	0	0	4	2	0	0	3	2
DX39B_MOUSE	DX39B_RAT	Ddx39b	Spliceosome RNA helicase Ddx39b	-2.69134	-1.62823	-2.17186	-1.50275	-2.1047	-0.249911	-0.264466	-0.204565	0.193145	-0.485736	(-3.86,-2.52]	(-2.28,-0.964]	(-2.78,-1.13]	(-1.58,-0.165]	(-2.55,-0.931]	(-1.16,0.637]	(-0.448,1.13]	(-0.259,1.03]	(-1.01,0.509]	(-1.7,-0.344]	2	3	4	4	4	5	6	5	5	4
DDX3X_MOUSE	A0A0G2K719_RAT	Ddx3x	ATP-dependent RNA helicase DDX3X	-4.25019	NA	NA	-1.62009	-2.76901	0.542749	1.45247	1.01221	1.47272	0.964898	[-5.21,-3.86]	NA	NA	(-2.99,-1.58]	(-4.17,-2.55]	(-1.16,0.637]	(1.13,2.7]	(-0.259,1.03]	(0.509,2.03]	(-0.344,1.01]	1	0	0	3	3	5	7	5	6	5
DDX42_MOUSE	D4A031_RAT	Ddx42	ATP-dependent RNA helicase DDX42	1.22772	1.49103	1.72638	0.368549	1.95341	1.58827	1.21059	1.70455	0.355587	-1.17394	(0.165,1.51]	(0.354,1.67]	(0.509,2.15]	(-0.165,1.25]	(0.689,2.31]	(0.637,2.43]	(1.13,2.7]	(1.03,2.32]	(-1.01,0.509]	(-1.7,-0.344]	5	5	6	5	6	6	7	6	5	4
DDX46_MOUSE	DDX46_RAT	Ddx46	Probable ATP-dependent RNA helicase DDX46	-0.47445	-0.477716	-0.953689	-0.710197	-0.92079	1.31715	1.18135	0.551649	1.62471	1.6249	(-1.18,0.165]	(-0.964,0.354]	(-1.13,0.509]	(-1.58,-0.165]	(-0.931,0.689]	(0.637,2.43]	(1.13,2.7]	(-0.259,1.03]	(0.509,2.03]	(1.01,2.37]	4	4	5	4	5	6	7	5	6	6
DDX5_MOUSE	Q6AYI1_RAT	Ddx5	Probable ATP-dependent RNA helicase DDX5	-0.797406	-2.42686	-1.07189	-1.62939	-2.43313	-0.231184	0.664024	-0.192827	0.437608	0.125238	(-1.18,0.165]	(-3.6,-2.28]	(-1.13,0.509]	(-2.99,-1.58]	(-2.55,-0.931]	(-1.16,0.637]	(-0.448,1.13]	(-0.259,1.03]	(-1.01,0.509]	(-0.344,1.01]	4	2	5	3	4	5	6	5	5	5
DDX50_MOUSE	D3ZG48_RAT	Ddx50	ATP-dependent RNA helicase DDX50	NA	NA	NA	NA	-7.06404	-0.131301	-0.863253	NA	-1.13599	-0.317367	NA	NA	NA	NA	[-7.43,-5.79]	(-1.16,0.637]	(-2.02,-0.448]	NA	(-2.53,-1.01]	(-0.344,1.01]	0	0	0	0	1	5	5	0	4	5
DDX58_MOUSE	D4ADT5_RAT	Ddx58	Antiviral innate immune response receptor RIG-I	0.979339	0.455561	0.659587	0.458987	1.05481	0.282578	0.581175	0.815253	0.340441	0.34906	(0.165,1.51]	(0.354,1.67]	(0.509,2.15]	(-0.165,1.25]	(0.689,2.31]	(-1.16,0.637]	(-0.448,1.13]	(-0.259,1.03]	(-1.01,0.509]	(-0.344,1.01]	5	5	6	5	6	5	6	5	5	5
DDX6_MOUSE	D3ZD73_RAT	Ddx6	Probable ATP-dependent RNA helicase DDX6	-0.585544	0.0372374	-0.265679	-0.875159	0.185789	-0.0611013	-0.490331	-0.356695	-1.25393	-0.583547	(-1.18,0.165]	(-0.964,0.354]	(-1.13,0.509]	(-1.58,-0.165]	(-0.931,0.689]	(-1.16,0.637]	(-2.02,-0.448]	(-1.55,-0.259]	(-2.53,-1.01]	(-1.7,-0.344]	4	4	5	4	5	5	5	4	4	4
DECR_MOUSE	DECR_RAT	Decr1	2,4-dienoyl-CoA reductase [(3E)-enoyl-CoA-producing], mitochondrial	3.43397	3.53794	3.66456	3.98659	3.86196	3.81905	4.12538	3.95792	3.95851	4.22872	(2.85,4.19]	(2.99,4.31]	(2.15,3.8]	(2.66,4.07]	(2.31,3.93]	(2.43,4.23]	(2.7,4.28]	(3.61,4.9]	(3.54,5.06]	(3.73,5.08]	7	7	7	7	7	7	8	8	8	8
DECR2_MOUSE	DECR2_RAT	Decr2	Peroxisomal 2,4-dienoyl-CoA reductase [(3E)-enoyl-CoA-producing]	1.18148	1.08294	1.07644	1.929	1.14093	0.972724	0.699764	1.52548	1.41159	1.73107	(0.165,1.51]	(0.354,1.67]	(0.509,2.15]	(1.25,2.66]	(0.689,2.31]	(0.637,2.43]	(-0.448,1.13]	(1.03,2.32]	(0.509,2.03]	(1.01,2.37]	5	5	6	6	6	6	6	6	6	6
DEK_MOUSE	DEK_RAT	Dek	Protein DEK	0.742576	0.213523	0.63506	-1.22984	-1.73957	-0.176879	-0.593709	-1.2455	0.388479	-0.422875	(0.165,1.51]	(-0.964,0.354]	(0.509,2.15]	(-1.58,-0.165]	(-2.55,-0.931]	(-1.16,0.637]	(-2.02,-0.448]	(-1.55,-0.259]	(-1.01,0.509]	(-1.7,-0.344]	5	4	6	4	4	5	5	4	5	4
DEN4C_MOUSE	A0A0G2K089_RAT	Dennd4c	DENN domain-containing protein 4C	NA	NA	-2.18517	NA	NA	NA	-1.97721	NA	-2.31972	-0.255101	NA	NA	(-2.78,-1.13]	NA	NA	NA	(-2.02,-0.448]	NA	(-2.53,-1.01]	(-0.344,1.01]	0	0	4	0	0	0	5	0	4	5
DPTOR_MOUSE	F1M8Y4_RAT	Deptor	DEP domain-containing mTOR-interacting protein	NA	-1.17216	-1.30293	-1.19176	NA	-0.310028	NA	1.5691	-0.63733	-0.566304	NA	(-2.28,-0.964]	(-2.78,-1.13]	(-1.58,-0.165]	NA	(-1.16,0.637]	NA	(1.03,2.32]	(-1.01,0.509]	(-1.7,-0.344]	0	3	4	4	0	5	0	6	5	4
DEOC_MOUSE	F1M1H0_RAT	Dera	Deoxyribose-phosphate aldolase	1.77216	1.04819	1.73738	1.32	1.12271	-0.371724	-0.13091	0.142768	-0.680095	-0.837444	(1.51,2.85]	(0.354,1.67]	(0.509,2.15]	(1.25,2.66]	(0.689,2.31]	(-1.16,0.637]	(-0.448,1.13]	(-0.259,1.03]	(-1.01,0.509]	(-1.7,-0.344]	6	5	6	6	6	5	6	5	5	4
DESM_MOUSE	DESM_RAT	Des	Desmin	0.490224	0.73326	0.509446	0.741174	0.862619	-1.20166	-1.09658	-2.20719	-2.17818	NA	(0.165,1.51]	(0.354,1.67]	(0.509,2.15]	(-0.165,1.25]	(0.689,2.31]	(-2.96,-1.16]	(-2.02,-0.448]	(-2.84,-1.55]	(-2.53,-1.01]	NA	5	5	6	5	6	4	5	3	4	0
GLUCM_MOUSE	D4A9W3_RAT	Dglucy	D-glutamate cyclase, mitochondrial	0.650903	-0.184335	-0.272195	1.67019	0.209657	NA	NA	NA	-0.0598391	-0.581564	(0.165,1.51]	(-0.964,0.354]	(-1.13,0.509]	(1.25,2.66]	(-0.931,0.689]	NA	NA	NA	(-1.01,0.509]	(-1.7,-0.344]	5	4	5	6	5	0	0	0	5	4
DGUOK_MOUSE	D3ZDE4_RAT	Dguok	Deoxyguanosine kinase, mitochondrial	NA	NA	NA	NA	-4.39076	1.05282	1.16604	1.21651	0.547811	0.275737	NA	NA	NA	NA	(-5.79,-4.17]	(0.637,2.43]	(1.13,2.7]	(1.03,2.32]	(0.509,2.03]	(-0.344,1.01]	0	0	0	0	2	6	7	6	6	5
DHC24_MOUSE	DHC24_RAT	Dhcr24	Delta(24)-sterol reductase	NA	NA	-3.25494	NA	-2.51861	-0.685455	-1.07406	NA	-1.36805	-1.60813	NA	NA	(-4.42,-2.78]	NA	(-2.55,-0.931]	(-1.16,0.637]	(-2.02,-0.448]	NA	(-2.53,-1.01]	(-1.7,-0.344]	0	0	3	0	4	5	5	0	4	4
DYR_MOUSE	DYR_RAT	Dhfr	Dihydrofolate reductase	-0.925551	-0.827112	-1.27034	-0.283929	-0.813598	1.2544	1.66166	1.8354	1.9664	1.83784	(-1.18,0.165]	(-0.964,0.354]	(-2.78,-1.13]	(-1.58,-0.165]	(-0.931,0.689]	(0.637,2.43]	(1.13,2.7]	(1.03,2.32]	(0.509,2.03]	(1.01,2.37]	4	4	4	4	5	6	7	6	6	6
PYRD_MOUSE	PYRD_RAT	Dhodh	Dihydroorotate dehydrogenase (quinone), mitochondrial	0.976086	0.894734	1.10501	-0.287006	1.09153	1.49124	0.830637	1.04083	1.42274	1.49495	(0.165,1.51]	(0.354,1.67]	(0.509,2.15]	(-1.58,-0.165]	(0.689,2.31]	(0.637,2.43]	(-0.448,1.13]	(1.03,2.32]	(0.509,2.03]	(1.01,2.37]	5	5	6	4	6	6	6	6	6	6
DHRS1_MOUSE	Q6AXY8_RAT	Dhrs1	Dehydrogenase/reductase SDR family member 1	0.420972	0.505154	0.520201	0.555977	0.856603	-1.5143	-0.745117	NA	-0.939602	-0.833217	(0.165,1.51]	(0.354,1.67]	(0.509,2.15]	(-0.165,1.25]	(0.689,2.31]	(-2.96,-1.16]	(-2.02,-0.448]	NA	(-1.01,0.509]	(-1.7,-0.344]	5	5	6	5	6	4	5	0	5	4
DHR11_MOUSE	G3V978_RAT	Dhrs11	Dehydrogenase/reductase SDR family member 11	-0.160968	-0.269595	-1.18237	-0.795563	1.15984	-1.72904	NA	NA	-1.26722	NA	(-1.18,0.165]	(-0.964,0.354]	(-2.78,-1.13]	(-1.58,-0.165]	(0.689,2.31]	(-2.96,-1.16]	NA	NA	(-2.53,-1.01]	NA	4	4	4	4	6	4	0	0	4	0
DHRS4_MOUSE	DHRS4_RAT	Dhrs4	Dehydrogenase/reductase SDR family member 4	-0.0424234	NA	-0.231091	-0.882506	-1.14854	2.10664	2.09798	1.90586	2.25625	2.06969	(-1.18,0.165]	NA	(-1.13,0.509]	(-1.58,-0.165]	(-2.55,-0.931]	(0.637,2.43]	(1.13,2.7]	(1.03,2.32]	(2.03,3.54]	(1.01,2.37]	4	0	5	4	4	6	7	6	7	6
DHRS7_MOUSE	D4A0T8_RAT	Dhrs7	Dehydrogenase/reductase SDR family member 7	NA	NA	-1.20871	-1.16879	-1.64162	-0.882028	-1.73174	NA	NA	-2.13797	NA	NA	(-2.78,-1.13]	(-1.58,-0.165]	(-2.55,-0.931]	(-1.16,0.637]	(-2.02,-0.448]	NA	NA	(-3.06,-1.7]	0	0	4	4	4	5	5	0	0	3
DRS7B_MOUSE	DRS7B_RAT	Dhrs7b	Dehydrogenase/reductase SDR family member 7B	1.1104	1.85025	1.64086	0.541748	1.90457	-1.97749	-2.73258	NA	-3.78789	-2.87791	(0.165,1.51]	(1.67,2.99]	(0.509,2.15]	(-0.165,1.25]	(0.689,2.31]	(-2.96,-1.16]	(-3.6,-2.02]	NA	(-4.04,-2.53]	(-3.06,-1.7]	5	6	6	5	6	4	4	0	3	3
DHRSX_MOUSE	B2RZ76_RAT	Dhrsx	Dehydrogenase/reductase SDR family member on chromosome X homolog	-0.950963	-2.34808	-1.54409	-1.89872	-2.19041	NA	NA	NA	NA	NA	(-1.18,0.165]	(-3.6,-2.28]	(-2.78,-1.13]	(-2.99,-1.58]	(-2.55,-0.931]	NA	NA	NA	NA	NA	4	2	4	3	4	0	0	0	0	0
DHTK1_MOUSE	DHTK1_RAT	Dhtkd1	Probable 2-oxoglutarate dehydrogenase E1 component DHKTD1, mitochondrial	-0.481764	-0.683258	-1.06008	-0.315299	-0.212994	2.31863	2.36814	2.27562	2.07179	2.23941	(-1.18,0.165]	(-0.964,0.354]	(-1.13,0.509]	(-1.58,-0.165]	(-0.931,0.689]	(0.637,2.43]	(1.13,2.7]	(1.03,2.32]	(2.03,3.54]	(1.01,2.37]	4	4	5	4	5	6	7	6	7	6
DHX15_MOUSE	D3ZD97_RAT	Dhx15	Pre-mRNA-splicing factor ATP-dependent RNA helicase DHX15	0.609288	0.934987	1.09618	1.40421	0.915452	-0.795905	-0.625562	-0.718054	-1.07262	-0.337539	(0.165,1.51]	(0.354,1.67]	(0.509,2.15]	(1.25,2.66]	(0.689,2.31]	(-1.16,0.637]	(-2.02,-0.448]	(-1.55,-0.259]	(-2.53,-1.01]	(-0.344,1.01]	5	5	6	6	6	5	5	4	4	5
DHX29_MOUSE	D3ZHW0_RAT	Dhx29	ATP-dependent RNA helicase DHX29	NA	NA	NA	NA	NA	-4.63341	-3.8493	NA	-3.66252	-3.23313	NA	NA	NA	NA	NA	(-4.76,-2.96]	(-5.18,-3.6]	NA	(-4.04,-2.53]	(-4.42,-3.06]	0	0	0	0	0	3	3	0	3	2
DHX36_MOUSE	DHX36_RAT	Dhx36	ATP-dependent DNA/RNA helicase DHX36	-1.48783	NA	-0.467038	-1.54681	NA	NA	NA	NA	NA	NA	(-2.52,-1.18]	NA	(-1.13,0.509]	(-1.58,-0.165]	NA	NA	NA	NA	NA	NA	3	0	5	4	0	0	0	0	0	0
DHX58_MOUSE	D3ZD46_RAT	Dhx58	Probable ATP-dependent RNA helicase DHX58	-0.844211	0.70515	-1.09638	NA	-2.18704	NA	NA	-0.81718	0.273607	-0.161875	(-1.18,0.165]	(0.354,1.67]	(-1.13,0.509]	NA	(-2.55,-0.931]	NA	NA	(-1.55,-0.259]	(-1.01,0.509]	(-0.344,1.01]	4	5	5	0	4	0	0	4	5	5
DHX9_MOUSE	D4A9D6_RAT	Dhx9	ATP-dependent RNA helicase A	0.137113	0.42274	0.207962	0.420084	0.118158	-0.312498	0.0713554	0.194233	-0.1644	0.0797839	(-1.18,0.165]	(0.354,1.67]	(-1.13,0.509]	(-0.165,1.25]	(-0.931,0.689]	(-1.16,0.637]	(-0.448,1.13]	(-0.259,1.03]	(-1.01,0.509]	(-0.344,1.01]	4	5	5	5	5	5	6	5	5	5
DIAP1_MOUSE	DIAP1_RAT	Diaph1	Protein diaphanous homolog 1	0.76851	0.179	-0.0471477	0.57013	0.0630079	-1.47525	-0.526104	0.495646	-0.567235	0.0137954	(0.165,1.51]	(-0.964,0.354]	(-1.13,0.509]	(-0.165,1.25]	(-0.931,0.689]	(-2.96,-1.16]	(-2.02,-0.448]	(-0.259,1.03]	(-1.01,0.509]	(-0.344,1.01]	5	4	5	5	5	4	5	5	5	5
DIDO1_MOUSE	D3ZWL9_RAT	Dido1	Death-inducer obliterator 1	NA	NA	1.1676	NA	2.32707	-0.552508	-0.177086	-0.793347	-0.00986934	-1.59739	NA	NA	(0.509,2.15]	NA	(2.31,3.93]	(-1.16,0.637]	(-0.448,1.13]	(-1.55,-0.259]	(-1.01,0.509]	(-1.7,-0.344]	0	0	6	0	7	5	6	4	5	4
RRP44_MOUSE	F7EPZ4_RAT	Dis3	Exosome complex exonuclease RRP44	NA	NA	NA	NA	-5.05319	NA	NA	NA	-1.77616	NA	NA	NA	NA	NA	(-5.79,-4.17]	NA	NA	NA	(-2.53,-1.01]	NA	0	0	0	0	2	0	0	0	4	0
DKC1_MOUSE	DKC1_RAT	Dkc1	H/ACA ribonucleoprotein complex subunit DKC1	-1.3461	-1.81942	-1.2558	-1.18438	-1.54942	-1.14177	-1.1625	-0.46953	-1.60393	-0.679588	(-2.52,-1.18]	(-2.28,-0.964]	(-2.78,-1.13]	(-1.58,-0.165]	(-2.55,-0.931]	(-1.16,0.637]	(-2.02,-0.448]	(-1.55,-0.259]	(-2.53,-1.01]	(-1.7,-0.344]	3	3	4	4	4	5	5	4	4	4
ODP2_MOUSE	ODP2_RAT	Dlat	Dihydrolipoyllysine-residue acetyltransferase component of pyruvate dehydrogenase complex, mitochondrial	0.547181	0.70712	1.0307	0.928818	1.2984	1.39286	1.6543	1.40898	1.43426	1.4426	(0.165,1.51]	(0.354,1.67]	(0.509,2.15]	(-0.165,1.25]	(0.689,2.31]	(0.637,2.43]	(1.13,2.7]	(1.03,2.32]	(0.509,2.03]	(1.01,2.37]	5	5	6	5	6	6	7	6	6	6
DLDH_MOUSE	DLDH_RAT	Dld	Dihydrolipoyl dehydrogenase, mitochondrial	0.179954	0.419535	0.417492	0.724	0.851863	2.21375	2.33161	2.22807	2.2648	2.27258	(0.165,1.51]	(0.354,1.67]	(-1.13,0.509]	(-0.165,1.25]	(0.689,2.31]	(0.637,2.43]	(1.13,2.7]	(1.03,2.32]	(2.03,3.54]	(1.01,2.37]	5	5	5	5	6	6	7	6	7	6
DLG1_MOUSE	DLG1_RAT	Dlg1	Disks large homolog 1	0.222878	1.41831	0.707094	0.542482	0.138402	2.31583	1.79503	2.39869	1.86139	2.98012	(0.165,1.51]	(0.354,1.67]	(0.509,2.15]	(-0.165,1.25]	(-0.931,0.689]	(0.637,2.43]	(1.13,2.7]	(2.32,3.61]	(0.509,2.03]	(2.37,3.73]	5	5	6	5	5	6	7	7	6	7
ODO2_MOUSE	ODO2_RAT	Dlst	Dihydrolipoyllysine-residue succinyltransferase component of 2-oxoglutarate dehydrogenase complex, mitochondrial	2.60947	2.68502	2.89201	2.50433	3.12652	2.62019	2.82032	2.84724	2.68855	2.94858	(1.51,2.85]	(1.67,2.99]	(2.15,3.8]	(1.25,2.66]	(2.31,3.93]	(2.43,4.23]	(2.7,4.28]	(2.32,3.61]	(2.03,3.54]	(2.37,3.73]	6	6	7	6	7	7	8	7	7	7
DMD_MOUSE	DMD_RAT	Dmd	Dystrophin	0.161022	-0.140988	3.6106	-0.179318	-0.467591	-0.200837	-2.29779	0.27777	-0.87548	-1.19284	(-1.18,0.165]	(-0.964,0.354]	(2.15,3.8]	(-1.58,-0.165]	(-0.931,0.689]	(-1.16,0.637]	(-3.6,-2.02]	(-0.259,1.03]	(-1.01,0.509]	(-1.7,-0.344]	4	4	7	4	5	5	4	5	5	4
M2GD_MOUSE	M2GD_RAT	Dmgdh	Dimethylglycine dehydrogenase, mitochondrial	3.66628	3.81867	4.06795	3.75557	4.12842	2.86402	3.2349	2.95328	2.96701	2.9349	(2.85,4.19]	(2.99,4.31]	(3.8,5.44]	(2.66,4.07]	(3.93,5.55]	(2.43,4.23]	(2.7,4.28]	(2.32,3.61]	(2.03,3.54]	(2.37,3.73]	7	7	8	7	8	7	8	7	7	7
DNJA1_MOUSE	DNJA1_RAT	Dnaja1	DnaJ homolog subfamily A member 1	-0.390396	0.133915	-0.0552193	-0.262341	0.212655	0.130793	0.0147339	0.250124	-0.0143599	0.439255	(-1.18,0.165]	(-0.964,0.354]	(-1.13,0.509]	(-1.58,-0.165]	(-0.931,0.689]	(-1.16,0.637]	(-0.448,1.13]	(-0.259,1.03]	(-1.01,0.509]	(-0.344,1.01]	4	4	5	4	5	5	6	5	5	5
DNJA2_MOUSE	DNJA2_RAT	Dnaja2	DnaJ homolog subfamily A member 2	0.367867	0.152043	0.578162	0.552799	0.355367	2.49012	1.41552	1.78298	0.480419	1.21771	(0.165,1.51]	(-0.964,0.354]	(0.509,2.15]	(-0.165,1.25]	(-0.931,0.689]	(2.43,4.23]	(1.13,2.7]	(1.03,2.32]	(-1.01,0.509]	(1.01,2.37]	5	4	6	5	5	7	7	6	5	6
DNJA3_MOUSE	A0A0G2K5E4_RAT	Dnaja3	DnaJ homolog subfamily A member 3, mitochondrial	-1.52365	-1.22556	-1.08129	-0.285651	-0.856265	-1.20517	-0.400894	-0.528578	-0.161187	-0.769514	(-2.52,-1.18]	(-2.28,-0.964]	(-1.13,0.509]	(-1.58,-0.165]	(-0.931,0.689]	(-2.96,-1.16]	(-0.448,1.13]	(-1.55,-0.259]	(-1.01,0.509]	(-1.7,-0.344]	3	3	5	4	5	4	6	4	5	4
DJB11_MOUSE	DJB11_RAT	Dnajb11	DnaJ homolog subfamily B member 11	-0.467234	1.11707	-0.511959	-1.39511	-1.12084	-1.01497	-0.471616	-0.433392	-0.671966	-0.289357	(-1.18,0.165]	(0.354,1.67]	(-1.13,0.509]	(-1.58,-0.165]	(-2.55,-0.931]	(-1.16,0.637]	(-2.02,-0.448]	(-1.55,-0.259]	(-1.01,0.509]	(-0.344,1.01]	4	5	5	4	4	5	5	4	5	5
DJB12_MOUSE	Q5FVC4_RAT	Dnajb12	DnaJ homolog subfamily B member 12	NA	-4.46243	NA	NA	-4.08856	NA	NA	NA	NA	NA	NA	[-4.93,-3.6]	NA	NA	(-4.17,-2.55]	NA	NA	NA	NA	NA	0	1	0	0	3	0	0	0	0	0
DNJC1_MOUSE	F1LVX1_RAT	Dnajc1	DnaJ homolog subfamily C member 1	0.347441	NA	NA	NA	NA	-1.56205	NA	-0.947318	-0.364604	-2.47494	(0.165,1.51]	NA	NA	NA	NA	(-2.96,-1.16]	NA	(-1.55,-0.259]	(-1.01,0.509]	(-3.06,-1.7]	5	0	0	0	0	4	0	4	5	3
DJC11_MOUSE	B1WBY5_RAT	Dnajc11	DnaJ homolog subfamily C member 11	-0.404295	-0.310772	0.0369193	0.63649	0.159249	0.191167	-0.0205275	-0.383532	0.120866	0.240724	(-1.18,0.165]	(-0.964,0.354]	(-1.13,0.509]	(-0.165,1.25]	(-0.931,0.689]	(-1.16,0.637]	(-0.448,1.13]	(-1.55,-0.259]	(-1.01,0.509]	(-0.344,1.01]	4	4	5	5	5	5	6	4	5	5
D4AFX7_MOUSE	D3ZN27_RAT	Dnajc13	DnaJ heat shock protein family (Hsp40) member C13	-0.243652	-0.333386	0.761501	-0.359268	0.25982	-1.22597	-2.34055	-2.50612	-2.19696	-2.44653	(-1.18,0.165]	(-0.964,0.354]	(0.509,2.15]	(-1.58,-0.165]	(-0.931,0.689]	(-2.96,-1.16]	(-3.6,-2.02]	(-2.84,-1.55]	(-2.53,-1.01]	(-3.06,-1.7]	4	4	6	4	5	4	4	3	4	3
DNJC3_MOUSE	DNJC3_RAT	Dnajc3	DnaJ homolog subfamily C member 3	2.45741	2.37275	2.54152	3.16647	2.29129	0.467227	0.687342	0.659093	0.745548	0.890218	(1.51,2.85]	(1.67,2.99]	(2.15,3.8]	(2.66,4.07]	(0.689,2.31]	(-1.16,0.637]	(-0.448,1.13]	(-0.259,1.03]	(0.509,2.03]	(-0.344,1.01]	6	6	7	7	6	5	6	5	6	5
DNJC7_MOUSE	A0A0G2K435_RAT	Dnajc7	DnaJ homolog subfamily C member 7	-0.641164	-0.495365	0.157165	-0.117345	-0.644028	-1.62636	-1.07091	0.584917	-0.817639	-2.83455	(-1.18,0.165]	(-0.964,0.354]	(-1.13,0.509]	(-0.165,1.25]	(-0.931,0.689]	(-2.96,-1.16]	(-2.02,-0.448]	(-0.259,1.03]	(-1.01,0.509]	(-3.06,-1.7]	4	4	5	5	5	4	5	5	5	3
DNJC8_MOUSE	DNJC8_RAT	Dnajc8	DnaJ homolog subfamily C member 8	NA	NA	-0.357781	-1.22064	NA	NA	NA	-4.73915	NA	NA	NA	NA	(-1.13,0.509]	(-1.58,-0.165]	NA	NA	NA	[-5.43,-4.13]	NA	NA	0	0	5	4	0	0	0	1	0	0
DNM1L_MOUSE	DNM1L_RAT	Dnm1l	Dynamin-1-like protein	0.225716	1.28245	0.37139	0.0435231	0.278198	0.435481	0.679906	0.535892	0.408306	0.378174	(0.165,1.51]	(0.354,1.67]	(-1.13,0.509]	(-0.165,1.25]	(-0.931,0.689]	(-1.16,0.637]	(-0.448,1.13]	(-0.259,1.03]	(-1.01,0.509]	(-0.344,1.01]	5	5	5	5	5	5	6	5	5	5
DYN2_MOUSE	DYN2_RAT	Dnm2	Dynamin-2	NA	NA	-1.37863	-1.76146	-1.53683	-0.206231	-0.971937	0.18075	0.246241	-0.171702	NA	NA	(-2.78,-1.13]	(-2.99,-1.58]	(-2.55,-0.931]	(-1.16,0.637]	(-2.02,-0.448]	(-0.259,1.03]	(-1.01,0.509]	(-0.344,1.01]	0	0	4	3	4	5	5	5	5	5
DNMT1_MOUSE	DNMT1_RAT	Dnmt1	DNA (cytosine-5)-methyltransferase 1	-2.44321	NA	-2.49816	-1.24817	-1.62429	-1.54584	-2.11489	NA	-1.29648	-1.3047	(-2.52,-1.18]	NA	(-2.78,-1.13]	(-1.58,-0.165]	(-2.55,-0.931]	(-2.96,-1.16]	(-3.6,-2.02]	NA	(-2.53,-1.01]	(-1.7,-0.344]	3	0	4	4	4	4	4	0	4	4
DNPEP_MOUSE	Q4V8H5_RAT	Dnpep	Aspartyl aminopeptidase	NA	NA	NA	-2.63064	NA	0.767279	0.23735	-0.265366	0.930101	0.581608	NA	NA	NA	(-2.99,-1.58]	NA	(0.637,2.43]	(-0.448,1.13]	(-1.55,-0.259]	(0.509,2.03]	(-0.344,1.01]	0	0	0	3	0	6	6	4	6	5
DNPH1_MOUSE	DNPH1_RAT	Dnph1	2'-deoxynucleoside 5'-phosphate N-hydrolase 1	-4.4014	NA	-3.53821	-3.99355	-3.23931	-1.37337	-0.403138	-0.0933705	-0.363884	0.238958	[-5.21,-3.86]	NA	(-4.42,-2.78]	(-4.4,-2.99]	(-4.17,-2.55]	(-2.96,-1.16]	(-0.448,1.13]	(-0.259,1.03]	(-1.01,0.509]	(-0.344,1.01]	1	0	3	2	3	4	6	5	5	5
DOCK8_MOUSE	F1LPG2_RAT	Dock8	Dedicator of cytokinesis protein 8	2.73539	2.27939	2.56071	2.18823	2.63081	-0.951545	-1.12684	-0.704222	-1.43819	-3.4121	(1.51,2.85]	(1.67,2.99]	(2.15,3.8]	(1.25,2.66]	(2.31,3.93]	(-1.16,0.637]	(-2.02,-0.448]	(-1.55,-0.259]	(-2.53,-1.01]	(-4.42,-3.06]	6	6	7	6	7	5	5	4	4	2
DOCK9_MOUSE	DOCK9_RAT	Dock9	Dedicator of cytokinesis protein 9	0.0129075	NA	NA	NA	-0.480439	-1.45671	-2.56593	-0.570507	-2.9076	-2.7878	(-1.18,0.165]	NA	NA	NA	(-0.931,0.689]	(-2.96,-1.16]	(-3.6,-2.02]	(-1.55,-0.259]	(-4.04,-2.53]	(-3.06,-1.7]	4	0	0	0	5	4	4	4	3	3
DOHH_MOUSE	DOHH_RAT	Dohh	Deoxyhypusine hydroxylase	NA	NA	NA	NA	NA	NA	NA	NA	NA	NA	NA	NA	NA	NA	NA	NA	NA	NA	NA	NA	0	0	0	0	0	0	0	0	0	0
DPM1_MOUSE	D4A8N1_RAT	Dpm1	Dolichol-phosphate mannosyltransferase subunit 1	NA	-1.19242	NA	-1.06654	-0.93263	0.0604902	0.0889367	0.237129	-0.0216326	0.0996533	NA	(-2.28,-0.964]	NA	(-1.58,-0.165]	(-2.55,-0.931]	(-1.16,0.637]	(-0.448,1.13]	(-0.259,1.03]	(-1.01,0.509]	(-0.344,1.01]	0	3	0	4	4	5	6	5	5	5
DPP3_MOUSE	DPP3_RAT	Dpp3	Dipeptidyl peptidase 3	-0.739993	-1.89121	-0.282738	NA	-1.41068	0.690953	0.573186	0.719404	0.262297	0.62593	(-1.18,0.165]	(-2.28,-0.964]	(-1.13,0.509]	NA	(-2.55,-0.931]	(0.637,2.43]	(-0.448,1.13]	(-0.259,1.03]	(-1.01,0.509]	(-0.344,1.01]	4	3	5	0	4	6	6	5	5	5
DPP4_MOUSE	DPP4_RAT	Dpp4	Dipeptidyl peptidase 4	2.10256	2.41468	2.41323	2.30791	2.38804	1.39903	1.43565	1.0611	1.09192	1.33447	(1.51,2.85]	(1.67,2.99]	(2.15,3.8]	(1.25,2.66]	(2.31,3.93]	(0.637,2.43]	(1.13,2.7]	(1.03,2.32]	(0.509,2.03]	(1.01,2.37]	6	6	7	6	7	6	7	6	6	6
DPP2_MOUSE	DPP2_RAT	Dpp7	Dipeptidyl peptidase 2	NA	-1.95597	-1.72411	-1.86208	-3.90688	-1.14327	-1.18844	-0.684129	-0.590343	-0.466415	NA	(-2.28,-0.964]	(-2.78,-1.13]	(-2.99,-1.58]	(-4.17,-2.55]	(-1.16,0.637]	(-2.02,-0.448]	(-1.55,-0.259]	(-1.01,0.509]	(-1.7,-0.344]	0	3	4	3	3	5	5	4	5	4
DPP9_MOUSE	M0R781_RAT	Dpp9	Dipeptidyl peptidase 9	0.732096	0.2035	NA	0.63195	0.162585	-1.23054	NA	-1.95583	-1.00943	NA	(0.165,1.51]	(-0.964,0.354]	NA	(-0.165,1.25]	(-0.931,0.689]	(-2.96,-1.16]	NA	(-2.84,-1.55]	(-2.53,-1.01]	NA	5	4	0	5	5	4	0	3	4	0
DPYD_MOUSE	DPYD_RAT	Dpyd	Dihydropyrimidine dehydrogenase [NADP(+)]	2.12596	2.66642	2.56004	2.36633	2.60176	0.470349	0.704969	0.825582	0.430254	0.931186	(1.51,2.85]	(1.67,2.99]	(2.15,3.8]	(1.25,2.66]	(2.31,3.93]	(-1.16,0.637]	(-0.448,1.13]	(-0.259,1.03]	(-1.01,0.509]	(-0.344,1.01]	6	6	7	6	7	5	6	5	5	5
DPYS_MOUSE	DPYS_RAT	Dpys	Dihydropyrimidinase	1.30268	1.56413	1.35541	1.86596	1.77032	1.99891	2.52437	2.25078	2.24068	2.27008	(0.165,1.51]	(0.354,1.67]	(0.509,2.15]	(1.25,2.66]	(0.689,2.31]	(0.637,2.43]	(1.13,2.7]	(1.03,2.32]	(2.03,3.54]	(1.01,2.37]	5	5	6	6	6	6	7	6	7	6
DPYL2_MOUSE	DPYL2_RAT	Dpysl2	Dihydropyrimidinase-related protein 2	-1.07959	-0.676396	-0.27264	-0.148577	-0.165289	0.917084	0.0913345	0.721732	0.67465	0.410996	(-1.18,0.165]	(-0.964,0.354]	(-1.13,0.509]	(-0.165,1.25]	(-0.931,0.689]	(0.637,2.43]	(-0.448,1.13]	(-0.259,1.03]	(0.509,2.03]	(-0.344,1.01]	4	4	5	5	5	6	6	5	6	5
DPYL3_MOUSE	DPYL3_RAT	Dpysl3	Dihydropyrimidinase-related protein 3	-0.20633	NA	-0.23989	-1.12276	0.3677	0.873951	0.761771	0.770718	0.3953	0.438201	(-1.18,0.165]	NA	(-1.13,0.509]	(-1.58,-0.165]	(-0.931,0.689]	(0.637,2.43]	(-0.448,1.13]	(-0.259,1.03]	(-1.01,0.509]	(-0.344,1.01]	4	0	5	4	5	6	6	5	5	5
DRG1_MOUSE	Q5I0F0_RAT	Drg1	Developmentally-regulated GTP-binding protein 1	-0.609452	NA	-0.0684265	0.604155	-0.397882	-1.53782	0.758579	-1.02716	-1.22034	-0.428972	(-1.18,0.165]	NA	(-1.13,0.509]	(-0.165,1.25]	(-0.931,0.689]	(-2.96,-1.16]	(-0.448,1.13]	(-1.55,-0.259]	(-2.53,-1.01]	(-1.7,-0.344]	4	0	5	5	5	4	6	4	4	4
DRG2_MOUSE	A0A0G2KAI8_RAT	Drg2	Developmentally-regulated GTP-binding protein 2	-0.356805	NA	-0.201392	0.155983	-0.231399	-1.52321	NA	NA	-1.40121	-1.85935	(-1.18,0.165]	NA	(-1.13,0.509]	(-0.165,1.25]	(-0.931,0.689]	(-2.96,-1.16]	NA	NA	(-2.53,-1.01]	(-3.06,-1.7]	4	0	5	5	5	4	0	0	4	3
DSC2_MOUSE	D3ZJR7_RAT	Dsc2	Desmocollin-2	-0.0958516	-0.274382	NA	0.21245	-2.24686	-1.53625	1.28022	NA	0.206602	0.019776	(-1.18,0.165]	(-0.964,0.354]	NA	(-0.165,1.25]	(-2.55,-0.931]	(-2.96,-1.16]	(1.13,2.7]	NA	(-1.01,0.509]	(-0.344,1.01]	4	4	0	5	4	4	7	0	5	5
DSG2_MOUSE	F1LYX9_RAT	Dsg2	Desmoglein-2	0.988391	1.38449	1.2093	1.52365	1.31674	1.05939	1.20973	0.687523	1.55235	0.671669	(0.165,1.51]	(0.354,1.67]	(0.509,2.15]	(1.25,2.66]	(0.689,2.31]	(0.637,2.43]	(1.13,2.7]	(-0.259,1.03]	(0.509,2.03]	(-0.344,1.01]	5	5	6	6	6	6	7	5	6	5
DESP_MOUSE	F1LMV6_RAT	Dsp	Desmoplakin	1.18054	1.49943	1.31033	1.13371	1.15011	2.19318	2.1106	1.78768	2.09279	1.9449	(0.165,1.51]	(0.354,1.67]	(0.509,2.15]	(-0.165,1.25]	(0.689,2.31]	(0.637,2.43]	(1.13,2.7]	(1.03,2.32]	(2.03,3.54]	(1.01,2.37]	5	5	6	5	6	6	7	6	7	6
DEST_MOUSE	DEST_RAT	Dstn	Destrin	-0.383662	0.318053	-0.115119	0.0626786	-0.368405	0.103481	0.72444	0.582632	1.00404	0.697376	(-1.18,0.165]	(-0.964,0.354]	(-1.13,0.509]	(-0.165,1.25]	(-0.931,0.689]	(-1.16,0.637]	(-0.448,1.13]	(-0.259,1.03]	(0.509,2.03]	(-0.344,1.01]	4	4	5	5	5	5	6	5	6	5
DTNB_MOUSE	DTNB_RAT	Dtnb	Dystrobrevin beta	NA	NA	0.172567	NA	-0.629944	-0.944013	NA	0.502803	NA	-0.336685	NA	NA	(-1.13,0.509]	NA	(-0.931,0.689]	(-1.16,0.637]	NA	(-0.259,1.03]	NA	(-0.344,1.01]	0	0	5	0	5	5	0	5	0	5
DTX3L_MOUSE	D3Z8X6_RAT	Dtx3l	E3 ubiquitin-protein ligase DTX3L	NA	-2.75258	NA	NA	NA	-0.552503	-2.82365	NA	-2.73983	-2.50633	NA	(-3.6,-2.28]	NA	NA	NA	(-1.16,0.637]	(-3.6,-2.02]	NA	(-4.04,-2.53]	(-3.06,-1.7]	0	2	0	0	0	5	4	0	3	3
DUS3L_MOUSE	DUS3L_RAT	Dus3l	tRNA-dihydrouridine(47) synthase [NAD(P)(+)]-like	-1.19982	-1.00782	-1.34196	NA	-0.608732	-1.47356	-1.53018	NA	NA	NA	(-2.52,-1.18]	(-2.28,-0.964]	(-2.78,-1.13]	NA	(-0.931,0.689]	(-2.96,-1.16]	(-2.02,-0.448]	NA	NA	NA	3	3	4	0	5	4	5	0	0	0
DUS3_MOUSE	A0A0G2K3I9_RAT	Dusp3	Dual specificity protein phosphatase 3	-0.635353	-0.880415	-0.82461	-0.685805	-0.635179	-0.108361	0.529689	0.760209	0.354264	0.777928	(-1.18,0.165]	(-0.964,0.354]	(-1.13,0.509]	(-1.58,-0.165]	(-0.931,0.689]	(-1.16,0.637]	(-0.448,1.13]	(-0.259,1.03]	(-1.01,0.509]	(-0.344,1.01]	4	4	5	4	5	5	6	5	5	5
DYHC1_MOUSE	DYHC1_RAT	Dync1h1	Cytoplasmic dynein 1 heavy chain 1	1.64528	1.52019	1.59468	1.81644	1.69466	1.3333	1.24937	1.48974	1.58198	1.50076	(1.51,2.85]	(0.354,1.67]	(0.509,2.15]	(1.25,2.66]	(0.689,2.31]	(0.637,2.43]	(1.13,2.7]	(1.03,2.32]	(0.509,2.03]	(1.01,2.37]	6	5	6	6	6	6	7	6	6	6
DC1I2_MOUSE	DC1I2_RAT	Dync1i2	Cytoplasmic dynein 1 intermediate chain 2	NA	0.118101	-0.412949	-0.166199	-2.17854	NA	NA	NA	NA	-3.62717	NA	(-0.964,0.354]	(-1.13,0.509]	(-1.58,-0.165]	(-2.55,-0.931]	NA	NA	NA	NA	(-4.42,-3.06]	0	4	5	4	4	0	0	0	0	2
DC1L1_MOUSE	DC1L1_RAT	Dync1li1	Cytoplasmic dynein 1 light intermediate chain 1	-1.11276	-2.57212	-1.95169	-1.27587	-2.81696	-1.95672	NA	-0.0627951	-0.790478	-1.35917	(-1.18,0.165]	(-3.6,-2.28]	(-2.78,-1.13]	(-1.58,-0.165]	(-4.17,-2.55]	(-2.96,-1.16]	NA	(-0.259,1.03]	(-1.01,0.509]	(-1.7,-0.344]	4	2	4	4	3	4	0	5	5	4
DC1L2_MOUSE	DC1L2_RAT	Dync1li2	Cytoplasmic dynein 1 light intermediate chain 2	NA	-0.289321	0.465672	-0.273788	0.764386	-1.14452	-0.734716	-0.47416	-2.57869	-1.02406	NA	(-0.964,0.354]	(-1.13,0.509]	(-1.58,-0.165]	(0.689,2.31]	(-1.16,0.637]	(-2.02,-0.448]	(-1.55,-0.259]	(-4.04,-2.53]	(-1.7,-0.344]	0	4	5	4	6	5	5	4	3	4
DYL2_MOUSE	DYL2_RAT	Dynll2	Dynein light chain 2, cytoplasmic	-1.1975	NA	-2.39432	-1.8851	NA	-1.61354	-1.27563	NA	-0.691351	-0.650882	(-2.52,-1.18]	NA	(-2.78,-1.13]	(-2.99,-1.58]	NA	(-2.96,-1.16]	(-2.02,-0.448]	NA	(-1.01,0.509]	(-1.7,-0.344]	3	0	4	3	0	4	5	0	5	4
DLRB1_MOUSE	DLRB1_RAT	Dynlrb1	Dynein light chain roadblock-type 1	-1.10745	-0.436055	-0.925076	-1.48759	-0.959427	-1.68398	NA	-2.87276	-2.34798	-1.68324	(-1.18,0.165]	(-0.964,0.354]	(-1.13,0.509]	(-1.58,-0.165]	(-2.55,-0.931]	(-2.96,-1.16]	NA	(-4.13,-2.84]	(-2.53,-1.01]	(-1.7,-0.344]	4	4	5	4	4	4	0	2	4	4
DYSF_MOUSE	A0A0G2K7B6_RAT	Dysf	Dysferlin	0.661042	-0.0556277	1.94797	0.561773	0.723847	-1.89783	-2.14651	-3.28429	NA	NA	(0.165,1.51]	(-0.964,0.354]	(0.509,2.15]	(-0.165,1.25]	(0.689,2.31]	(-2.96,-1.16]	(-3.6,-2.02]	(-4.13,-2.84]	NA	NA	5	4	6	5	6	4	4	2	0	0
SYEM_MOUSE	M0RAI4_RAT	Ears2	Probable glutamate--tRNA ligase, mitochondrial	-1.63802	-1.68092	-3.0736	NA	-2.54336	0.605045	NA	-0.358855	-1.91606	-1.87246	(-2.52,-1.18]	(-2.28,-0.964]	(-4.42,-2.78]	NA	(-2.55,-0.931]	(-1.16,0.637]	NA	(-1.55,-0.259]	(-2.53,-1.01]	(-3.06,-1.7]	3	3	3	0	4	5	0	4	4	3
RCAS1_MOUSE	RCAS1_RAT	Ebag9	Receptor-binding cancer antigen expressed on SiSo cells	-2.35543	-2.55076	-3.04111	-3.00455	-1.88175	-1.14554	-1.97006	-1.82626	-2.43323	-1.39132	(-2.52,-1.18]	(-3.6,-2.28]	(-4.42,-2.78]	(-4.4,-2.99]	(-2.55,-0.931]	(-1.16,0.637]	(-2.02,-0.448]	(-2.84,-1.55]	(-2.53,-1.01]	(-1.7,-0.344]	3	2	3	2	4	5	5	3	4	4
EBP_MOUSE	EBP_RAT	Ebp	3-beta-hydroxysteroid-Delta(8),Delta(7)-isomerase	-0.0161564	0.717928	0.159834	0.685187	0.931318	-2.1308	-0.178763	NA	-0.472411	-1.14288	(-1.18,0.165]	(0.354,1.67]	(-1.13,0.509]	(-0.165,1.25]	(0.689,2.31]	(-2.96,-1.16]	(-0.448,1.13]	NA	(-1.01,0.509]	(-1.7,-0.344]	4	5	5	5	6	4	6	0	5	4
ECE1_MOUSE	ECE1_RAT	Ece1	Endothelin-converting enzyme 1	1.31795	0.491918	0.562935	1.08797	1.24541	-0.634786	-0.350667	NA	NA	0.0219352	(0.165,1.51]	(0.354,1.67]	(0.509,2.15]	(-0.165,1.25]	(0.689,2.31]	(-1.16,0.637]	(-0.448,1.13]	NA	NA	(-0.344,1.01]	5	5	6	5	6	5	6	0	0	5
ECH1_MOUSE	ECH1_RAT	Ech1	Delta(3,5)-Delta(2,4)-dienoyl-CoA isomerase, mitochondrial	0.637974	0.473395	0.79194	2.15316	1.1615	1.375	1.72415	1.98846	2.15861	1.65205	(0.165,1.51]	(0.354,1.67]	(0.509,2.15]	(1.25,2.66]	(0.689,2.31]	(0.637,2.43]	(1.13,2.7]	(1.03,2.32]	(2.03,3.54]	(1.01,2.37]	5	5	6	6	6	6	7	6	7	6
ECHD1_MOUSE	ECHD1_RAT	Echdc1	Ethylmalonyl-CoA decarboxylase	-1.25224	-1.45487	-1.06434	-1.34376	-0.825697	0.655891	-0.415784	0.103264	0.473047	0.210559	(-2.52,-1.18]	(-2.28,-0.964]	(-1.13,0.509]	(-1.58,-0.165]	(-0.931,0.689]	(0.637,2.43]	(-0.448,1.13]	(-0.259,1.03]	(-1.01,0.509]	(-0.344,1.01]	3	3	5	4	5	6	6	5	5	5
ECHD2_MOUSE	D3ZIL6_RAT	Echdc2	Enoyl-CoA hydratase domain-containing protein 2, mitochondrial	1.33495	1.57395	1.63997	1.87092	1.72279	-0.923282	0.359349	0.897159	0.983489	0.68527	(0.165,1.51]	(0.354,1.67]	(0.509,2.15]	(1.25,2.66]	(0.689,2.31]	(-1.16,0.637]	(-0.448,1.13]	(-0.259,1.03]	(0.509,2.03]	(-0.344,1.01]	5	5	6	6	6	5	6	5	6	5
ECHD3_MOUSE	ECHD3_RAT	Echdc3	Enoyl-CoA hydratase domain-containing protein 3, mitochondrial	0.151475	0.457315	0.982495	1.07029	0.778734	1.15876	1.60468	0.959954	1.39122	1.59374	(-1.18,0.165]	(0.354,1.67]	(0.509,2.15]	(-0.165,1.25]	(0.689,2.31]	(0.637,2.43]	(1.13,2.7]	(-0.259,1.03]	(0.509,2.03]	(1.01,2.37]	4	5	6	5	6	6	7	5	6	6
ECHM_MOUSE	ECHM_RAT	Echs1	Enoyl-CoA hydratase, mitochondrial	2.5647	3.05854	2.85122	3.01071	3.38947	3.29008	3.58061	3.28893	3.57065	3.47443	(1.51,2.85]	(2.99,4.31]	(2.15,3.8]	(2.66,4.07]	(2.31,3.93]	(2.43,4.23]	(2.7,4.28]	(2.32,3.61]	(3.54,5.06]	(2.37,3.73]	6	7	7	7	7	7	8	7	8	7
ECI1_MOUSE	ECI1_RAT	Eci1	Enoyl-CoA delta isomerase 1, mitochondrial	2.31173	2.47231	2.60844	2.77052	2.73141	3.72167	3.92825	4.04789	4.54291	4.30244	(1.51,2.85]	(1.67,2.99]	(2.15,3.8]	(2.66,4.07]	(2.31,3.93]	(2.43,4.23]	(2.7,4.28]	(3.61,4.9]	(3.54,5.06]	(3.73,5.08]	6	6	7	7	7	7	8	8	8	8
ECI2_MOUSE	ECI2_RAT	Eci2	Enoyl-CoA delta isomerase 2	0.804587	1.59168	1.48861	1.72468	1.9522	2.98392	3.03661	3.00103	2.95041	3.05567	(0.165,1.51]	(0.354,1.67]	(0.509,2.15]	(1.25,2.66]	(0.689,2.31]	(2.43,4.23]	(2.7,4.28]	(2.32,3.61]	(2.03,3.54]	(2.37,3.73]	5	5	6	6	6	7	8	7	7	7
ECM1_MOUSE	ECM1_RAT	Ecm1	Extracellular matrix protein 1	-1.85724	-1.42679	-1.61402	-1.70574	-2.15846	NA	NA	-0.344029	NA	0.127577	(-2.52,-1.18]	(-2.28,-0.964]	(-2.78,-1.13]	(-2.99,-1.58]	(-2.55,-0.931]	NA	NA	(-1.55,-0.259]	NA	(-0.344,1.01]	3	3	4	3	4	0	0	4	0	5
ECM29_MOUSE	F1M446_RAT	Ecpas	Proteasome adapter and scaffold protein ECM29	0.273095	1.29876	0.0436552	0.37379	0.109515	-0.276579	-1.85138	-0.327542	-0.674689	-1.6277	(0.165,1.51]	(0.354,1.67]	(-1.13,0.509]	(-0.165,1.25]	(-0.931,0.689]	(-1.16,0.637]	(-2.02,-0.448]	(-1.55,-0.259]	(-1.01,0.509]	(-1.7,-0.344]	5	5	5	5	5	5	5	4	5	4
ECSIT_MOUSE	ECSIT_RAT	Ecsit	Evolutionarily conserved signaling intermediate in Toll pathway, mitochondrial	0.358654	1.4794	NA	0.498585	0.170787	-1.70759	-3.51212	-1.7932	NA	NA	(0.165,1.51]	(0.354,1.67]	NA	(-0.165,1.25]	(-0.931,0.689]	(-2.96,-1.16]	(-3.6,-2.02]	(-2.84,-1.55]	NA	NA	5	5	0	5	5	4	4	3	0	0
EDF1_MOUSE	EDF1_RAT	Edf1	Endothelial differentiation-related factor 1	2.68945	2.94196	2.7861	3.10387	1.5539	2.73334	1.78562	0.787367	NA	0.898458	(1.51,2.85]	(1.67,2.99]	(2.15,3.8]	(2.66,4.07]	(0.689,2.31]	(2.43,4.23]	(1.13,2.7]	(-0.259,1.03]	NA	(-0.344,1.01]	6	6	7	7	6	7	7	5	0	5
EEA1_MOUSE	A0A0G2K051_RAT	Eea1	Early endosome antigen 1	1.01932	1.31989	1.34874	0.915027	1.32753	3.13193	2.36627	3.40957	3.2066	3.25207	(0.165,1.51]	(0.354,1.67]	(0.509,2.15]	(-0.165,1.25]	(0.689,2.31]	(2.43,4.23]	(1.13,2.7]	(2.32,3.61]	(2.03,3.54]	(2.37,3.73]	5	5	6	5	6	7	7	7	7	7
EF1A1_MOUSE	EF1A1_RAT	Eef1a1	Elongation factor 1-alpha 1	4.69604	4.9965	4.98166	5.0969	4.86652	5.23221	5.23302	5.39272	5.35108	5.36662	(4.19,5.53]	(4.31,5.62]	(3.8,5.44]	(4.07,5.49]	(3.93,5.55]	(4.23,6.03]	(4.28,5.86]	(4.9,6.19]	(5.06,6.58]	(5.08,6.44]	8	8	8	8	8	8	9	9	9	9
EF1D_MOUSE	EF1D_RAT	Eef1d	Elongation factor 1-delta	1.24793	1.28384	1.7427	1.47015	1.16863	0.341005	0.784641	0.693382	1.02909	0.902932	(0.165,1.51]	(0.354,1.67]	(0.509,2.15]	(1.25,2.66]	(0.689,2.31]	(-1.16,0.637]	(-0.448,1.13]	(-0.259,1.03]	(0.509,2.03]	(-0.344,1.01]	5	5	6	6	6	5	6	5	6	5
MCA3_MOUSE	B2RYN3_RAT	Eef1e1	Eukaryotic translation elongation factor 1 epsilon-1	-1.29275	-1.84972	-2.55792	-1.65644	-1.25668	-0.298754	-0.271215	-0.240642	0.594139	-0.236902	(-2.52,-1.18]	(-2.28,-0.964]	(-2.78,-1.13]	(-2.99,-1.58]	(-2.55,-0.931]	(-1.16,0.637]	(-0.448,1.13]	(-0.259,1.03]	(0.509,2.03]	(-0.344,1.01]	3	3	4	3	4	5	6	5	6	5
EF1G_MOUSE	EF1G_RAT	Eef1g	Elongation factor 1-gamma	0.137203	0.844142	0.584284	1.4519	0.674725	0.755752	1.28571	1.49469	1.12407	1.49467	(-1.18,0.165]	(0.354,1.67]	(0.509,2.15]	(1.25,2.66]	(-0.931,0.689]	(0.637,2.43]	(1.13,2.7]	(1.03,2.32]	(0.509,2.03]	(1.01,2.37]	4	5	6	6	5	6	7	6	6	6
EF2_MOUSE	EF2_RAT	Eef2	Elongation factor 2	2.77461	3.01855	3.34527	3.43845	3.20541	3.2174	3.51076	3.46034	3.72792	3.58458	(1.51,2.85]	(2.99,4.31]	(2.15,3.8]	(2.66,4.07]	(2.31,3.93]	(2.43,4.23]	(2.7,4.28]	(2.32,3.61]	(3.54,5.06]	(2.37,3.73]	6	7	7	7	7	7	8	7	8	7
SELB_MOUSE	B5DEJ5_RAT	Eefsec	Selenocysteine-specific elongation factor	-0.866345	-0.8208	-1.2458	-0.44948	-2.02917	0.334606	0.647404	-0.242491	1.37676	0.323505	(-1.18,0.165]	(-0.964,0.354]	(-2.78,-1.13]	(-1.58,-0.165]	(-2.55,-0.931]	(-1.16,0.637]	(-0.448,1.13]	(-0.259,1.03]	(0.509,2.03]	(-0.344,1.01]	4	4	4	4	4	5	6	5	6	5
EFHD2_MOUSE	EFHD2_RAT	Efhd2	EF-hand domain-containing protein D2	-2.38952	-1.97705	-2.97358	-2.16236	NA	NA	-3.27365	NA	NA	-5.53314	(-2.52,-1.18]	(-2.28,-0.964]	(-4.42,-2.78]	(-2.99,-1.58]	NA	NA	(-3.6,-2.02]	NA	NA	[-5.79,-4.42]	3	3	3	3	0	0	4	0	0	1
EFL1_MOUSE	D3ZXJ5_RAT	Efl1	Elongation factor-like GTPase 1	-0.0256403	NA	NA	0.566229	-0.125286	1.25494	1.55065	1.0395	1.42914	1.43801	(-1.18,0.165]	NA	NA	(-0.165,1.25]	(-0.931,0.689]	(0.637,2.43]	(1.13,2.7]	(1.03,2.32]	(0.509,2.03]	(1.01,2.37]	4	0	0	5	5	6	7	6	6	6
U5S1_MOUSE	F1LM66_RAT	Eftud2	116 kDa U5 small nuclear ribonucleoprotein component	2.77113	2.85566	2.97049	2.76473	2.77635	-0.244201	-0.0452733	0.0416606	-0.371759	0.191462	(1.51,2.85]	(1.67,2.99]	(2.15,3.8]	(2.66,4.07]	(2.31,3.93]	(-1.16,0.637]	(-0.448,1.13]	(-0.259,1.03]	(-1.01,0.509]	(-0.344,1.01]	6	6	7	7	7	5	6	5	5	5
EGFR_MOUSE	G3V6K6_RAT	Egfr	Epidermal growth factor receptor	0.252378	0.412494	0.0399005	1.00347	0.268604	0.161368	0.294996	0.531117	-0.47773	0.246324	(0.165,1.51]	(0.354,1.67]	(-1.13,0.509]	(-0.165,1.25]	(-0.931,0.689]	(-1.16,0.637]	(-0.448,1.13]	(-0.259,1.03]	(-1.01,0.509]	(-0.344,1.01]	5	5	5	5	5	5	6	5	5	5
EHD1_MOUSE	EHD1_RAT	Ehd1	EH domain-containing protein 1	1.12799	0.957871	1.11101	1.56333	-0.499827	-0.520387	-0.679644	0.614355	-0.395827	-0.806397	(0.165,1.51]	(0.354,1.67]	(0.509,2.15]	(1.25,2.66]	(-0.931,0.689]	(-1.16,0.637]	(-2.02,-0.448]	(-0.259,1.03]	(-1.01,0.509]	(-1.7,-0.344]	5	5	6	6	5	5	5	5	5	4
EHD2_MOUSE	EHD2_RAT	Ehd2	EH domain-containing protein 2	NA	-3.98479	-2.14085	NA	-1.63881	-4.45831	NA	NA	-2.32956	NA	NA	[-4.93,-3.6]	(-2.78,-1.13]	NA	(-2.55,-0.931]	(-4.76,-2.96]	NA	NA	(-2.53,-1.01]	NA	0	1	4	0	4	3	0	0	4	0
EHD3_MOUSE	EHD3_RAT	Ehd3	EH domain-containing protein 3	-0.476668	-0.402455	0.00470512	-0.559615	-1.49889	0.304886	0.802249	0.993729	0.817564	0.326159	(-1.18,0.165]	(-0.964,0.354]	(-1.13,0.509]	(-1.58,-0.165]	(-2.55,-0.931]	(-1.16,0.637]	(-0.448,1.13]	(-0.259,1.03]	(0.509,2.03]	(-0.344,1.01]	4	4	5	4	4	5	6	5	6	5
ECHP_MOUSE	ECHP_RAT	Ehhadh	Peroxisomal bifunctional enzyme	3.99204	3.35635	3.83196	4.21495	3.63549	4.65202	4.45487	4.75803	4.7182	5.1214	(2.85,4.19]	(2.99,4.31]	(3.8,5.44]	(4.07,5.49]	(2.31,3.93]	(4.23,6.03]	(4.28,5.86]	(3.61,4.9]	(3.54,5.06]	(5.08,6.44]	7	7	8	8	7	8	9	8	8	9
EI24_MOUSE	EI24_RAT	Ei24	Etoposide-induced protein 2.4	0.909885	1.94185	1.03402	0.985287	1.1732	-1.47208	NA	NA	-0.478851	-1.35997	(0.165,1.51]	(1.67,2.99]	(0.509,2.15]	(-0.165,1.25]	(0.689,2.31]	(-2.96,-1.16]	NA	NA	(-1.01,0.509]	(-1.7,-0.344]	5	6	6	5	6	4	0	0	5	4
EIF2A_MOUSE	D3ZUV3_RAT	Eif2a	Eukaryotic translation initiation factor 2A	0.473067	1.32761	1.59891	1.14368	1.30235	-0.654754	-0.581756	-0.911552	0.0888515	-0.0633915	(0.165,1.51]	(0.354,1.67]	(0.509,2.15]	(-0.165,1.25]	(0.689,2.31]	(-1.16,0.637]	(-2.02,-0.448]	(-1.55,-0.259]	(-1.01,0.509]	(-0.344,1.01]	5	5	6	5	6	5	5	4	5	5
E2AK2_MOUSE	E2AK2_RAT	Eif2ak2	Interferon-induced, double-stranded RNA-activated protein kinase	-0.182313	-1.5259	-0.44353	-0.828635	-0.227393	-0.509171	-0.740071	-1.11756	-0.532568	-1.70709	(-1.18,0.165]	(-2.28,-0.964]	(-1.13,0.509]	(-1.58,-0.165]	(-0.931,0.689]	(-1.16,0.637]	(-2.02,-0.448]	(-1.55,-0.259]	(-1.01,0.509]	(-3.06,-1.7]	4	3	5	4	5	5	5	4	5	3
EI2BA_MOUSE	EI2BA_RAT	Eif2b1	Translation initiation factor eIF-2B subunit alpha	-0.149701	0.231057	0.106008	0.359285	1.32752	NA	-0.386843	NA	-0.0094844	-0.231166	(-1.18,0.165]	(-0.964,0.354]	(-1.13,0.509]	(-0.165,1.25]	(0.689,2.31]	NA	(-0.448,1.13]	NA	(-1.01,0.509]	(-0.344,1.01]	4	4	5	5	6	0	6	0	5	5
EI2BB_MOUSE	EI2BB_RAT	Eif2b2	Translation initiation factor eIF-2B subunit beta	NA	NA	NA	NA	NA	-0.943011	NA	NA	NA	-1.6028	NA	NA	NA	NA	NA	(-1.16,0.637]	NA	NA	NA	(-1.7,-0.344]	0	0	0	0	0	5	0	0	0	4
B1AUN2_MOUSE	EI2BG_RAT	Eif2b3	Eukaryotic translation initiation factor 2B, subunit 3	-1.35987	-0.21455	-0.90846	NA	NA	-0.536505	NA	-3.62172	-0.69861	-1.5398	(-2.52,-1.18]	(-0.964,0.354]	(-1.13,0.509]	NA	NA	(-1.16,0.637]	NA	(-4.13,-2.84]	(-1.01,0.509]	(-1.7,-0.344]	3	4	5	0	0	5	0	2	5	4
EI2BD_MOUSE	EI2BD_RAT	Eif2b4	Translation initiation factor eIF-2B subunit delta	1.05675	0.95459	0.441247	0.38126	0.364925	-0.812783	-0.381207	-0.733986	-0.258439	-0.77358	(0.165,1.51]	(0.354,1.67]	(-1.13,0.509]	(-0.165,1.25]	(-0.931,0.689]	(-1.16,0.637]	(-0.448,1.13]	(-1.55,-0.259]	(-1.01,0.509]	(-1.7,-0.344]	5	5	5	5	5	5	6	4	5	4
EI2BE_MOUSE	EI2BE_RAT	Eif2b5	Translation initiation factor eIF-2B subunit epsilon	3.43892	3.99465	3.59463	NA	4.63935	3.16782	NA	3.13976	3.54942	3.88477	(2.85,4.19]	(2.99,4.31]	(2.15,3.8]	NA	(3.93,5.55]	(2.43,4.23]	NA	(2.32,3.61]	(3.54,5.06]	(3.73,5.08]	7	7	7	0	8	7	0	7	8	8
IF2A_MOUSE	IF2A_RAT	Eif2s1	Eukaryotic translation initiation factor 2 subunit 1	0.597167	0.472372	0.38421	0.759858	1.00646	-0.872863	-0.330452	-0.148616	-0.299269	-0.70985	(0.165,1.51]	(0.354,1.67]	(-1.13,0.509]	(-0.165,1.25]	(0.689,2.31]	(-1.16,0.637]	(-0.448,1.13]	(-0.259,1.03]	(-1.01,0.509]	(-1.7,-0.344]	5	5	5	5	6	5	6	5	5	4
IF2B_MOUSE	Q6P685_RAT	Eif2s2	Eukaryotic translation initiation factor 2 subunit 2	0.59747	0.873931	-1.30403	-1.25071	0.663219	-0.635649	-1.10052	-0.52625	-0.246696	-0.327063	(0.165,1.51]	(0.354,1.67]	(-2.78,-1.13]	(-1.58,-0.165]	(-0.931,0.689]	(-1.16,0.637]	(-2.02,-0.448]	(-1.55,-0.259]	(-1.01,0.509]	(-0.344,1.01]	5	5	4	4	5	5	5	4	5	5
IF2G_MOUSE	IF2G_RAT	Eif2s3x	Eukaryotic translation initiation factor 2 subunit 3, X-linked	-1.66825	-0.955984	-1.0496	-1.67357	-1.11809	-0.826938	0.338697	-0.568456	-0.226349	-0.246552	(-2.52,-1.18]	(-0.964,0.354]	(-1.13,0.509]	(-2.99,-1.58]	(-2.55,-0.931]	(-1.16,0.637]	(-0.448,1.13]	(-1.55,-0.259]	(-1.01,0.509]	(-0.344,1.01]	3	4	5	3	4	5	6	4	5	5
IF2H_MOUSE	IF2H_RAT	Eif2s3y	Eukaryotic translation initiation factor 2 subunit 3, Y-linked	-0.778776	-0.0977071	-0.467297	-2.17681	-1.27187	-2.24005	NA	NA	-2.37978	-2.53459	(-1.18,0.165]	(-0.964,0.354]	(-1.13,0.509]	(-2.99,-1.58]	(-2.55,-0.931]	(-2.96,-1.16]	NA	NA	(-2.53,-1.01]	(-3.06,-1.7]	4	4	5	3	4	4	0	0	4	3
EIF3A_MOUSE	EIF3A_RAT	Eif3a	Eukaryotic translation initiation factor 3 subunit A	0.184713	0.176793	0.321109	0.382794	0.299006	1.86523	2.19132	1.68629	2.21025	2.04159	(0.165,1.51]	(-0.964,0.354]	(-1.13,0.509]	(-0.165,1.25]	(-0.931,0.689]	(0.637,2.43]	(1.13,2.7]	(1.03,2.32]	(2.03,3.54]	(1.01,2.37]	5	4	5	5	5	6	7	6	7	6
EIF3B_MOUSE	EIF3B_RAT	Eif3b	Eukaryotic translation initiation factor 3 subunit B	-0.5133	-1.04897	-1.12897	0.404195	0.289548	-0.144554	0.352603	0.0431061	0.354833	0.234783	(-1.18,0.165]	(-2.28,-0.964]	(-1.13,0.509]	(-0.165,1.25]	(-0.931,0.689]	(-1.16,0.637]	(-0.448,1.13]	(-0.259,1.03]	(-1.01,0.509]	(-0.344,1.01]	4	3	5	5	5	5	6	5	5	5
EIF3C_MOUSE	EIF3C_RAT	Eif3c	Eukaryotic translation initiation factor 3 subunit C	-0.657821	-0.406229	-0.403321	-0.0159461	-0.0362475	0.839661	0.734066	0.800495	0.989386	1.01175	(-1.18,0.165]	(-0.964,0.354]	(-1.13,0.509]	(-0.165,1.25]	(-0.931,0.689]	(0.637,2.43]	(-0.448,1.13]	(-0.259,1.03]	(0.509,2.03]	(-0.344,1.01]	4	4	5	5	5	6	6	5	6	5
EIF3D_MOUSE	EIF3D_RAT	Eif3d	Eukaryotic translation initiation factor 3 subunit D	NA	-1.69158	NA	NA	-1.7258	-1.89806	-2.91111	-2.48703	-1.87485	-1.63704	NA	(-2.28,-0.964]	NA	NA	(-2.55,-0.931]	(-2.96,-1.16]	(-3.6,-2.02]	(-2.84,-1.55]	(-2.53,-1.01]	(-1.7,-0.344]	0	3	0	0	4	4	4	3	4	4
EIF3E_MOUSE	EIF3E_RAT	Eif3e	Eukaryotic translation initiation factor 3 subunit E	0.254398	0.159416	0.281586	0.725574	0.793916	-1.28095	-0.743802	-1.06547	-0.131646	-0.831731	(0.165,1.51]	(-0.964,0.354]	(-1.13,0.509]	(-0.165,1.25]	(0.689,2.31]	(-2.96,-1.16]	(-2.02,-0.448]	(-1.55,-0.259]	(-1.01,0.509]	(-1.7,-0.344]	5	4	5	5	6	4	5	4	5	4
EIF3F_MOUSE	D4AC36_RAT	Eif3f	Eukaryotic translation initiation factor 3 subunit F	-0.391817	-0.0363248	-0.143124	0.537595	0.145759	-0.0139852	0.340275	0.321988	0.111527	-0.24749	(-1.18,0.165]	(-0.964,0.354]	(-1.13,0.509]	(-0.165,1.25]	(-0.931,0.689]	(-1.16,0.637]	(-0.448,1.13]	(-0.259,1.03]	(-1.01,0.509]	(-0.344,1.01]	4	4	5	5	5	5	6	5	5	5
EIF3G_MOUSE	EIF3G_RAT	Eif3g	Eukaryotic translation initiation factor 3 subunit G	-0.110882	0.180304	0.52778	0.61672	0.349601	0.101181	-0.364651	-0.664256	-0.201697	-0.558904	(-1.18,0.165]	(-0.964,0.354]	(0.509,2.15]	(-0.165,1.25]	(-0.931,0.689]	(-1.16,0.637]	(-0.448,1.13]	(-1.55,-0.259]	(-1.01,0.509]	(-1.7,-0.344]	4	4	6	5	5	5	6	4	5	4
EIF3H_MOUSE	EIF3H_RAT	Eif3h	Eukaryotic translation initiation factor 3 subunit H	-1.0899	-0.91821	-2.08776	-1.14778	-1.43091	-0.927975	-0.504345	-1.08683	-0.150868	-1.03929	(-1.18,0.165]	(-0.964,0.354]	(-2.78,-1.13]	(-1.58,-0.165]	(-2.55,-0.931]	(-1.16,0.637]	(-2.02,-0.448]	(-1.55,-0.259]	(-1.01,0.509]	(-1.7,-0.344]	4	4	4	4	4	5	5	4	5	4
EIF3I_MOUSE	EIF3I_RAT	Eif3i	Eukaryotic translation initiation factor 3 subunit I	-0.768385	-1.10206	-1.19624	-0.89278	-1.01683	0.8007	1.05142	0.238478	0.527806	1.59123	(-1.18,0.165]	(-2.28,-0.964]	(-2.78,-1.13]	(-1.58,-0.165]	(-2.55,-0.931]	(0.637,2.43]	(-0.448,1.13]	(-0.259,1.03]	(0.509,2.03]	(1.01,2.37]	4	3	4	4	4	6	6	5	6	6
EIF3L_MOUSE	G3V7G9_RAT	Eif3l	Eukaryotic translation initiation factor 3 subunit L	-0.311315	-0.281184	-0.689369	-0.733649	-0.973725	-0.327093	-0.1307	-0.780372	-0.968018	-0.760542	(-1.18,0.165]	(-0.964,0.354]	(-1.13,0.509]	(-1.58,-0.165]	(-2.55,-0.931]	(-1.16,0.637]	(-0.448,1.13]	(-1.55,-0.259]	(-1.01,0.509]	(-1.7,-0.344]	4	4	5	4	4	5	6	4	5	4
EIF3M_MOUSE	D3ZAZ0_RAT	Eif3m	Eukaryotic translation initiation factor 3 subunit M	-2.00048	-2.59423	-2.29158	-2.67236	-2.29912	-0.826245	-0.639598	-0.695281	-1.09044	-1.02363	(-2.52,-1.18]	(-3.6,-2.28]	(-2.78,-1.13]	(-2.99,-1.58]	(-2.55,-0.931]	(-1.16,0.637]	(-2.02,-0.448]	(-1.55,-0.259]	(-2.53,-1.01]	(-1.7,-0.344]	3	2	4	3	4	5	5	4	4	4
IF4A1_MOUSE	Q6P3V8_RAT	Eif4a1	Eukaryotic initiation factor 4A-I	1.59689	1.83976	1.50727	2.06588	1.90468	1.9479	1.91843	1.67605	1.68733	1.89965	(1.51,2.85]	(1.67,2.99]	(0.509,2.15]	(1.25,2.66]	(0.689,2.31]	(0.637,2.43]	(1.13,2.7]	(1.03,2.32]	(0.509,2.03]	(1.01,2.37]	6	6	6	6	6	6	7	6	6	6
IF4A2_MOUSE	IF4A2_RAT	Eif4a2	Eukaryotic initiation factor 4A-II	1.12727	1.17175	1.26704	1.3946	1.6216	2.3616	1.9043	1.99126	1.62962	2.17545	(0.165,1.51]	(0.354,1.67]	(0.509,2.15]	(1.25,2.66]	(0.689,2.31]	(0.637,2.43]	(1.13,2.7]	(1.03,2.32]	(0.509,2.03]	(1.01,2.37]	5	5	6	6	6	6	7	6	6	6
IF4A3_MOUSE	IF4A3_RAT	Eif4a3	Eukaryotic initiation factor 4A-III	0.684865	0.916784	0.52045	-0.400683	-0.0737981	0.385608	0.717958	0.214264	-0.303883	0.253619	(0.165,1.51]	(0.354,1.67]	(0.509,2.15]	(-1.58,-0.165]	(-0.931,0.689]	(-1.16,0.637]	(-0.448,1.13]	(-0.259,1.03]	(-1.01,0.509]	(-0.344,1.01]	5	5	6	4	5	5	6	5	5	5
IF4B_MOUSE	Q5RKG9_RAT	Eif4b	Eukaryotic translation initiation factor 4B	-0.37405	-0.22363	0.24423	-0.0851213	-0.315251	1.36871	2.39236	1.66466	2.3847	1.67866	(-1.18,0.165]	(-0.964,0.354]	(-1.13,0.509]	(-0.165,1.25]	(-0.931,0.689]	(0.637,2.43]	(1.13,2.7]	(1.03,2.32]	(2.03,3.54]	(1.01,2.37]	4	4	5	5	5	6	7	6	7	6
IF4E_MOUSE	IF4E_RAT	Eif4e	Eukaryotic translation initiation factor 4E	-1.29683	-2.05639	-1.27269	-0.688409	-0.758148	-0.284732	NA	0.809457	0.481269	0.741362	(-2.52,-1.18]	(-2.28,-0.964]	(-2.78,-1.13]	(-1.58,-0.165]	(-0.931,0.689]	(-1.16,0.637]	NA	(-0.259,1.03]	(-1.01,0.509]	(-0.344,1.01]	3	3	4	4	5	5	0	5	5	5
IF4G1_MOUSE	D3ZU13_RAT	Eif4g1	Eukaryotic translation initiation factor 4 gamma 1	0.610879	0.297884	0.537304	0.962731	1.01667	-0.34428	-0.171602	-0.0803545	-0.00350471	0.0685737	(0.165,1.51]	(-0.964,0.354]	(0.509,2.15]	(-0.165,1.25]	(0.689,2.31]	(-1.16,0.637]	(-0.448,1.13]	(-0.259,1.03]	(-1.01,0.509]	(-0.344,1.01]	5	4	6	5	6	5	6	5	5	5
IF4G2_MOUSE	F1LN59_RAT	Eif4g2	Eukaryotic translation initiation factor 4 gamma 2	-0.704383	-0.741065	-0.812747	-0.582238	-1.20682	-1.56853	-1.0507	-2.29613	-0.871234	-1.10864	(-1.18,0.165]	(-0.964,0.354]	(-1.13,0.509]	(-1.58,-0.165]	(-2.55,-0.931]	(-2.96,-1.16]	(-2.02,-0.448]	(-2.84,-1.55]	(-1.01,0.509]	(-1.7,-0.344]	4	4	5	4	4	4	5	3	5	4
IF4H_MOUSE	IF4H_RAT	Eif4h	Eukaryotic translation initiation factor 4H	-1.07373	NA	-1.14888	NA	-0.0456082	-0.714138	-0.974621	NA	-0.360978	-1.44605	(-1.18,0.165]	NA	(-2.78,-1.13]	NA	(-0.931,0.689]	(-1.16,0.637]	(-2.02,-0.448]	NA	(-1.01,0.509]	(-1.7,-0.344]	4	0	4	0	5	5	5	0	5	4
IF5_MOUSE	IF5_RAT	Eif5	Eukaryotic translation initiation factor 5	-0.266376	-0.577942	-0.553234	0.109194	-0.124073	0.0608967	0.151318	-0.709103	-0.464834	-0.158225	(-1.18,0.165]	(-0.964,0.354]	(-1.13,0.509]	(-0.165,1.25]	(-0.931,0.689]	(-1.16,0.637]	(-0.448,1.13]	(-1.55,-0.259]	(-1.01,0.509]	(-0.344,1.01]	4	4	5	5	5	5	6	4	5	5
IF5A1_MOUSE	IF5A1_RAT	Eif5a	Eukaryotic translation initiation factor 5A-1	0.677953	1.32557	1.03235	0.871301	1.28195	2.50919	2.99858	2.84602	2.80352	3.1743	(0.165,1.51]	(0.354,1.67]	(0.509,2.15]	(-0.165,1.25]	(0.689,2.31]	(2.43,4.23]	(2.7,4.28]	(2.32,3.61]	(2.03,3.54]	(2.37,3.73]	5	5	6	5	6	7	8	7	7	7
IF2P_MOUSE	IF2P_RAT	Eif5b	Eukaryotic translation initiation factor 5B	-0.460006	-0.0356447	-0.477421	-1.17721	0.449467	0.224464	0.858732	1.33837	0.615	0.960217	(-1.18,0.165]	(-0.964,0.354]	(-1.13,0.509]	(-1.58,-0.165]	(-0.931,0.689]	(-1.16,0.637]	(-0.448,1.13]	(1.03,2.32]	(0.509,2.03]	(-0.344,1.01]	4	4	5	4	5	5	6	6	6	5
RNZ2_MOUSE	RNZ2_RAT	Elac2	Zinc phosphodiesterase ELAC protein 2	0.0783728	0.147487	1.39975	-0.0905867	0.158975	-2.22252	-2.74941	-2.48658	-3.75912	-1.96356	(-1.18,0.165]	(-0.964,0.354]	(0.509,2.15]	(-0.165,1.25]	(-0.931,0.689]	(-2.96,-1.16]	(-3.6,-2.02]	(-2.84,-1.55]	(-4.04,-2.53]	(-3.06,-1.7]	4	4	6	5	5	4	4	3	3	3
ELAV1_MOUSE	ELAV1_RAT	Elavl1	ELAV-like protein 1	-0.758571	-0.759026	-0.917555	-0.277179	-1.67805	0.304117	0.234119	0.227065	0.27675	0.161893	(-1.18,0.165]	(-0.964,0.354]	(-1.13,0.509]	(-1.58,-0.165]	(-2.55,-0.931]	(-1.16,0.637]	(-0.448,1.13]	(-0.259,1.03]	(-1.01,0.509]	(-0.344,1.01]	4	4	5	4	4	5	6	5	5	5
ELMO3_MOUSE	ELMO3_RAT	Elmo3	Engulfment and cell motility protein 3	NA	-1.16146	-0.191766	-0.105247	-0.377847	NA	-2.42394	NA	NA	NA	NA	(-2.28,-0.964]	(-1.13,0.509]	(-0.165,1.25]	(-0.931,0.689]	NA	(-3.6,-2.02]	NA	NA	NA	0	3	5	5	5	0	4	0	0	0
ELOB_MOUSE	ELOB_RAT	Elob	Elongin-B	-0.491481	-0.456966	-1.26924	-1.1527	-0.231313	0.117796	-0.254152	-0.934688	-0.16332	0.130206	(-1.18,0.165]	(-0.964,0.354]	(-2.78,-1.13]	(-1.58,-0.165]	(-0.931,0.689]	(-1.16,0.637]	(-0.448,1.13]	(-1.55,-0.259]	(-1.01,0.509]	(-0.344,1.01]	4	4	4	4	5	5	6	4	5	5
ELP1_MOUSE	ELP1_RAT	Elp1	Elongator complex protein 1	-1.45256	-0.263987	-0.505377	-0.465282	-0.0158206	3.19192	3.26946	3.03874	2.73522	3.29507	(-2.52,-1.18]	(-0.964,0.354]	(-1.13,0.509]	(-1.58,-0.165]	(-0.931,0.689]	(2.43,4.23]	(2.7,4.28]	(2.32,3.61]	(2.03,3.54]	(2.37,3.73]	3	4	5	4	5	7	8	7	7	7
ELP2_MOUSE	ELP2_RAT	Elp2	Elongator complex protein 2	0.0824701	0.0452546	-0.283509	1.60936	-0.319996	-0.0507718	0.518915	-1.57436	-0.29495	-0.407653	(-1.18,0.165]	(-0.964,0.354]	(-1.13,0.509]	(1.25,2.66]	(-0.931,0.689]	(-1.16,0.637]	(-0.448,1.13]	(-2.84,-1.55]	(-1.01,0.509]	(-1.7,-0.344]	4	4	5	6	5	5	6	3	5	4
EMC1_MOUSE	D4A994_RAT	Emc1	ER membrane protein complex subunit 1	0.705974	0.514879	0.660615	0.723865	0.677511	0.057228	-0.304621	NA	0.226744	0.380051	(0.165,1.51]	(0.354,1.67]	(0.509,2.15]	(-0.165,1.25]	(-0.931,0.689]	(-1.16,0.637]	(-0.448,1.13]	NA	(-1.01,0.509]	(-0.344,1.01]	5	5	6	5	5	5	6	0	5	5
EMC10_MOUSE	EMC10_RAT	Emc10	ER membrane protein complex subunit 10	NA	NA	NA	-2.01416	-1.99315	NA	NA	-1.85369	-2.94856	NA	NA	NA	NA	(-2.99,-1.58]	(-2.55,-0.931]	NA	NA	(-2.84,-1.55]	(-4.04,-2.53]	NA	0	0	0	3	4	0	0	3	3	0
EMC2_MOUSE	EMC2_RAT	Emc2	ER membrane protein complex subunit 2	NA	0.176643	NA	NA	0.849259	-3.44512	NA	NA	-4.1728	-3.54806	NA	(-0.964,0.354]	NA	NA	(0.689,2.31]	(-4.76,-2.96]	NA	NA	(-5.56,-4.04]	(-4.42,-3.06]	0	4	0	0	6	3	0	0	2	2
EMC3_MOUSE	EMC3_RAT	Emc3	ER membrane protein complex subunit 3	NA	NA	-2.13215	-0.390265	NA	-1.40746	-1.35669	NA	-0.461787	-0.954652	NA	NA	(-2.78,-1.13]	(-1.58,-0.165]	NA	(-2.96,-1.16]	(-2.02,-0.448]	NA	(-1.01,0.509]	(-1.7,-0.344]	0	0	4	4	0	4	5	0	5	4
EMC7_MOUSE	D3ZQL1_RAT	Emc7	ER membrane protein complex subunit 7	-0.590904	-0.280394	-0.830714	-0.531435	-0.584472	-0.560169	-0.297916	-0.0810824	-0.253061	-0.289542	(-1.18,0.165]	(-0.964,0.354]	(-1.13,0.509]	(-1.58,-0.165]	(-0.931,0.689]	(-1.16,0.637]	(-0.448,1.13]	(-0.259,1.03]	(-1.01,0.509]	(-0.344,1.01]	4	4	5	4	5	5	6	5	5	5
EMC8_MOUSE	EMC8_RAT	Emc8	ER membrane protein complex subunit 8	NA	NA	-0.470626	-1.07546	0.537975	NA	NA	NA	NA	NA	NA	NA	(-1.13,0.509]	(-1.58,-0.165]	(-0.931,0.689]	NA	NA	NA	NA	NA	0	0	5	4	5	0	0	0	0	0
EMD_MOUSE	EMD_RAT	Emd	Emerin	-0.187823	0.139377	0.430909	0.00270651	-0.111333	NA	NA	NA	NA	NA	(-1.18,0.165]	(-0.964,0.354]	(-1.13,0.509]	(-0.165,1.25]	(-0.931,0.689]	NA	NA	NA	NA	NA	4	4	5	5	5	0	0	0	0	0
EMIL1_MOUSE	D3Z9E1_RAT	Emilin1	EMILIN-1	NA	-1.78122	-0.395261	-0.0277939	-2.08071	NA	NA	NA	0.641199	0.393556	NA	(-2.28,-0.964]	(-1.13,0.509]	(-0.165,1.25]	(-2.55,-0.931]	NA	NA	NA	(0.509,2.03]	(-0.344,1.01]	0	3	5	5	4	0	0	0	6	5
EMAL2_MOUSE	EMAL2_RAT	Eml2	Echinoderm microtubule-associated protein-like 2	NA	NA	NA	NA	-1.49432	-0.842713	-0.531579	-1.08169	-0.518851	0.184938	NA	NA	NA	NA	(-2.55,-0.931]	(-1.16,0.637]	(-2.02,-0.448]	(-1.55,-0.259]	(-1.01,0.509]	(-0.344,1.01]	0	0	0	0	4	5	5	4	5	5
EMAL4_MOUSE	A0A0G2K2Z0_RAT	Eml4	Echinoderm microtubule-associated protein-like 4	-2.34836	NA	NA	-1.24519	-0.686219	-1.43543	-1.07694	-1.70717	-0.4491	NA	(-2.52,-1.18]	NA	NA	(-1.58,-0.165]	(-0.931,0.689]	(-2.96,-1.16]	(-2.02,-0.448]	(-2.84,-1.55]	(-1.01,0.509]	NA	3	0	0	4	5	4	5	3	5	0
NUCG_MOUSE	Q3V5X8_RAT	Endog	Endonuclease G, mitochondrial	0.472426	0.8957	0.430381	1.11536	0.498787	-0.744278	-0.461504	-0.562711	-0.874404	-0.580939	(0.165,1.51]	(0.354,1.67]	(-1.13,0.509]	(-0.165,1.25]	(-0.931,0.689]	(-1.16,0.637]	(-2.02,-0.448]	(-1.55,-0.259]	(-1.01,0.509]	(-1.7,-0.344]	5	5	5	5	5	5	5	4	5	4
ENASE_MOUSE	D4AE03_RAT	Engase	Cytosolic endo-beta-N-acetylglucosaminidase	NA	NA	-3.13455	-2.83065	NA	-1.14054	0.145579	0.768142	-0.437211	0.514199	NA	NA	(-4.42,-2.78]	(-2.99,-1.58]	NA	(-1.16,0.637]	(-0.448,1.13]	(-0.259,1.03]	(-1.01,0.509]	(-0.344,1.01]	0	0	3	3	0	5	6	5	5	5
ENOA_MOUSE	ENOA_RAT	Eno1	Alpha-enolase	3.30777	3.54881	3.55408	3.85787	3.6264	4.0737	4.33423	4.44716	4.55695	4.52621	(2.85,4.19]	(2.99,4.31]	(2.15,3.8]	(2.66,4.07]	(2.31,3.93]	(2.43,4.23]	(4.28,5.86]	(3.61,4.9]	(3.54,5.06]	(3.73,5.08]	7	7	7	7	7	7	9	8	8	8
AMPE_MOUSE	AMPE_RAT	Enpep	Glutamyl aminopeptidase	0.0933748	-0.098489	0.477643	0.364354	-0.0157939	0.317502	-0.504719	0.641045	-0.0165367	0.309152	(-1.18,0.165]	(-0.964,0.354]	(-1.13,0.509]	(-0.165,1.25]	(-0.931,0.689]	(-1.16,0.637]	(-2.02,-0.448]	(-0.259,1.03]	(-1.01,0.509]	(-0.344,1.01]	4	4	5	5	5	5	5	5	5	5
ENPP1_MOUSE	ENPP1_RAT	Enpp1	Ectonucleotide pyrophosphatase/phosphodiesterase family member 1	NA	NA	NA	NA	-1.45714	0.156701	0.630598	0.0725769	0.141063	0.399053	NA	NA	NA	NA	(-2.55,-0.931]	(-1.16,0.637]	(-0.448,1.13]	(-0.259,1.03]	(-1.01,0.509]	(-0.344,1.01]	0	0	0	0	4	5	6	5	5	5
ENPP3_MOUSE	ENPP3_RAT	Enpp3	Ectonucleotide pyrophosphatase/phosphodiesterase family member 3	-0.363593	NA	-2.86687	0.522646	-1.75089	-2.38607	-0.610797	-1.82689	-1.33165	-1.91249	(-1.18,0.165]	NA	(-4.42,-2.78]	(-0.165,1.25]	(-2.55,-0.931]	(-2.96,-1.16]	(-2.02,-0.448]	(-2.84,-1.55]	(-2.53,-1.01]	(-3.06,-1.7]	4	0	3	5	4	4	5	3	4	3
ENTP5_MOUSE	ENTP5_RAT	Entpd5	Ectonucleoside triphosphate diphosphohydrolase 5	0.429455	-0.206956	0.339241	0.259838	0.193642	1.46932	0.890203	2.40245	0.565801	1.01561	(0.165,1.51]	(-0.964,0.354]	(-1.13,0.509]	(-0.165,1.25]	(-0.931,0.689]	(0.637,2.43]	(-0.448,1.13]	(2.32,3.61]	(0.509,2.03]	(1.01,2.37]	5	4	5	5	5	6	6	7	6	6
ENY2_MOUSE	D3ZWF5_RAT	Eny2	Transcription and mRNA export factor ENY2	2.00851	1.88237	0.932331	NA	-1.37096	-4.05016	NA	NA	-1.65697	NA	(1.51,2.85]	(1.67,2.99]	(0.509,2.15]	NA	(-2.55,-0.931]	(-4.76,-2.96]	NA	NA	(-2.53,-1.01]	NA	6	6	6	0	4	3	0	0	4	0
EPB41_MOUSE	A0A0G2K161_RAT	Epb41	Protein 4.1	-0.819366	-1.47961	-0.676218	-0.933421	-0.951416	-0.93903	-0.835323	-0.38923	-0.768983	-1.59815	(-1.18,0.165]	(-2.28,-0.964]	(-1.13,0.509]	(-1.58,-0.165]	(-2.55,-0.931]	(-1.16,0.637]	(-2.02,-0.448]	(-1.55,-0.259]	(-1.01,0.509]	(-1.7,-0.344]	4	3	5	4	4	5	5	4	5	4
E41L2_MOUSE	D3ZM69_RAT	Epb41l2	Band 4.1-like protein 2	NA	NA	NA	NA	-1.62076	NA	-2.33654	-2.4482	-3.62299	-2.46009	NA	NA	NA	NA	(-2.55,-0.931]	NA	(-3.6,-2.02]	(-2.84,-1.55]	(-4.04,-2.53]	(-3.06,-1.7]	0	0	0	0	4	0	4	3	3	3
E41L5_MOUSE	E41L5_RAT	Epb41l5	Band 4.1-like protein 5	NA	NA	-4.3991	NA	NA	-5.97563	NA	NA	NA	-4.40338	NA	NA	(-4.42,-2.78]	NA	NA	(-6.55,-4.76]	NA	NA	NA	(-4.42,-3.06]	0	0	3	0	0	2	0	0	0	2
HYEP_MOUSE	HYEP_RAT	Ephx1	Epoxide hydrolase 1	2.07235	2.13809	2.21879	2.33553	2.53713	3.7631	4.08937	4.36041	4.52545	4.20625	(1.51,2.85]	(1.67,2.99]	(2.15,3.8]	(1.25,2.66]	(2.31,3.93]	(2.43,4.23]	(2.7,4.28]	(3.61,4.9]	(3.54,5.06]	(3.73,5.08]	6	6	7	6	7	7	8	8	8	8
HYES_MOUSE	HYES_RAT	Ephx2	Bifunctional epoxide hydrolase 2	3.75147	3.90609	4.01566	3.98236	4.32173	-0.398827	-0.507149	0.535758	0.540039	-0.40943	(2.85,4.19]	(2.99,4.31]	(3.8,5.44]	(2.66,4.07]	(3.93,5.55]	(-1.16,0.637]	(-2.02,-0.448]	(-0.259,1.03]	(0.509,2.03]	(-1.7,-0.344]	7	7	8	7	8	5	5	5	6	4
EPMIP_MOUSE	F1M471_RAT	Epm2aip1	EPM2A-interacting protein 1	0.878652	-0.263888	0.587319	-0.237732	NA	-2.44903	NA	-1.31564	NA	NA	(0.165,1.51]	(-0.964,0.354]	(0.509,2.15]	(-1.58,-0.165]	NA	(-2.96,-1.16]	NA	(-1.55,-0.259]	NA	NA	5	4	6	4	0	4	0	4	0	0
EPN1_MOUSE	EPN1_RAT	Epn1	Epsin-1	-1.1906	-1.50722	-1.39921	-1.51253	-1.63964	-2.39938	-1.33211	-2.02897	-1.99299	NA	(-2.52,-1.18]	(-2.28,-0.964]	(-2.78,-1.13]	(-1.58,-0.165]	(-2.55,-0.931]	(-2.96,-1.16]	(-2.02,-0.448]	(-2.84,-1.55]	(-2.53,-1.01]	NA	3	3	4	4	4	4	5	3	4	0
EPS15_MOUSE	E9PSY8_RAT	Eps15	Epidermal growth factor receptor substrate 15	-3.5628	NA	-3.06573	NA	-3.15654	NA	NA	NA	-2.50622	-2.51793	(-3.86,-2.52]	NA	(-4.42,-2.78]	NA	(-4.17,-2.55]	NA	NA	NA	(-2.53,-1.01]	(-3.06,-1.7]	2	0	3	0	3	0	0	0	4	3
EP15R_MOUSE	D3ZJR1_RAT	Eps15l1	Epidermal growth factor receptor substrate 15-like 1	-1.62275	-0.209862	-1.62172	-1.27325	NA	NA	-3.39792	NA	-3.05202	-3.55167	(-2.52,-1.18]	(-0.964,0.354]	(-2.78,-1.13]	(-1.58,-0.165]	NA	NA	(-3.6,-2.02]	NA	(-4.04,-2.53]	(-4.42,-3.06]	3	4	4	4	0	0	4	0	3	2
ES8L2_MOUSE	F7DLY1_RAT	Eps8l2	Epidermal growth factor receptor kinase substrate 8-like protein 2	-1.1739	-1.72963	-1.97384	-1.6462	-1.87245	0.0408275	0.294898	0.476617	0.180711	0.279428	(-1.18,0.165]	(-2.28,-0.964]	(-2.78,-1.13]	(-2.99,-1.58]	(-2.55,-0.931]	(-1.16,0.637]	(-0.448,1.13]	(-0.259,1.03]	(-1.01,0.509]	(-0.344,1.01]	4	3	4	3	4	5	6	5	5	5
ERAP1_MOUSE	ERAP1_RAT	Erap1	Endoplasmic reticulum aminopeptidase 1	-0.082517	0.469292	0.39287	0.472002	0.660663	-1.8038	-1.64293	-1.11663	-1.56026	-1.97214	(-1.18,0.165]	(0.354,1.67]	(-1.13,0.509]	(-0.165,1.25]	(-0.931,0.689]	(-2.96,-1.16]	(-2.02,-0.448]	(-1.55,-0.259]	(-2.53,-1.01]	(-3.06,-1.7]	4	5	5	5	5	4	5	4	4	3
RB6I2_MOUSE	RB6I2_RAT	Erc1	ELKS/Rab6-interacting/CAST family member 1	-0.144812	0.48429	0.120681	0.605862	-0.509149	-0.103199	0.463737	-0.526611	1.42428	1.50089	(-1.18,0.165]	(0.354,1.67]	(-1.13,0.509]	(-0.165,1.25]	(-0.931,0.689]	(-1.16,0.637]	(-0.448,1.13]	(-1.55,-0.259]	(0.509,2.03]	(1.01,2.37]	4	5	5	5	5	5	6	4	6	6
ERGI1_MOUSE	F1LU48_RAT	Ergic1	Endoplasmic reticulum-Golgi intermediate compartment protein 1	-2.20471	-2.3122	-2.34491	-3.47588	NA	-0.239544	0.380059	0.161754	0.0116379	-0.34451	(-2.52,-1.18]	(-3.6,-2.28]	(-2.78,-1.13]	(-4.4,-2.99]	NA	(-1.16,0.637]	(-0.448,1.13]	(-0.259,1.03]	(-1.01,0.509]	(-1.7,-0.344]	3	2	4	2	0	5	6	5	5	4
ERGI2_MOUSE	A0A0G2JYN4_RAT	Ergic2	Endoplasmic reticulum-Golgi intermediate compartment protein 2	1.12513	-0.0967737	0.252416	NA	1.9408	NA	NA	NA	NA	NA	(0.165,1.51]	(-0.964,0.354]	(-1.13,0.509]	NA	(0.689,2.31]	NA	NA	NA	NA	NA	5	4	5	0	6	0	0	0	0	0
ERH_MOUSE	A0A0G2KAN5_RAT	Erh	Enhancer of rudimentary homolog	NA	NA	-6.87411	NA	NA	-3.34292	-2.5722	-3.13723	-2.48905	-1.89152	NA	NA	[-7.72,-6.06]	NA	NA	(-4.76,-2.96]	(-3.6,-2.02]	(-4.13,-2.84]	(-2.53,-1.01]	(-3.06,-1.7]	0	0	1	0	0	3	4	2	4	3
ERLN1_MOUSE	B1WBY7_RAT	Erlin1	Erlin-1	NA	-4.58971	-2.09076	-2.65139	-3.25335	-0.815732	-1.20742	-1.69146	-0.932144	-1.40965	NA	[-4.93,-3.6]	(-2.78,-1.13]	(-2.99,-1.58]	(-4.17,-2.55]	(-1.16,0.637]	(-2.02,-0.448]	(-2.84,-1.55]	(-1.01,0.509]	(-1.7,-0.344]	0	1	4	3	3	5	5	3	5	4
ERLN2_MOUSE	ERLN2_RAT	Erlin2	Erlin-2	0.543799	NA	1.16262	2.32351	1.53959	-0.719978	-0.491227	-1.1893	-0.637467	-0.577032	(0.165,1.51]	NA	(0.509,2.15]	(1.25,2.66]	(0.689,2.31]	(-1.16,0.637]	(-2.02,-0.448]	(-1.55,-0.259]	(-1.01,0.509]	(-1.7,-0.344]	5	0	6	6	6	5	5	4	5	4
ERMP1_MOUSE	ERMP1_RAT	Ermp1	Endoplasmic reticulum metallopeptidase 1	NA	NA	-0.902682	NA	NA	NA	-3.17101	-4.12748	-5.22114	NA	NA	NA	(-1.13,0.509]	NA	NA	NA	(-3.6,-2.02]	(-4.13,-2.84]	(-5.56,-4.04]	NA	0	0	5	0	0	0	4	2	2	0
ERO1A_MOUSE	ERO1A_RAT	Ero1a	ERO1-like protein alpha	0.812456	NA	NA	-0.31634	-1.1394	-1.78946	NA	-3.86609	-1.39601	-0.506183	(0.165,1.51]	NA	NA	(-1.58,-0.165]	(-2.55,-0.931]	(-2.96,-1.16]	NA	(-4.13,-2.84]	(-2.53,-1.01]	(-1.7,-0.344]	5	0	0	4	4	4	0	2	4	4
ERO1B_MOUSE	A0A0G2KAP1_RAT	Ero1b	ERO1-like protein beta	-0.842653	NA	1.17953	-1.41145	-1.69779	NA	NA	NA	-2.36994	-1.49607	(-1.18,0.165]	NA	(0.509,2.15]	(-1.58,-0.165]	(-2.55,-0.931]	NA	NA	NA	(-2.53,-1.01]	(-1.7,-0.344]	4	0	6	4	4	0	0	0	4	4
ERP29_MOUSE	ERP29_RAT	Erp29	Endoplasmic reticulum resident protein 29	NA	NA	NA	NA	-0.290386	2.03787	1.8405	1.96132	2.10775	1.93122	NA	NA	NA	NA	(-0.931,0.689]	(0.637,2.43]	(1.13,2.7]	(1.03,2.32]	(2.03,3.54]	(1.01,2.37]	0	0	0	0	5	6	7	6	7	6
ERP44_MOUSE	Q5VLR5_RAT	Erp44	Endoplasmic reticulum resident protein 44	1.62557	1.20919	1.66095	1.83951	0.885364	0.744695	0.812277	0.703079	0.759427	0.95303	(1.51,2.85]	(0.354,1.67]	(0.509,2.15]	(1.25,2.66]	(0.689,2.31]	(0.637,2.43]	(-0.448,1.13]	(-0.259,1.03]	(0.509,2.03]	(-0.344,1.01]	6	5	6	6	6	6	6	5	6	5
ERRFI_MOUSE	ERRFI_RAT	Errfi1	ERBB receptor feedback inhibitor 1	NA	-1.30056	NA	NA	-1.4558	-2.0297	NA	NA	NA	-2.90683	NA	(-2.28,-0.964]	NA	NA	(-2.55,-0.931]	(-2.96,-1.16]	NA	NA	NA	(-3.06,-1.7]	0	3	0	0	4	4	0	0	0	3
ESTD_MOUSE	ESTD_RAT	Esd	S-formylglutathione hydrolase	1.8083	2.57261	1.48637	2.1375	2.25141	1.41766	1.92509	2.05778	2.10302	1.89952	(1.51,2.85]	(1.67,2.99]	(0.509,2.15]	(1.25,2.66]	(0.689,2.31]	(0.637,2.43]	(1.13,2.7]	(1.03,2.32]	(2.03,3.54]	(1.01,2.37]	6	6	6	6	6	6	7	6	7	6
ESF1_MOUSE	ESF1_RAT	Esf1	ESF1 homolog	-2.96295	NA	NA	NA	-2.72228	NA	NA	NA	NA	NA	(-3.86,-2.52]	NA	NA	NA	(-4.17,-2.55]	NA	NA	NA	NA	NA	2	0	0	0	3	0	0	0	0	0
ESYT1_MOUSE	ESYT1_RAT	Esyt1	Extended synaptotagmin-1	NA	NA	NA	-5.8147	-2.5138	0.919688	0.066111	-1.62665	-0.408048	0.193212	NA	NA	NA	[-5.83,-4.4]	(-2.55,-0.931]	(0.637,2.43]	(-0.448,1.13]	(-2.84,-1.55]	(-1.01,0.509]	(-0.344,1.01]	0	0	0	1	4	6	6	3	5	5
ESYT2_MOUSE	D3ZJ32_RAT	Esyt2	Extended synaptotagmin-2	-0.516873	0.393917	-0.826211	-1.15317	-0.674298	-2.00044	-2.7854	NA	NA	NA	(-1.18,0.165]	(0.354,1.67]	(-1.13,0.509]	(-1.58,-0.165]	(-0.931,0.689]	(-2.96,-1.16]	(-3.6,-2.02]	NA	NA	NA	4	5	5	4	5	4	4	0	0	0
ERF1_MOUSE	ERF1_RAT	Etf1	Eukaryotic peptide chain release factor subunit 1	0.821821	0.960611	0.716622	1.50226	0.115077	0.171967	0.716835	0.455676	0.223438	0.707909	(0.165,1.51]	(0.354,1.67]	(0.509,2.15]	(1.25,2.66]	(-0.931,0.689]	(-1.16,0.637]	(-0.448,1.13]	(-0.259,1.03]	(-1.01,0.509]	(-0.344,1.01]	5	5	6	6	5	5	6	5	5	5
ETFA_MOUSE	ETFA_RAT	Etfa	Electron transfer flavoprotein subunit alpha, mitochondrial	3.96132	4.0224	4.18087	4.39702	4.29161	4.08335	4.469	4.30542	4.77145	4.59795	(2.85,4.19]	(2.99,4.31]	(3.8,5.44]	(4.07,5.49]	(3.93,5.55]	(2.43,4.23]	(4.28,5.86]	(3.61,4.9]	(3.54,5.06]	(3.73,5.08]	7	7	8	8	8	7	9	8	8	8
ETFB_MOUSE	ETFB_RAT	Etfb	Electron transfer flavoprotein subunit beta	3.86128	4.00806	4.27046	4.79948	4.20515	3.55411	4.10618	4.09391	4.8908	4.31873	(2.85,4.19]	(2.99,4.31]	(3.8,5.44]	(4.07,5.49]	(3.93,5.55]	(2.43,4.23]	(2.7,4.28]	(3.61,4.9]	(3.54,5.06]	(3.73,5.08]	7	7	8	8	8	7	8	8	8	8
ETFD_MOUSE	ETFD_RAT	Etfdh	Electron transfer flavoprotein-ubiquinone oxidoreductase, mitochondrial	1.17631	1.47561	1.81664	2.14241	1.41362	2.12958	2.92148	2.35061	2.93732	2.58989	(0.165,1.51]	(0.354,1.67]	(0.509,2.15]	(1.25,2.66]	(0.689,2.31]	(0.637,2.43]	(2.7,4.28]	(2.32,3.61]	(2.03,3.54]	(2.37,3.73]	5	5	6	6	6	6	8	7	7	7
ETFR1_MOUSE	D4AD58_RAT	Etfrf1	Electron transfer flavoprotein regulatory factor 1	NA	NA	NA	NA	-4.99319	-1.68695	-2.73997	NA	-2.80792	-2.15319	NA	NA	NA	NA	(-5.79,-4.17]	(-2.96,-1.16]	(-3.6,-2.02]	NA	(-4.04,-2.53]	(-3.06,-1.7]	0	0	0	0	2	4	4	0	3	3
ETHE1_MOUSE	B0BNJ4_RAT	Ethe1	Persulfide dioxygenase ETHE1, mitochondrial	-0.602296	-0.923329	-0.65775	-0.251809	-0.878826	1.11045	1.69174	2.05376	2.64272	2.29393	(-1.18,0.165]	(-0.964,0.354]	(-1.13,0.509]	(-1.58,-0.165]	(-0.931,0.689]	(0.637,2.43]	(1.13,2.7]	(1.03,2.32]	(2.03,3.54]	(1.01,2.37]	4	4	5	4	5	6	7	6	7	6
EKI2_MOUSE	EKI2_RAT	Etnk2	Ethanolamine kinase 2	NA	-0.859201	-1.63007	NA	-1.37891	-0.286982	0.523798	NA	NA	-0.921246	NA	(-0.964,0.354]	(-2.78,-1.13]	NA	(-2.55,-0.931]	(-1.16,0.637]	(-0.448,1.13]	NA	NA	(-1.7,-0.344]	0	4	4	0	4	5	6	0	0	4
AT2L1_MOUSE	M0R7F6_RAT	Etnppl	Ethanolamine-phosphate phospho-lyase	0.199349	0.282646	0.776151	0.00981343	0.413279	-0.998834	NA	-0.888005	-1.7891	-1.4825	(0.165,1.51]	(-0.964,0.354]	(0.509,2.15]	(-0.165,1.25]	(-0.931,0.689]	(-1.16,0.637]	NA	(-1.55,-0.259]	(-2.53,-1.01]	(-1.7,-0.344]	5	4	6	5	5	5	0	4	4	4
EWS_MOUSE	A0A140UHY3_RAT	Ewsr1	RNA-binding protein EWS	-1.19077	-0.367624	-0.720885	-0.680127	-0.656347	-0.500827	0.423432	-1.05841	-0.267697	0.255097	(-2.52,-1.18]	(-0.964,0.354]	(-1.13,0.509]	(-1.58,-0.165]	(-0.931,0.689]	(-1.16,0.637]	(-0.448,1.13]	(-1.55,-0.259]	(-1.01,0.509]	(-0.344,1.01]	3	4	5	4	5	5	6	4	5	5
EXOC1_MOUSE	A0A0G2K2V5_RAT	Exoc1	Exocyst complex component 1	0.499986	0.505335	-3.01659	0.752719	-0.856907	-1.54126	-3.12431	-1.3183	-3.08651	NA	(0.165,1.51]	(0.354,1.67]	(-4.42,-2.78]	(-0.165,1.25]	(-0.931,0.689]	(-2.96,-1.16]	(-3.6,-2.02]	(-1.55,-0.259]	(-4.04,-2.53]	NA	5	5	3	5	5	4	4	4	3	0
EXOC2_MOUSE	EXOC2_RAT	Exoc2	Exocyst complex component 2	-0.0296682	0.313385	0.00705321	-0.426572	-0.520297	NA	-1.05241	NA	-1.81265	-1.46488	(-1.18,0.165]	(-0.964,0.354]	(-1.13,0.509]	(-1.58,-0.165]	(-0.931,0.689]	NA	(-2.02,-0.448]	NA	(-2.53,-1.01]	(-1.7,-0.344]	4	4	5	4	5	0	5	0	4	4
EXOC3_MOUSE	EXOC3_RAT	Exoc3	Exocyst complex component 3	-0.599899	-0.0428293	-0.506575	-1.71708	-0.387738	NA	NA	NA	-3.66443	-4.17979	(-1.18,0.165]	(-0.964,0.354]	(-1.13,0.509]	(-2.99,-1.58]	(-0.931,0.689]	NA	NA	NA	(-4.04,-2.53]	(-4.42,-3.06]	4	4	5	3	5	0	0	0	3	2
EXOC4_MOUSE	EXOC4_RAT	Exoc4	Exocyst complex component 4	-3.6379	-3.76753	-3.38083	-3.92951	-2.95245	NA	NA	NA	NA	NA	(-3.86,-2.52]	[-4.93,-3.6]	(-4.42,-2.78]	(-4.4,-2.99]	(-4.17,-2.55]	NA	NA	NA	NA	NA	2	1	3	2	3	0	0	0	0	0
EXOC7_MOUSE	EXOC7_RAT	Exoc7	Exocyst complex component 7	NA	NA	NA	NA	-1.46995	NA	NA	NA	NA	NA	NA	NA	NA	NA	(-2.55,-0.931]	NA	NA	NA	NA	NA	0	0	0	0	4	0	0	0	0	0
EXOSX_MOUSE	D4A1X2_RAT	Exosc10	Exosome component 10	NA	NA	-2.28585	-1.61829	-3.30721	0.180347	-0.948575	0.183382	0.434209	-2.21775	NA	NA	(-2.78,-1.13]	(-2.99,-1.58]	(-4.17,-2.55]	(-1.16,0.637]	(-2.02,-0.448]	(-0.259,1.03]	(-1.01,0.509]	(-3.06,-1.7]	0	0	4	3	3	5	5	5	5	3
EXOS2_MOUSE	D3ZBP3_RAT	Exosc2	Exosome complex component RRP4	-3.57219	-3.6298	-3.98395	-5.21101	-3.72664	-4.11679	-3.90494	NA	-4.55715	-4.81106	(-3.86,-2.52]	[-4.93,-3.6]	(-4.42,-2.78]	[-5.83,-4.4]	(-4.17,-2.55]	(-4.76,-2.96]	(-5.18,-3.6]	NA	(-5.56,-4.04]	[-5.79,-4.42]	2	1	3	1	3	3	3	0	2	1
EXOS3_MOUSE	D3ZT51_RAT	Exosc3	Exosome complex component RRP40	NA	NA	NA	NA	0.319831	-3.68999	-5.82194	-4.46561	NA	NA	NA	NA	NA	NA	(-0.931,0.689]	(-4.76,-2.96]	(-6.75,-5.18]	[-5.43,-4.13]	NA	NA	0	0	0	0	5	3	2	1	0	0
EXOS5_MOUSE	F1LSX7_RAT	Exosc5	Exosome complex component RRP46	NA	NA	NA	NA	-3.17215	-2.91715	NA	NA	-2.56602	-2.0248	NA	NA	NA	NA	(-4.17,-2.55]	(-2.96,-1.16]	NA	NA	(-4.04,-2.53]	(-3.06,-1.7]	0	0	0	0	3	4	0	0	3	3
EZRI_MOUSE	EZRI_RAT	Ezr	Ezrin	NA	-0.467299	-1.04471	-3.5468	-1.13182	NA	-1.57318	-4.94508	-1.67708	-1.91594	NA	(-0.964,0.354]	(-1.13,0.509]	(-4.4,-2.99]	(-2.55,-0.931]	NA	(-2.02,-0.448]	[-5.43,-4.13]	(-2.53,-1.01]	(-3.06,-1.7]	0	4	5	2	4	0	5	1	4	3
FA11_MOUSE	A0A0G2K4I9_RAT	F11	Coagulation factor XI	NA	NA	NA	NA	NA	-0.93175	-1.26964	-0.0979689	-0.230679	-0.849578	NA	NA	NA	NA	NA	(-1.16,0.637]	(-2.02,-0.448]	(-0.259,1.03]	(-1.01,0.509]	(-1.7,-0.344]	0	0	0	0	0	5	5	5	5	4
THRB_MOUSE	THRB_RAT	F2	Prothrombin	-0.411084	0.0817449	-1.13098	0.113102	NA	-1.28715	NA	NA	NA	0.784019	(-1.18,0.165]	(-0.964,0.354]	(-1.13,0.509]	(-0.165,1.25]	NA	(-2.96,-1.16]	NA	NA	NA	(-0.344,1.01]	4	4	5	5	0	4	0	0	0	5
FA5_MOUSE	A0A0G2JXI1_RAT	F5	Coagulation factor V	NA	NA	-2.4573	NA	NA	2.57985	2.8017	2.76752	2.41868	3.39166	NA	NA	(-2.78,-1.13]	NA	NA	(2.43,4.23]	(2.7,4.28]	(2.32,3.61]	(2.03,3.54]	(2.37,3.73]	0	0	4	0	0	7	8	7	7	7
FA9_MOUSE	FA9_RAT	F9	Coagulation factor IX	NA	NA	NA	NA	-1.08659	1.63984	1.61371	0.634483	1.83501	2.07462	NA	NA	NA	NA	(-2.55,-0.931]	(0.637,2.43]	(1.13,2.7]	(-0.259,1.03]	(0.509,2.03]	(1.01,2.37]	0	0	0	0	4	6	7	5	6	6
FAAH1_MOUSE	FAAH1_RAT	Faah	Fatty-acid amide hydrolase 1	-0.877534	-1.53744	-0.500767	-1.48147	-0.743097	0.322815	0.819445	0.876334	0.518639	0.744842	(-1.18,0.165]	(-2.28,-0.964]	(-1.13,0.509]	(-1.58,-0.165]	(-0.931,0.689]	(-1.16,0.637]	(-0.448,1.13]	(-0.259,1.03]	(0.509,2.03]	(-0.344,1.01]	4	3	5	4	5	5	6	5	6	5
FABPL_MOUSE	FABPL_RAT	Fabp1	Fatty acid-binding protein, liver	8.20823	8.2574	8.72425	8.31061	8.7881	6.89764	6.51115	6.78221	7.01862	6.79126	(6.87,8.22]	(6.94,8.27]	(7.08,8.74]	(6.9,8.32]	(7.17,8.8]	(6.03,7.83]	(5.86,7.45]	(6.19,7.49]	(6.58,8.11]	(6.44,7.81]	10	10	10	10	10	9	10	10	10	10
FABP4_MOUSE	FABP4_RAT	Fabp4	Fatty acid-binding protein, adipocyte	0.971678	0.330784	-0.252106	-0.0579308	0.37706	4.13767	2.46933	2.61418	2.3973	2.84063	(0.165,1.51]	(-0.964,0.354]	(-1.13,0.509]	(-0.165,1.25]	(-0.931,0.689]	(2.43,4.23]	(1.13,2.7]	(2.32,3.61]	(2.03,3.54]	(2.37,3.73]	5	4	5	5	5	7	7	7	7	7
FABP5_MOUSE	FABP5_RAT	Fabp5	Fatty acid-binding protein 5	0.817621	1.24227	1.62805	1.38031	0.693978	3.53537	3.52541	3.18547	3.16616	3.67429	(0.165,1.51]	(0.354,1.67]	(0.509,2.15]	(1.25,2.66]	(0.689,2.31]	(2.43,4.23]	(2.7,4.28]	(2.32,3.61]	(2.03,3.54]	(2.37,3.73]	5	5	6	6	6	7	8	7	7	7
FABP7_MOUSE	FABP7_RAT	Fabp7	Fatty acid-binding protein, brain	NA	0.764011	1.07036	1.10819	1.86349	2.55233	2.82727	3.19411	2.61697	3.2151	NA	(0.354,1.67]	(0.509,2.15]	(-0.165,1.25]	(0.689,2.31]	(2.43,4.23]	(2.7,4.28]	(2.32,3.61]	(2.03,3.54]	(2.37,3.73]	0	5	6	5	6	7	8	7	7	7
FADD_MOUSE	Q8R2E7_RAT	Fadd	FAS-associated death domain protein	NA	-1.70921	NA	-1.77086	NA	1.62229	2.64192	NA	0.869708	3.37602	NA	(-2.28,-0.964]	NA	(-2.99,-1.58]	NA	(0.637,2.43]	(1.13,2.7]	NA	(0.509,2.03]	(2.37,3.73]	0	3	0	3	0	6	7	0	6	7
FADS1_MOUSE	FADS1_RAT	Fads1	Acyl-CoA (8-3)-desaturase	0.895029	0.902509	1.19581	1.3765	1.43772	-0.0247785	0.648366	0.373012	0.0323692	0.342403	(0.165,1.51]	(0.354,1.67]	(0.509,2.15]	(1.25,2.66]	(0.689,2.31]	(-1.16,0.637]	(-0.448,1.13]	(-0.259,1.03]	(-1.01,0.509]	(-0.344,1.01]	5	5	6	6	6	5	6	5	5	5
FADS2_MOUSE	FADS2_RAT	Fads2	Acyl-CoA 6-desaturase	-0.975802	NA	-0.936462	-1.74311	-1.23242	0.0747683	0.314762	0.299907	-0.121608	-0.217649	(-1.18,0.165]	NA	(-1.13,0.509]	(-2.99,-1.58]	(-2.55,-0.931]	(-1.16,0.637]	(-0.448,1.13]	(-0.259,1.03]	(-1.01,0.509]	(-0.344,1.01]	4	0	5	3	4	5	6	5	5	5
FAF1_MOUSE	FAF1_RAT	Faf1	FAS-associated factor 1	-0.468766	-1.41004	-1.34216	-0.432028	-2.26244	NA	1.47749	0.617472	0.57849	NA	(-1.18,0.165]	(-2.28,-0.964]	(-2.78,-1.13]	(-1.58,-0.165]	(-2.55,-0.931]	NA	(1.13,2.7]	(-0.259,1.03]	(0.509,2.03]	NA	4	3	4	4	4	0	7	5	6	0
FAF2_MOUSE	FAF2_RAT	Faf2	FAS-associated factor 2	NA	-2.29375	-1.99221	-2.12341	-2.12131	NA	NA	NA	-1.75777	-2.92808	NA	(-3.6,-2.28]	(-2.78,-1.13]	(-2.99,-1.58]	(-2.55,-0.931]	NA	NA	NA	(-2.53,-1.01]	(-3.06,-1.7]	0	2	4	3	4	0	0	0	4	3
FAAA_MOUSE	FAAA_RAT	Fah	Fumarylacetoacetase	2.43335	2.90718	2.29936	3.27372	2.69899	3.32575	3.62701	3.46052	3.67384	3.54208	(1.51,2.85]	(1.67,2.99]	(2.15,3.8]	(2.66,4.07]	(2.31,3.93]	(2.43,4.23]	(2.7,4.28]	(2.32,3.61]	(3.54,5.06]	(2.37,3.73]	6	6	7	7	7	7	8	7	8	7
FAHD1_MOUSE	FAHD1_RAT	Fahd1	Acylpyruvase FAHD1, mitochondrial	1.47197	1.42805	1.45257	0.273781	1.51931	1.66741	2.06842	1.85966	2.40628	2.12059	(0.165,1.51]	(0.354,1.67]	(0.509,2.15]	(-0.165,1.25]	(0.689,2.31]	(0.637,2.43]	(1.13,2.7]	(1.03,2.32]	(2.03,3.54]	(1.01,2.37]	5	5	6	5	6	6	7	6	7	6
FAHD2_MOUSE	FAHD2_RAT	Fahd2	Fumarylacetoacetate hydrolase domain-containing protein 2A	-0.0919707	0.0674094	0.37105	-0.0671684	0.437657	1.70237	1.82036	1.55211	1.57278	1.75563	(-1.18,0.165]	(-0.964,0.354]	(-1.13,0.509]	(-0.165,1.25]	(-0.931,0.689]	(0.637,2.43]	(1.13,2.7]	(1.03,2.32]	(0.509,2.03]	(1.01,2.37]	4	4	5	5	5	6	7	6	6	6
NXP20_MOUSE	D4A777_RAT	Fam114a1	Protein Noxp20	-0.617892	0.0100822	-0.24344	-0.933354	-0.852315	NA	-0.315567	-0.235373	0.131664	-1.19225	(-1.18,0.165]	(-0.964,0.354]	(-1.13,0.509]	(-1.58,-0.165]	(-0.931,0.689]	NA	(-0.448,1.13]	(-0.259,1.03]	(-1.01,0.509]	(-1.7,-0.344]	4	4	5	4	5	0	6	5	5	4
F120A_MOUSE	D4AB03_RAT	FAM120A	Constitutive coactivator of PPAR-gamma-like protein 1	2.54742	3.02044	3.08699	2.93685	3.16082	-0.25955	-0.0706904	-0.735309	-0.0631469	-0.461486	(1.51,2.85]	(2.99,4.31]	(2.15,3.8]	(2.66,4.07]	(2.31,3.93]	(-1.16,0.637]	(-0.448,1.13]	(-1.55,-0.259]	(-1.01,0.509]	(-1.7,-0.344]	6	7	7	7	7	5	6	4	5	4
F136A_MOUSE	F136A_RAT	Fam136a	Protein FAM136A	0.298925	0.704976	0.868642	0.817787	1.20557	-0.570428	NA	-0.785262	0.0657398	-0.133747	(0.165,1.51]	(0.354,1.67]	(0.509,2.15]	(-0.165,1.25]	(0.689,2.31]	(-1.16,0.637]	NA	(-1.55,-0.259]	(-1.01,0.509]	(-0.344,1.01]	5	5	6	5	6	5	0	4	5	5
F162A_MOUSE	F162A_RAT	Fam162a	Protein FAM162A	0.0397601	0.0485031	-0.00108849	0.138938	0.102701	1.12992	1.49678	1.26115	1.32032	1.92935	(-1.18,0.165]	(-0.964,0.354]	(-1.13,0.509]	(-0.165,1.25]	(-0.931,0.689]	(0.637,2.43]	(1.13,2.7]	(1.03,2.32]	(0.509,2.03]	(1.01,2.37]	4	4	5	5	5	6	7	6	6	6
F210A_MOUSE	F210A_RAT	Fam210a	Protein FAM210A	-1.64029	NA	-1.96088	-1.48091	-3.41614	NA	NA	-0.960181	-1.61992	NA	(-2.52,-1.18]	NA	(-2.78,-1.13]	(-1.58,-0.165]	(-4.17,-2.55]	NA	NA	(-1.55,-0.259]	(-2.53,-1.01]	NA	3	0	4	4	3	0	0	4	4	0
F210B_MOUSE	B2RYM8_RAT	Fam210b	Protein FAM210B, mitochondrial	-1.45007	-0.740998	-2.20752	-1.19975	-2.31722	-4.3442	1.86477	NA	0.845729	-0.167592	(-2.52,-1.18]	(-0.964,0.354]	(-2.78,-1.13]	(-1.58,-0.165]	(-2.55,-0.931]	(-4.76,-2.96]	(1.13,2.7]	NA	(0.509,2.03]	(-0.344,1.01]	3	4	4	4	4	3	7	0	6	5
F234A_MOUSE	F234A_RAT	Fam234a	Protein FAM234A	NA	NA	-2.09926	-2.70654	-3.23353	0.877852	-0.566468	NA	NA	0.412154	NA	NA	(-2.78,-1.13]	(-2.99,-1.58]	(-4.17,-2.55]	(0.637,2.43]	(-2.02,-0.448]	NA	NA	(-0.344,1.01]	0	0	4	3	3	6	5	0	0	5
FA83H_MOUSE	D3ZRK0_RAT	Fam83h	Protein FAM83H	0.764825	0.391078	0.27596	-0.520451	1.16001	-3.66505	-3.44238	-1.57106	-3.10856	-2.65893	(0.165,1.51]	(0.354,1.67]	(-1.13,0.509]	(-1.58,-0.165]	(0.689,2.31]	(-4.76,-2.96]	(-3.6,-2.02]	(-2.84,-1.55]	(-4.04,-2.53]	(-3.06,-1.7]	5	5	5	4	6	3	4	3	3	3
FA98A_MOUSE	FA98A_RAT	Fam98a	Protein FAM98A	-3.30123	-3.01356	-2.55934	-3.36609	-2.42839	-4.92374	-2.554	-3.81228	-4.33722	-2.87897	(-3.86,-2.52]	(-3.6,-2.28]	(-2.78,-1.13]	(-4.4,-2.99]	(-2.55,-0.931]	(-6.55,-4.76]	(-3.6,-2.02]	(-4.13,-2.84]	(-5.56,-4.04]	(-3.06,-1.7]	2	2	4	2	4	2	4	2	2	3
FARP1_MOUSE	FARP1_RAT	Farp1	FERM, ARHGEF and pleckstrin domain-containing protein 1	1.20495	1.89072	1.81857	0.00615259	-1.41841	NA	-3.54562	-1.8621	NA	-1.2663	(0.165,1.51]	(1.67,2.99]	(0.509,2.15]	(-0.165,1.25]	(-2.55,-0.931]	NA	(-3.6,-2.02]	(-2.84,-1.55]	NA	(-1.7,-0.344]	5	6	6	5	4	0	4	3	0	4
FARP2_MOUSE	D3ZFK8_RAT	Farp2	FERM, ARHGEF and pleckstrin domain-containing protein 2	0.0468258	0.48707	0.726386	-0.159232	1.60014	-1.2995	-1.01138	-1.3537	-1.5881	-1.13571	(-1.18,0.165]	(0.354,1.67]	(0.509,2.15]	(-0.165,1.25]	(0.689,2.31]	(-2.96,-1.16]	(-2.02,-0.448]	(-1.55,-0.259]	(-2.53,-1.01]	(-1.7,-0.344]	4	5	6	5	6	4	5	4	4	4
SYFA_MOUSE	SYFA_RAT	Farsa	Phenylalanine--tRNA ligase alpha subunit	-0.645406	-0.167518	-0.377459	-0.704803	0.000949602	-2.31737	-2.16461	-2.41951	-1.59455	-1.44561	(-1.18,0.165]	(-0.964,0.354]	(-1.13,0.509]	(-1.58,-0.165]	(-0.931,0.689]	(-2.96,-1.16]	(-3.6,-2.02]	(-2.84,-1.55]	(-2.53,-1.01]	(-1.7,-0.344]	4	4	5	4	5	4	4	3	4	4
SYFB_MOUSE	Q68FT7_RAT	Farsb	Phenylalanine--tRNA ligase beta subunit	-0.0221139	0.315359	0.284246	0.213181	0.435587	-0.104547	-0.0653824	-0.305479	-0.0830685	0.0159145	(-1.18,0.165]	(-0.964,0.354]	(-1.13,0.509]	(-0.165,1.25]	(-0.931,0.689]	(-1.16,0.637]	(-0.448,1.13]	(-1.55,-0.259]	(-1.01,0.509]	(-0.344,1.01]	4	4	5	5	5	5	6	4	5	5
FAS_MOUSE	FAS_RAT	Fasn	Fatty acid synthase	2.74143	3.18708	3.56889	3.19983	3.38011	3.20563	3.67809	3.50582	3.60556	3.48704	(1.51,2.85]	(2.99,4.31]	(2.15,3.8]	(2.66,4.07]	(2.31,3.93]	(2.43,4.23]	(2.7,4.28]	(2.32,3.61]	(3.54,5.06]	(2.37,3.73]	6	7	7	7	7	7	8	7	8	7
FBRL_MOUSE	FBRL_RAT	Fbl	rRNA 2'-O-methyltransferase fibrillarin	0.974936	0.835928	1.23564	1.03042	0.964991	0.0301228	-0.108916	0.387569	0.34672	0.199381	(0.165,1.51]	(0.354,1.67]	(0.509,2.15]	(-0.165,1.25]	(0.689,2.31]	(-1.16,0.637]	(-0.448,1.13]	(-0.259,1.03]	(-1.01,0.509]	(-0.344,1.01]	5	5	6	5	6	5	6	5	5	5
FBLN1_MOUSE	D3ZQ25_RAT	Fbln1	Fibulin-1	NA	0.717211	1.225	1.41601	1.41409	NA	NA	NA	NA	NA	NA	(0.354,1.67]	(0.509,2.15]	(1.25,2.66]	(0.689,2.31]	NA	NA	NA	NA	NA	0	5	6	6	6	0	0	0	0	0
F16P1_MOUSE	F16P1_RAT	Fbp1	Fructose-1,6-bisphosphatase 1	2.50266	2.9304	2.78793	3.10497	2.88869	4.33241	4.58507	4.74985	4.72727	4.6772	(1.51,2.85]	(1.67,2.99]	(2.15,3.8]	(2.66,4.07]	(2.31,3.93]	(4.23,6.03]	(4.28,5.86]	(3.61,4.9]	(3.54,5.06]	(3.73,5.08]	6	6	7	7	7	8	9	8	8	8
FCGR2_MOUSE	FCGR2_RAT	Fcgr2	Low affinity immunoglobulin gamma Fc region receptor II	NA	NA	-3.57007	-5.47582	NA	NA	-0.577735	0.820725	0.680972	-0.709682	NA	NA	(-4.42,-2.78]	[-5.83,-4.4]	NA	NA	(-2.02,-0.448]	(-0.259,1.03]	(0.509,2.03]	(-1.7,-0.344]	0	0	3	1	0	0	5	5	6	4
FCHO2_MOUSE	FCHO2_RAT	Fcho2	F-BAR domain only protein 2	-0.950433	NA	-2.30974	-2.14528	NA	NA	-0.915295	-0.949669	-1.64066	-2.56349	(-1.18,0.165]	NA	(-2.78,-1.13]	(-2.99,-1.58]	NA	NA	(-2.02,-0.448]	(-1.55,-0.259]	(-2.53,-1.01]	(-3.06,-1.7]	4	0	4	3	0	0	5	4	4	3
FPPS_MOUSE	FPPS_RAT	Fdps	Farnesyl pyrophosphate synthase	2.40723	2.32857	2.59995	2.20374	2.44239	1.85773	2.05728	2.09854	1.9283	2.29174	(1.51,2.85]	(1.67,2.99]	(2.15,3.8]	(1.25,2.66]	(2.31,3.93]	(0.637,2.43]	(1.13,2.7]	(1.03,2.32]	(0.509,2.03]	(1.01,2.37]	6	6	7	6	7	6	7	6	6	6
ADX_MOUSE	ADX_RAT	Fdx1	Adrenodoxin, mitochondrial	NA	NA	NA	NA	-4.94635	0.457074	NA	0.554226	0.101728	1.36336	NA	NA	NA	NA	(-5.79,-4.17]	(-1.16,0.637]	NA	(-0.259,1.03]	(-1.01,0.509]	(1.01,2.37]	0	0	0	0	2	5	0	5	5	6
ADRO_MOUSE	ADRO_RAT	Fdxr	NADPH:adrenodoxin oxidoreductase, mitochondrial	-0.716743	-0.846992	-0.656048	-0.453994	-0.60734	-0.030636	0.0869045	-0.0152757	0.505724	0.0328587	(-1.18,0.165]	(-0.964,0.354]	(-1.13,0.509]	(-1.58,-0.165]	(-0.931,0.689]	(-1.16,0.637]	(-0.448,1.13]	(-0.259,1.03]	(-1.01,0.509]	(-0.344,1.01]	4	4	5	4	5	5	6	5	5	5
HEMH_MOUSE	D3ZBM3_RAT	Fech	Ferrochelatase, mitochondrial	1.00464	1.1634	1.51753	1.37247	1.38583	-2.93244	-2.48666	-1.59376	-2.72691	-2.0199	(0.165,1.51]	(0.354,1.67]	(0.509,2.15]	(1.25,2.66]	(0.689,2.31]	(-2.96,-1.16]	(-3.6,-2.02]	(-2.84,-1.55]	(-4.04,-2.53]	(-3.06,-1.7]	5	5	6	6	6	4	4	3	3	3
FERM2_MOUSE	A0A0G2JWC7_RAT	Fermt2	Fermitin family homolog 2	1.83244	1.71606	1.9476	2.15432	1.92032	-0.402542	-0.279729	-0.536843	-0.676603	-0.362792	(1.51,2.85]	(1.67,2.99]	(0.509,2.15]	(1.25,2.66]	(0.689,2.31]	(-1.16,0.637]	(-0.448,1.13]	(-1.55,-0.259]	(-1.01,0.509]	(-1.7,-0.344]	6	6	6	6	6	5	6	4	5	4
URP2_MOUSE	B2GVB9_RAT	Fermt3	Fermitin family homolog 3	-0.0613648	-0.280151	-0.0866649	-1.30031	-0.190855	-3.73889	NA	NA	NA	NA	(-1.18,0.165]	(-0.964,0.354]	(-1.13,0.509]	(-1.58,-0.165]	(-0.931,0.689]	(-4.76,-2.96]	NA	NA	NA	NA	4	4	5	4	5	3	0	0	0	0
FETUB_MOUSE	FETUB_RAT	Fetub	Fetuin-B	NA	-1.41005	0.262373	-0.900085	0.286902	-1.21606	-0.687684	-0.511104	0.0471026	-0.559953	NA	(-2.28,-0.964]	(-1.13,0.509]	(-1.58,-0.165]	(-0.931,0.689]	(-2.96,-1.16]	(-2.02,-0.448]	(-1.55,-0.259]	(-1.01,0.509]	(-1.7,-0.344]	0	3	5	4	5	4	5	4	5	4
FIBA_MOUSE	FIBA_RAT	Fga	Fibrinogen alpha chain	2.44022	2.45162	2.49521	2.81104	2.70917	2.6283	2.46955	2.31213	2.51999	2.56789	(1.51,2.85]	(1.67,2.99]	(2.15,3.8]	(2.66,4.07]	(2.31,3.93]	(2.43,4.23]	(1.13,2.7]	(1.03,2.32]	(2.03,3.54]	(2.37,3.73]	6	6	7	7	7	7	7	6	7	7
FIBB_MOUSE	FIBB_RAT	Fgb	Fibrinogen beta chain	1.77834	1.67473	1.56214	2.03265	1.9258	1.99663	2.12992	2.1393	2.47339	2.01091	(1.51,2.85]	(1.67,2.99]	(0.509,2.15]	(1.25,2.66]	(0.689,2.31]	(0.637,2.43]	(1.13,2.7]	(1.03,2.32]	(2.03,3.54]	(1.01,2.37]	6	6	6	6	6	6	7	6	7	6
FIBG_MOUSE	FIBG_RAT	Fgg	Fibrinogen gamma chain	1.39986	1.48948	1.26609	1.86647	1.595	2.24949	2.37886	2.56863	2.48321	2.4091	(0.165,1.51]	(0.354,1.67]	(0.509,2.15]	(1.25,2.66]	(0.689,2.31]	(0.637,2.43]	(1.13,2.7]	(2.32,3.61]	(2.03,3.54]	(2.37,3.73]	5	5	6	6	6	6	7	7	7	7
FGGY_MOUSE	F1LSP9_RAT	Fggy	FGGY carbohydrate kinase domain-containing protein	-0.454959	-0.954427	-0.165284	-0.826188	-0.175226	0.10919	0.0910335	NA	0.30463	0.253228	(-1.18,0.165]	(-0.964,0.354]	(-1.13,0.509]	(-1.58,-0.165]	(-0.931,0.689]	(-1.16,0.637]	(-0.448,1.13]	NA	(-1.01,0.509]	(-0.344,1.01]	4	4	5	4	5	5	6	0	5	5
FUMH_MOUSE	FUMH_RAT	Fh	Fumarate hydratase, mitochondrial	2.61152	2.52475	2.62081	3.13597	3.05181	3.48447	3.53054	3.10488	3.70294	3.66669	(1.51,2.85]	(1.67,2.99]	(2.15,3.8]	(2.66,4.07]	(2.31,3.93]	(2.43,4.23]	(2.7,4.28]	(2.32,3.61]	(3.54,5.06]	(2.37,3.73]	6	6	7	7	7	7	8	7	8	7
FIP1_MOUSE	FIP1_RAT	Fip1l1	Pre-mRNA 3'-end-processing factor FIP1	NA	NA	-1.37333	NA	-1.0341	-2.01592	-1.26614	-0.614316	-0.808555	-1.19678	NA	NA	(-2.78,-1.13]	NA	(-2.55,-0.931]	(-2.96,-1.16]	(-2.02,-0.448]	(-1.55,-0.259]	(-1.01,0.509]	(-1.7,-0.344]	0	0	4	0	4	4	5	4	5	4
FIS1_MOUSE	FIS1_RAT	Fis1	Mitochondrial fission 1 protein	-1.85706	-1.40903	-3.8938	-1.40543	-0.99583	-0.784129	-0.213789	-0.369302	-0.387852	-0.813818	(-2.52,-1.18]	(-2.28,-0.964]	(-4.42,-2.78]	(-1.58,-0.165]	(-2.55,-0.931]	(-1.16,0.637]	(-0.448,1.13]	(-1.55,-0.259]	(-1.01,0.509]	(-1.7,-0.344]	3	3	3	4	4	5	6	4	5	4
FKB15_MOUSE	D4AE06_RAT	Fkbp15	FK506-binding protein 15	-0.0358335	-0.546979	-0.616396	-2.1002	-0.135341	-2.52526	NA	-0.0977816	0.573892	-0.28656	(-1.18,0.165]	(-0.964,0.354]	(-1.13,0.509]	(-2.99,-1.58]	(-0.931,0.689]	(-2.96,-1.16]	NA	(-0.259,1.03]	(0.509,2.03]	(-0.344,1.01]	4	4	5	3	5	4	0	5	6	5
FKBP2_MOUSE	D3ZZR9_RAT	Fkbp2	Peptidyl-prolyl cis-trans isomerase FKBP2	NA	NA	NA	-0.414132	-0.65684	-2.32791	NA	-0.382613	0.661019	-1.63246	NA	NA	NA	(-1.58,-0.165]	(-0.931,0.689]	(-2.96,-1.16]	NA	(-1.55,-0.259]	(0.509,2.03]	(-1.7,-0.344]	0	0	0	4	5	4	0	4	6	4
FKBP3_MOUSE	G3V6L9_RAT	Fkbp3	Peptidyl-prolyl cis-trans isomerase FKBP3	0.461941	0.486568	0.837806	0.960246	0.759467	0.473968	0.587335	0.413931	0.694362	0.709216	(0.165,1.51]	(0.354,1.67]	(0.509,2.15]	(-0.165,1.25]	(0.689,2.31]	(-1.16,0.637]	(-0.448,1.13]	(-0.259,1.03]	(0.509,2.03]	(-0.344,1.01]	5	5	6	5	6	5	6	5	6	5
FKBP4_MOUSE	FKBP4_RAT	Fkbp4	Peptidyl-prolyl cis-trans isomerase FKBP4	-0.192834	-0.0539157	0.466101	-0.0717323	0.0831569	1.03072	1.14412	1.02939	1.28946	1.45224	(-1.18,0.165]	(-0.964,0.354]	(-1.13,0.509]	(-0.165,1.25]	(-0.931,0.689]	(0.637,2.43]	(1.13,2.7]	(-0.259,1.03]	(0.509,2.03]	(1.01,2.37]	4	4	5	5	5	6	7	5	6	6
FKBP5_MOUSE	Q5U2T9_RAT	Fkbp5	Peptidyl-prolyl cis-trans isomerase FKBP5	2.08374	1.29866	2.71613	2.57413	2.20962	-0.211682	-0.40678	0.726553	0.12394	0.630508	(1.51,2.85]	(0.354,1.67]	(2.15,3.8]	(1.25,2.66]	(0.689,2.31]	(-1.16,0.637]	(-0.448,1.13]	(-0.259,1.03]	(-1.01,0.509]	(-0.344,1.01]	6	5	7	6	6	5	6	5	5	5
FKBP8_MOUSE	FKBP8_RAT	Fkbp8	Peptidyl-prolyl cis-trans isomerase FKBP8	-1.37124	-1.66997	-0.575801	-0.307222	-1.17824	-0.541562	-0.081107	-0.214468	0.340307	0.204753	(-2.52,-1.18]	(-2.28,-0.964]	(-1.13,0.509]	(-1.58,-0.165]	(-2.55,-0.931]	(-1.16,0.637]	(-0.448,1.13]	(-0.259,1.03]	(-1.01,0.509]	(-0.344,1.01]	3	3	5	4	4	5	6	5	5	5
FAD1_MOUSE	D4A4P4_RAT	Flad1	FAD synthase	-0.950887	NA	-0.386991	-0.940555	-1.1281	-2.63598	-0.904986	NA	-2.37044	-3.74874	(-1.18,0.165]	NA	(-1.13,0.509]	(-1.58,-0.165]	(-2.55,-0.931]	(-2.96,-1.16]	(-2.02,-0.448]	NA	(-2.53,-1.01]	(-4.42,-3.06]	4	0	5	4	4	4	5	0	4	2
FLII_MOUSE	Q5RKI5_RAT	Flii	Protein flightless-1 homolog	-2.73119	NA	-2.96713	-2.90838	-1.47358	NA	0.0511464	NA	0.273011	-1.00059	(-3.86,-2.52]	NA	(-4.42,-2.78]	(-2.99,-1.58]	(-2.55,-0.931]	NA	(-0.448,1.13]	NA	(-1.01,0.509]	(-1.7,-0.344]	2	0	3	3	4	0	6	0	5	4
FLNA_MOUSE	C0JPT7_RAT	Flna	Filamin-A	-0.0281922	0.0841985	0.248163	-0.180899	-0.0484687	1.44136	1.14755	1.40056	1.24455	1.07501	(-1.18,0.165]	(-0.964,0.354]	(-1.13,0.509]	(-1.58,-0.165]	(-0.931,0.689]	(0.637,2.43]	(1.13,2.7]	(1.03,2.32]	(0.509,2.03]	(1.01,2.37]	4	4	5	4	5	6	7	6	6	6
FLNB_MOUSE	A0A0G2JXT8_RAT	Flnb	Filamin-B	1.7689	1.63588	1.88535	1.98193	1.87106	0.495067	0.584621	0.865177	0.810086	0.687304	(1.51,2.85]	(0.354,1.67]	(0.509,2.15]	(1.25,2.66]	(0.689,2.31]	(-1.16,0.637]	(-0.448,1.13]	(-0.259,1.03]	(0.509,2.03]	(-0.344,1.01]	6	5	6	6	6	5	6	5	6	5
FLOT1_MOUSE	FLOT1_RAT	Flot1	Flotillin-1	1.28725	2.11945	2.03201	1.72284	1.37703	NA	NA	NA	-1.20981	-1.02621	(0.165,1.51]	(1.67,2.99]	(0.509,2.15]	(1.25,2.66]	(0.689,2.31]	NA	NA	NA	(-2.53,-1.01]	(-1.7,-0.344]	5	6	6	6	6	0	0	0	4	4
FLOT2_MOUSE	FLOT2_RAT	Flot2	Flotillin-2	NA	NA	-4.29927	NA	-2.55682	-0.89816	-1.04981	-2.0705	-2.1185	NA	NA	NA	(-4.42,-2.78]	NA	(-4.17,-2.55]	(-1.16,0.637]	(-2.02,-0.448]	(-2.84,-1.55]	(-2.53,-1.01]	NA	0	0	3	0	3	5	5	3	4	0
FMC1_MOUSE	FMC1_RAT	Fmc1	Protein FMC1 homolog	NA	NA	-7.07684	NA	NA	-2.89349	NA	-0.878184	NA	-1.0837	NA	NA	[-7.72,-6.06]	NA	NA	(-2.96,-1.16]	NA	(-1.55,-0.259]	NA	(-1.7,-0.344]	0	0	1	0	0	4	0	4	0	4
FMO1_MOUSE	FMO1_RAT	Fmo1	Dimethylaniline monooxygenase [N-oxide-forming] 1	1.62574	2.19095	2.19871	2.06144	2.2796	-0.25506	0.0468242	-0.214656	0.100768	0.403522	(1.51,2.85]	(1.67,2.99]	(2.15,3.8]	(1.25,2.66]	(0.689,2.31]	(-1.16,0.637]	(-0.448,1.13]	(-0.259,1.03]	(-1.01,0.509]	(-0.344,1.01]	6	6	7	6	6	5	6	5	5	5
FMO4_MOUSE	FMO4_RAT	Fmo4	Dimethylaniline monooxygenase [N-oxide-forming] 4	4.14301	5.15506	2.86248	1.84474	4.57864	NA	-1.11271	-1.63044	-1.69431	NA	(2.85,4.19]	(4.31,5.62]	(2.15,3.8]	(1.25,2.66]	(3.93,5.55]	NA	(-2.02,-0.448]	(-2.84,-1.55]	(-2.53,-1.01]	NA	7	8	7	6	8	0	5	3	4	0
FMO5_MOUSE	FMO5_RAT	Fmo5	Flavin-containing monooxygenase 5	2.50619	2.87696	2.58821	3.20461	3.09584	1.39225	2.26713	2.06645	2.38767	2.48025	(1.51,2.85]	(1.67,2.99]	(2.15,3.8]	(2.66,4.07]	(2.31,3.93]	(0.637,2.43]	(1.13,2.7]	(1.03,2.32]	(2.03,3.54]	(2.37,3.73]	6	6	7	7	7	6	7	6	7	7
FMR1_MOUSE	FMR1_RAT	Fmr1	Synaptic functional regulator FMR1	-1.99504	NA	NA	-2.78334	NA	-1.81845	-1.04726	-0.904363	-1.14361	-1.97941	(-2.52,-1.18]	NA	NA	(-2.99,-1.58]	NA	(-2.96,-1.16]	(-2.02,-0.448]	(-1.55,-0.259]	(-2.53,-1.01]	(-3.06,-1.7]	3	0	0	3	0	4	5	4	4	3
FINC_MOUSE	FINC_RAT	Fn1	Fibronectin	-0.805769	-0.910088	-0.536496	-0.356306	-0.816565	-1.09447	-0.829953	-0.0547121	-0.243048	-0.181642	(-1.18,0.165]	(-0.964,0.354]	(-1.13,0.509]	(-1.58,-0.165]	(-0.931,0.689]	(-1.16,0.637]	(-2.02,-0.448]	(-0.259,1.03]	(-1.01,0.509]	(-0.344,1.01]	4	4	5	4	5	5	5	5	5	5
FND3A_MOUSE	D3ZEA0_RAT	Fndc3a	Fibronectin type-III domain-containing protein 3A	-1.8506	-1.04376	-1.6782	NA	-1.71232	-0.161454	-0.284798	NA	-0.304246	NA	(-2.52,-1.18]	(-2.28,-0.964]	(-2.78,-1.13]	NA	(-2.55,-0.931]	(-1.16,0.637]	(-0.448,1.13]	NA	(-1.01,0.509]	NA	3	3	4	0	4	5	6	0	5	0
FXRD1_MOUSE	D3ZEH2_RAT	Foxred1	FAD-dependent oxidoreductase domain-containing protein 1	NA	1.00613	0.827317	1.34693	NA	-0.910634	-2.45918	NA	-2.46315	-0.930087	NA	(0.354,1.67]	(0.509,2.15]	(1.25,2.66]	NA	(-1.16,0.637]	(-3.6,-2.02]	NA	(-2.53,-1.01]	(-1.7,-0.344]	0	5	6	6	0	5	4	0	4	4
FOLC_MOUSE	M0R401_RAT	Fpgs	Folylpolyglutamate synthase, mitochondrial	NA	NA	-1.78066	NA	NA	NA	NA	NA	NA	NA	NA	NA	(-2.78,-1.13]	NA	NA	NA	NA	NA	NA	NA	0	0	4	0	0	0	0	0	0	0
FTCD_MOUSE	FTCD_RAT	Ftcd	Formimidoyltransferase-cyclodeaminase	0.919383	0.745456	1.11527	1.65309	0.889803	2.50389	3.21981	3.58262	3.76548	3.59819	(0.165,1.51]	(0.354,1.67]	(0.509,2.15]	(1.25,2.66]	(0.689,2.31]	(2.43,4.23]	(2.7,4.28]	(2.32,3.61]	(3.54,5.06]	(2.37,3.73]	5	5	6	6	6	7	8	7	8	7
FRIH_MOUSE	FRIH_RAT	Fth1	Ferritin heavy chain	NA	-1.99059	-1.60449	-2.09172	NA	-0.364393	-0.614932	-0.1637	0.0376234	0.820455	NA	(-2.28,-0.964]	(-2.78,-1.13]	(-2.99,-1.58]	NA	(-1.16,0.637]	(-2.02,-0.448]	(-0.259,1.03]	(-1.01,0.509]	(-0.344,1.01]	0	3	4	3	0	5	5	5	5	5
FUBP1_MOUSE	FUBP1_RAT	Fubp1	Far upstream element-binding protein 1	-0.674328	-1.22663	-0.297275	-1.50523	-0.0553711	0.156384	-0.339944	0.379241	-0.348058	-0.113418	(-1.18,0.165]	(-2.28,-0.964]	(-1.13,0.509]	(-1.58,-0.165]	(-0.931,0.689]	(-1.16,0.637]	(-0.448,1.13]	(-0.259,1.03]	(-1.01,0.509]	(-0.344,1.01]	4	3	5	4	5	5	6	5	5	5
Q3TIX6_MOUSE	G3V829_RAT	Fubp3	Far upstream element (FUSE)-binding protein 3	-0.662689	-0.114603	-0.90309	-0.551824	-0.968014	-0.121188	-1.04722	1.56012	0.815266	1.17687	(-1.18,0.165]	(-0.964,0.354]	(-1.13,0.509]	(-1.58,-0.165]	(-2.55,-0.931]	(-1.16,0.637]	(-2.02,-0.448]	(1.03,2.32]	(0.509,2.03]	(1.01,2.37]	4	4	5	4	4	5	5	6	6	6
FUCM_MOUSE	D4ACG8_RAT	Fuom	Fucose mutarotase	-1.71669	-1.51187	-1.69873	-0.827506	-2.05925	NA	-1.84953	-1.23645	-2.75584	NA	(-2.52,-1.18]	(-2.28,-0.964]	(-2.78,-1.13]	(-1.58,-0.165]	(-2.55,-0.931]	NA	(-2.02,-0.448]	(-1.55,-0.259]	(-4.04,-2.53]	NA	3	3	4	4	4	0	5	4	3	0
FUS_MOUSE	Q5PQK2_RAT	Fus	RNA-binding protein FUS	-1.37065	-1.49766	-1.27594	-1.30329	-1.8293	-1.85144	-1.3499	-1.16041	-0.177004	-1.24666	(-2.52,-1.18]	(-2.28,-0.964]	(-2.78,-1.13]	(-1.58,-0.165]	(-2.55,-0.931]	(-2.96,-1.16]	(-2.02,-0.448]	(-1.55,-0.259]	(-1.01,0.509]	(-1.7,-0.344]	3	3	4	4	4	4	5	4	5	4
FXR1_MOUSE	FXR1_RAT	Fxr1	Fragile X mental retardation syndrome-related protein 1	2.43464	2.12138	2.39989	NA	2.77315	-1.49605	-0.94564	0.33342	-0.926231	-0.205254	(1.51,2.85]	(1.67,2.99]	(2.15,3.8]	NA	(2.31,3.93]	(-2.96,-1.16]	(-2.02,-0.448]	(-0.259,1.03]	(-1.01,0.509]	(-0.344,1.01]	6	6	7	0	7	4	5	5	5	5
FYCO1_MOUSE	D3Z9D2_RAT	Fyco1	FYVE and coiled-coil domain-containing protein 1	0.511587	NA	NA	-0.514052	NA	-0.383381	-1.04358	NA	-0.916544	-0.323083	(0.165,1.51]	NA	NA	(-1.58,-0.165]	NA	(-1.16,0.637]	(-2.02,-0.448]	NA	(-1.01,0.509]	(-0.344,1.01]	5	0	0	4	0	5	5	0	5	5
G3BP1_MOUSE	D3ZYS7_RAT	G3bp1	Ras GTPase-activating protein-binding protein 1	-0.0925457	-0.424891	0.174741	0.311183	0.194283	-0.431094	-0.240737	-0.227421	-0.608463	-0.21206	(-1.18,0.165]	(-0.964,0.354]	(-1.13,0.509]	(-0.165,1.25]	(-0.931,0.689]	(-1.16,0.637]	(-0.448,1.13]	(-0.259,1.03]	(-1.01,0.509]	(-0.344,1.01]	4	4	5	5	5	5	6	5	5	5
G3BP2_MOUSE	Q6AY21_RAT	G3bp2	Ras GTPase-activating protein-binding protein 2	1.79707	1.78433	0.761311	2.09946	0.83335	-1.05996	NA	-0.0405815	-1.57407	-1.13095	(1.51,2.85]	(1.67,2.99]	(0.509,2.15]	(1.25,2.66]	(0.689,2.31]	(-1.16,0.637]	NA	(-0.259,1.03]	(-2.53,-1.01]	(-1.7,-0.344]	6	6	6	6	6	5	0	5	4	4
G6PC1_MOUSE	G6PC1_RAT	G6pc1	Glucose-6-phosphatase catalytic subunit 1	-0.567143	-1.48128	NA	-1.03487	-1.44941	3.14171	2.91935	2.92212	2.35853	3.10412	(-1.18,0.165]	(-2.28,-0.964]	NA	(-1.58,-0.165]	(-2.55,-0.931]	(2.43,4.23]	(2.7,4.28]	(2.32,3.61]	(2.03,3.54]	(2.37,3.73]	4	3	0	4	4	7	8	7	7	7
G6PD1_MOUSE	G6PD_RAT	G6pdx	Glucose-6-phosphate 1-dehydrogenase X	-1.21622	-2.08505	-1.79391	-2.17784	-3.05748	-0.318668	-0.396523	-0.208185	-0.255841	-0.507721	(-2.52,-1.18]	(-2.28,-0.964]	(-2.78,-1.13]	(-2.99,-1.58]	(-4.17,-2.55]	(-1.16,0.637]	(-0.448,1.13]	(-0.259,1.03]	(-1.01,0.509]	(-1.7,-0.344]	3	3	4	3	3	5	6	5	5	4
LYAG_MOUSE	LYAG_RAT	Gaa	Lysosomal alpha-glucosidase	1.10815	0.365606	0.623491	2.62494	1.24525	-0.511531	-2.58	0.262662	2.93003	-1.33085	(0.165,1.51]	(0.354,1.67]	(0.509,2.15]	(1.25,2.66]	(0.689,2.31]	(-1.16,0.637]	(-3.6,-2.02]	(-0.259,1.03]	(2.03,3.54]	(-1.7,-0.344]	5	5	6	6	6	5	4	5	7	4
GAK_MOUSE	GAK_RAT	Gak	Cyclin-G-associated kinase	-0.576695	NA	-0.731577	-0.531446	-1.07559	-0.146956	-0.0399779	0.309606	-0.231707	0.419825	(-1.18,0.165]	NA	(-1.13,0.509]	(-1.58,-0.165]	(-2.55,-0.931]	(-1.16,0.637]	(-0.448,1.13]	(-0.259,1.03]	(-1.01,0.509]	(-0.344,1.01]	4	0	5	4	4	5	6	5	5	5
GALE_MOUSE	GALE_RAT	Gale	UDP-glucose 4-epimerase	-0.29581	-1.30238	-1.18356	-0.136184	-1.06203	NA	NA	-2.23705	-1.02483	-1.66424	(-1.18,0.165]	(-2.28,-0.964]	(-2.78,-1.13]	(-0.165,1.25]	(-2.55,-0.931]	NA	NA	(-2.84,-1.55]	(-2.53,-1.01]	(-1.7,-0.344]	4	3	4	5	4	0	0	3	4	4
GALK1_MOUSE	Q5RKH2_RAT	Galk1	Galactokinase	-0.533515	-1.24154	-1.21883	-0.34694	-0.766869	1.37341	1.77938	1.95622	2.00962	1.99503	(-1.18,0.165]	(-2.28,-0.964]	(-2.78,-1.13]	(-1.58,-0.165]	(-0.931,0.689]	(0.637,2.43]	(1.13,2.7]	(1.03,2.32]	(0.509,2.03]	(1.01,2.37]	4	3	4	4	5	6	7	6	6	6
GALK2_MOUSE	GALK2_RAT	Galk2	N-acetylgalactosamine kinase	0.6313	0.884363	NA	NA	1.22895	-1.05793	NA	-2.51576	-1.30599	-2.02685	(0.165,1.51]	(0.354,1.67]	NA	NA	(0.689,2.31]	(-1.16,0.637]	NA	(-2.84,-1.55]	(-2.53,-1.01]	(-3.06,-1.7]	5	5	0	0	6	5	0	3	4	3
GALM_MOUSE	GALM_RAT	Galm	Galactose mutarotase	1.96734	1.90961	2.55087	2.88516	2.31214	0.568862	0.413446	0.905145	0.901245	0.788829	(1.51,2.85]	(1.67,2.99]	(2.15,3.8]	(2.66,4.07]	(2.31,3.93]	(-1.16,0.637]	(-0.448,1.13]	(-0.259,1.03]	(0.509,2.03]	(-0.344,1.01]	6	6	7	7	7	5	6	5	6	5
GALNS_MOUSE	GALNS_RAT	Galns	N-acetylgalactosamine-6-sulfatase	-1.45319	-1.3574	0.48284	-2.29308	-1.67377	-1.31476	-1.98197	NA	-2.47518	-2.91367	(-2.52,-1.18]	(-2.28,-0.964]	(-1.13,0.509]	(-2.99,-1.58]	(-2.55,-0.931]	(-2.96,-1.16]	(-2.02,-0.448]	NA	(-2.53,-1.01]	(-3.06,-1.7]	3	3	5	3	4	4	5	0	4	3
GALT2_MOUSE	A0A0G2JU25_RAT	Galnt2	Polypeptide N-acetylgalactosaminyltransferase 2	NA	-0.0370087	-0.146868	0.58931	NA	NA	NA	1.98422	NA	-0.194687	NA	(-0.964,0.354]	(-1.13,0.509]	(-0.165,1.25]	NA	NA	NA	(1.03,2.32]	NA	(-0.344,1.01]	0	4	5	5	0	0	0	6	0	5
GALT_MOUSE	GALT_RAT	Galt	Galactose-1-phosphate uridylyltransferase	NA	-2.15883	NA	NA	0.188061	-1.85325	NA	-1.36389	-1.64764	-1.70237	NA	(-2.28,-0.964]	NA	NA	(-0.931,0.689]	(-2.96,-1.16]	NA	(-1.55,-0.259]	(-2.53,-1.01]	(-3.06,-1.7]	0	3	0	0	5	4	0	4	4	3
GAMT_MOUSE	GAMT_RAT	Gamt	Guanidinoacetate N-methyltransferase	-1.95376	-1.70771	-0.716231	-0.540943	-1.23472	0.606768	1.40114	1.1518	1.52558	1.42081	(-2.52,-1.18]	(-2.28,-0.964]	(-1.13,0.509]	(-1.58,-0.165]	(-2.55,-0.931]	(-1.16,0.637]	(1.13,2.7]	(1.03,2.32]	(0.509,2.03]	(1.01,2.37]	3	3	5	4	4	5	7	6	6	6
GANAB_MOUSE	D3ZAN3_RAT	Ganab	Neutral alpha-glucosidase AB	3.20936	3.70683	3.20224	3.71459	3.85783	0.878002	0.76495	1.00668	0.569839	0.930018	(2.85,4.19]	(2.99,4.31]	(2.15,3.8]	(2.66,4.07]	(2.31,3.93]	(0.637,2.43]	(-0.448,1.13]	(-0.259,1.03]	(0.509,2.03]	(-0.344,1.01]	7	7	7	7	7	6	6	5	6	5
GANC_MOUSE	D4A7G5_RAT	Ganc	Neutral alpha-glucosidase C	-1.65984	NA	-2.42481	-1.68066	NA	-4.67457	NA	NA	-4.67636	-4.0887	(-2.52,-1.18]	NA	(-2.78,-1.13]	(-2.99,-1.58]	NA	(-4.76,-2.96]	NA	NA	(-5.56,-4.04]	(-4.42,-3.06]	3	0	4	3	0	3	0	0	2	2
G3P_MOUSE	G3P_RAT	Gapdh	Glyceraldehyde-3-phosphate dehydrogenase	3.21065	4.09981	4.42766	4.19542	4.22121	2.33856	1.00429	1.83164	3.13429	2.84927	(2.85,4.19]	(2.99,4.31]	(3.8,5.44]	(4.07,5.49]	(3.93,5.55]	(0.637,2.43]	(-0.448,1.13]	(1.03,2.32]	(2.03,3.54]	(2.37,3.73]	7	7	8	8	8	6	6	6	7	7
GAPD1_MOUSE	D4A022_RAT	Gapvd1	GTPase-activating protein and VPS9 domain-containing protein 1	1.32561	NA	NA	NA	0.805498	0.190453	-0.391159	-0.506039	0.720473	-0.368786	(0.165,1.51]	NA	NA	NA	(0.689,2.31]	(-1.16,0.637]	(-0.448,1.13]	(-1.55,-0.259]	(0.509,2.03]	(-1.7,-0.344]	5	0	0	0	6	5	6	4	6	4
GAR1_MOUSE	GAR1_RAT	Gar1	H/ACA ribonucleoprotein complex subunit 1	NA	-0.644008	-1.073	0.984795	-1.66758	-2.52884	NA	NA	-2.45802	-1.51868	NA	(-0.964,0.354]	(-1.13,0.509]	(-0.165,1.25]	(-2.55,-0.931]	(-2.96,-1.16]	NA	NA	(-2.53,-1.01]	(-1.7,-0.344]	0	4	5	5	4	4	0	0	4	4
GARS_MOUSE	GARS_RAT	Gars1	Glycine--tRNA ligase	1.00215	-0.222777	1.5633	1.15651	0.0628046	1.29759	1.47054	1.79287	0.937039	0.999451	(0.165,1.51]	(-0.964,0.354]	(0.509,2.15]	(-0.165,1.25]	(-0.931,0.689]	(0.637,2.43]	(1.13,2.7]	(1.03,2.32]	(0.509,2.03]	(-0.344,1.01]	5	4	6	5	5	6	7	6	6	5
PUR2_MOUSE	G3V918_RAT	Gart	Trifunctional purine biosynthetic protein adenosine-3	-0.168728	0.878959	0.488325	0.218247	0.510166	-1.14235	-2.24007	-0.694078	0.0288919	-1.43731	(-1.18,0.165]	(0.354,1.67]	(-1.13,0.509]	(-0.165,1.25]	(-0.931,0.689]	(-1.16,0.637]	(-3.6,-2.02]	(-1.55,-0.259]	(-1.01,0.509]	(-1.7,-0.344]	4	5	5	5	5	5	4	4	5	4
GAS2_MOUSE	G3V857_RAT	Gas2	Growth arrest-specific protein 2	-2.03469	NA	-1.88071	NA	-1.10349	-1.04314	-1.70505	NA	-1.62198	-1.49177	(-2.52,-1.18]	NA	(-2.78,-1.13]	NA	(-2.55,-0.931]	(-1.16,0.637]	(-2.02,-0.448]	NA	(-2.53,-1.01]	(-1.7,-0.344]	3	0	4	0	4	5	5	0	4	4
GATM_MOUSE	GATM_RAT	Gatm	Glycine amidinotransferase, mitochondrial	NA	NA	-0.936609	NA	NA	-0.930392	-0.968329	-0.831107	-1.30651	-0.965142	NA	NA	(-1.13,0.509]	NA	NA	(-1.16,0.637]	(-2.02,-0.448]	(-1.55,-0.259]	(-2.53,-1.01]	(-1.7,-0.344]	0	0	5	0	0	5	5	4	4	4
GLCM_MOUSE	B2RYC9_RAT	Gba	Lysosomal acid glucosylceramidase	-1.01513	-0.723721	-0.645461	-0.484075	-0.445923	-0.163222	-0.414181	NA	-0.920954	-0.632854	(-1.18,0.165]	(-0.964,0.354]	(-1.13,0.509]	(-1.58,-0.165]	(-0.931,0.689]	(-1.16,0.637]	(-0.448,1.13]	NA	(-1.01,0.509]	(-1.7,-0.344]	4	4	5	4	5	5	6	0	5	4
GLGB_MOUSE	A0A0G2JTB2_RAT	Gbe1	1,4-alpha-glucan-branching enzyme	0.843849	1.09543	1.46657	1.12269	1.32329	2.52228	2.63107	2.74058	2.50684	2.34897	(0.165,1.51]	(0.354,1.67]	(0.509,2.15]	(-0.165,1.25]	(0.689,2.31]	(2.43,4.23]	(1.13,2.7]	(2.32,3.61]	(2.03,3.54]	(1.01,2.37]	5	5	6	5	6	7	7	7	7	6
Q6DFZ1_MOUSE	F1M8X9_RAT	Gbf1	Golgi-specific brefeldin A-resistance factor 1	0.137311	0.490688	0.011291	0.1299	-0.503584	0.153053	NA	NA	0.257446	0.491459	(-1.18,0.165]	(0.354,1.67]	(-1.13,0.509]	(-0.165,1.25]	(-0.931,0.689]	(-1.16,0.637]	NA	NA	(-1.01,0.509]	(-0.344,1.01]	4	5	5	5	5	5	0	0	5	5
GBP2_MOUSE	GBP2_RAT	Gbp2	Guanylate-binding protein 2	-0.837346	-1.23879	-1.0988	NA	-0.572665	NA	-3.1398	NA	NA	-4.12656	(-1.18,0.165]	(-2.28,-0.964]	(-1.13,0.509]	NA	(-0.931,0.689]	NA	(-3.6,-2.02]	NA	NA	(-4.42,-3.06]	4	3	5	0	5	0	4	0	0	2
VTDB_MOUSE	VTDB_RAT	Gc	Vitamin D-binding protein	0.859776	1.05922	1.34212	1.10675	1.2607	0.0273556	0.328601	0.518987	0.528314	0.784776	(0.165,1.51]	(0.354,1.67]	(0.509,2.15]	(-0.165,1.25]	(0.689,2.31]	(-1.16,0.637]	(-0.448,1.13]	(-0.259,1.03]	(0.509,2.03]	(-0.344,1.01]	5	5	6	5	6	5	6	5	6	5
KBL_MOUSE	A0A0G2K2Q2_RAT	Gcat	2-amino-3-ketobutyrate coenzyme A ligase, mitochondrial	1.0901	1.27626	1.42674	1.80735	1.38629	0.983054	0.946962	0.986028	1.37019	1.04022	(0.165,1.51]	(0.354,1.67]	(0.509,2.15]	(1.25,2.66]	(0.689,2.31]	(0.637,2.43]	(-0.448,1.13]	(-0.259,1.03]	(0.509,2.03]	(1.01,2.37]	5	5	6	6	6	6	6	5	6	6
GCC2_MOUSE	GCC2_RAT	Gcc2	GRIP and coiled-coil domain-containing protein 2	0.797286	1.62428	0.253913	-0.32666	1.47869	-0.113976	-0.741854	NA	-1.60063	-1.24144	(0.165,1.51]	(0.354,1.67]	(-1.13,0.509]	(-1.58,-0.165]	(0.689,2.31]	(-1.16,0.637]	(-2.02,-0.448]	NA	(-2.53,-1.01]	(-1.7,-0.344]	5	5	5	4	6	5	5	0	4	4
GCDH_MOUSE	D3ZT90_RAT	Gcdh	Glutaryl-CoA dehydrogenase, mitochondrial	2.11876	2.51114	2.78097	2.54798	2.77866	2.2528	2.49191	1.97072	2.46302	2.53459	(1.51,2.85]	(1.67,2.99]	(2.15,3.8]	(1.25,2.66]	(2.31,3.93]	(0.637,2.43]	(1.13,2.7]	(1.03,2.32]	(2.03,3.54]	(2.37,3.73]	6	6	7	6	7	6	7	6	7	7
GCH1_MOUSE	GCH1_RAT	Gch1	GTP cyclohydrolase 1	-0.408365	-0.33804	0.143641	-0.0236589	-0.551039	-3.7196	NA	-3.53132	-1.03753	-2.10846	(-1.18,0.165]	(-0.964,0.354]	(-1.13,0.509]	(-0.165,1.25]	(-0.931,0.689]	(-4.76,-2.96]	NA	(-4.13,-2.84]	(-2.53,-1.01]	(-3.06,-1.7]	4	4	5	5	5	3	0	2	4	3
GFRP_MOUSE	GFRP_RAT	Gchfr	GTP cyclohydrolase 1 feedback regulatory protein	-0.282886	-0.208699	0.274296	0.831391	0.458839	-1.30839	0.260856	0.798011	0.11066	1.02614	(-1.18,0.165]	(-0.964,0.354]	(-1.13,0.509]	(-0.165,1.25]	(-0.931,0.689]	(-2.96,-1.16]	(-0.448,1.13]	(-0.259,1.03]	(-1.01,0.509]	(1.01,2.37]	4	4	5	5	5	4	6	5	5	6
HXK4_MOUSE	HXK4_RAT	Gck	Hexokinase-4	0.0998082	0.250945	-0.0863173	0.215721	0.571661	-0.907149	-0.37393	-0.240645	-0.50366	-0.0920988	(-1.18,0.165]	(-0.964,0.354]	(-1.13,0.509]	(-0.165,1.25]	(-0.931,0.689]	(-1.16,0.637]	(-0.448,1.13]	(-0.259,1.03]	(-1.01,0.509]	(-0.344,1.01]	4	4	5	5	5	5	6	5	5	5
GCKR_MOUSE	GCKR_RAT	Gckr	Glucokinase regulatory protein	1.34676	1.69817	1.98412	1.67408	2.04775	2.29442	2.64474	2.62357	2.65701	2.62501	(0.165,1.51]	(1.67,2.99]	(0.509,2.15]	(1.25,2.66]	(0.689,2.31]	(0.637,2.43]	(1.13,2.7]	(2.32,3.61]	(2.03,3.54]	(2.37,3.73]	5	6	6	6	6	6	7	7	7	7
GSH1_MOUSE	GSH1_RAT	Gclc	Glutamate--cysteine ligase catalytic subunit	-0.00548373	0.424878	0.270491	0.371407	0.320989	0.689336	0.54155	0.842786	0.584482	0.641607	(-1.18,0.165]	(0.354,1.67]	(-1.13,0.509]	(-0.165,1.25]	(-0.931,0.689]	(0.637,2.43]	(-0.448,1.13]	(-0.259,1.03]	(0.509,2.03]	(-0.344,1.01]	4	5	5	5	5	6	6	5	6	5
GSH0_MOUSE	GSH0_RAT	Gclm	Glutamate--cysteine ligase regulatory subunit	0.14569	0.618919	0.506911	0.256335	0.46947	0.673489	0.637809	0.686998	0.59253	0.72098	(-1.18,0.165]	(0.354,1.67]	(-1.13,0.509]	(-0.165,1.25]	(-0.931,0.689]	(0.637,2.43]	(-0.448,1.13]	(-0.259,1.03]	(0.509,2.03]	(-0.344,1.01]	4	5	5	5	5	6	6	5	6	5
GCN1_MOUSE	F1LRI5_RAT	Gcn1	eIF-2-alpha kinase activator GCN1	0.70006	0.596514	0.974848	0.821015	1.10584	1.80921	2.07453	1.97114	2.18768	2.20236	(0.165,1.51]	(0.354,1.67]	(0.509,2.15]	(-0.165,1.25]	(0.689,2.31]	(0.637,2.43]	(1.13,2.7]	(1.03,2.32]	(2.03,3.54]	(1.01,2.37]	5	5	6	5	6	6	7	6	7	6
GUAD_MOUSE	GUAD_RAT	Gda	Guanine deaminase	0.542454	-0.0932266	0.0643268	-0.195778	0.19664	0.518556	0.703592	0.507643	1.18248	0.993912	(0.165,1.51]	(-0.964,0.354]	(-1.13,0.509]	(-1.58,-0.165]	(-0.931,0.689]	(-1.16,0.637]	(-0.448,1.13]	(-0.259,1.03]	(0.509,2.03]	(-0.344,1.01]	5	4	5	4	5	5	6	5	6	5
GDIA_MOUSE	GDIA_RAT	Gdi1	Rab GDP dissociation inhibitor alpha	-0.73803	-1.28748	-1.17328	-0.867861	-0.24996	0.796162	0.761924	0.632976	0.482156	0.166817	(-1.18,0.165]	(-2.28,-0.964]	(-2.78,-1.13]	(-1.58,-0.165]	(-0.931,0.689]	(0.637,2.43]	(-0.448,1.13]	(-0.259,1.03]	(-1.01,0.509]	(-0.344,1.01]	4	3	4	4	5	6	6	5	5	5
GDIB_MOUSE	GDIB_RAT	Gdi2	Rab GDP dissociation inhibitor beta	1.19023	1.27009	1.61586	1.47321	1.5756	1.23581	1.45935	1.36896	1.33129	1.4838	(0.165,1.51]	(0.354,1.67]	(0.509,2.15]	(1.25,2.66]	(0.689,2.31]	(0.637,2.43]	(1.13,2.7]	(1.03,2.32]	(0.509,2.03]	(1.01,2.37]	5	5	6	6	6	6	7	6	6	6
GET3_MOUSE	GET3_RAT	Get3	ATPase GET3	-1.5395	-1.01419	-1.45242	-1.8157	-1.66165	0.00382652	0.324178	-0.0994069	0.312458	0.475109	(-2.52,-1.18]	(-2.28,-0.964]	(-2.78,-1.13]	(-2.99,-1.58]	(-2.55,-0.931]	(-1.16,0.637]	(-0.448,1.13]	(-0.259,1.03]	(-1.01,0.509]	(-0.344,1.01]	3	3	4	3	4	5	6	5	5	5
ALR_MOUSE	ALR_RAT	Gfer	FAD-linked sulfhydryl oxidase ALR	-1.85422	NA	-1.95614	-2.15075	-2.81928	-2.05389	-1.13192	-2.01568	-1.98469	-1.27689	(-2.52,-1.18]	NA	(-2.78,-1.13]	(-2.99,-1.58]	(-4.17,-2.55]	(-2.96,-1.16]	(-2.02,-0.448]	(-2.84,-1.55]	(-2.53,-1.01]	(-1.7,-0.344]	3	0	4	3	3	4	5	3	4	4
EFGM_MOUSE	EFGM_RAT	Gfm1	Elongation factor G, mitochondrial	-1.83211	-2.2433	-2.43576	NA	-1.74215	2.52721	2.37172	2.49001	2.48016	2.29447	(-2.52,-1.18]	(-2.28,-0.964]	(-2.78,-1.13]	NA	(-2.55,-0.931]	(2.43,4.23]	(1.13,2.7]	(2.32,3.61]	(2.03,3.54]	(1.01,2.37]	3	3	4	0	4	7	7	7	7	6
RRF2M_MOUSE	RRF2M_RAT	Gfm2	Ribosome-releasing factor 2, mitochondrial	-1.97601	-1.65394	-1.84595	-1.8171	-1.7587	-0.585712	NA	-1.31715	-1.94807	-0.963316	(-2.52,-1.18]	(-2.28,-0.964]	(-2.78,-1.13]	(-2.99,-1.58]	(-2.55,-0.931]	(-1.16,0.637]	NA	(-1.55,-0.259]	(-2.53,-1.01]	(-1.7,-0.344]	3	3	4	3	4	5	0	4	4	4
GFPT1_MOUSE	GFPT1_RAT	Gfpt1	Glutamine--fructose-6-phosphate aminotransferase [isomerizing] 1	-1.61286	-2.2534	-1.7284	-1.39168	-1.08323	2.61919	1.74587	2.43917	2.2695	2.36759	(-2.52,-1.18]	(-2.28,-0.964]	(-2.78,-1.13]	(-1.58,-0.165]	(-2.55,-0.931]	(2.43,4.23]	(1.13,2.7]	(2.32,3.61]	(2.03,3.54]	(1.01,2.37]	3	3	4	4	4	7	7	7	7	6
GGACT_MOUSE	GGACT_RAT	Ggact	Gamma-glutamylaminecyclotransferase	-1.97079	NA	-2.16831	-1.40392	-1.64582	-3.68974	NA	NA	NA	NA	(-2.52,-1.18]	NA	(-2.78,-1.13]	(-1.58,-0.165]	(-2.55,-0.931]	(-4.76,-2.96]	NA	NA	NA	NA	3	0	4	4	4	3	0	0	0	0
VKGC_MOUSE	VKGC_RAT	Ggcx	Vitamin K-dependent gamma-carboxylase	NA	NA	-2.31067	NA	-2.96496	-0.696705	-1.02639	NA	-1.52039	-1.18511	NA	NA	(-2.78,-1.13]	NA	(-4.17,-2.55]	(-1.16,0.637]	(-2.02,-0.448]	NA	(-2.53,-1.01]	(-1.7,-0.344]	0	0	4	0	3	5	5	0	4	4
GGYF2_MOUSE	B2RYE6_RAT	Gigyf2	GRB10-interacting GYF protein 2	-0.0961679	NA	NA	-0.0625703	-0.943713	1.61367	1.20623	0.788471	0.763519	0.982795	(-1.18,0.165]	NA	NA	(-0.165,1.25]	(-2.55,-0.931]	(0.637,2.43]	(1.13,2.7]	(-0.259,1.03]	(0.509,2.03]	(-0.344,1.01]	4	0	0	5	4	6	7	5	6	5
CXB1_MOUSE	CXB1_RAT	Gjb1	Gap junction beta-1 protein	-1.56137	-1.35803	-1.70887	-1.01904	-0.709011	-2.5947	-1.3692	-1.4767	-0.662388	-2.16574	(-2.52,-1.18]	(-2.28,-0.964]	(-2.78,-1.13]	(-1.58,-0.165]	(-0.931,0.689]	(-2.96,-1.16]	(-2.02,-0.448]	(-1.55,-0.259]	(-1.01,0.509]	(-3.06,-1.7]	3	3	4	4	5	4	5	4	5	3
GLPK_MOUSE	GLPK_RAT	Gk	Glycerol kinase	1.31671	1.39066	1.47596	1.85311	1.79865	1.58631	1.98267	2.22601	1.97461	1.85477	(0.165,1.51]	(0.354,1.67]	(0.509,2.15]	(1.25,2.66]	(0.689,2.31]	(0.637,2.43]	(1.13,2.7]	(1.03,2.32]	(0.509,2.03]	(1.01,2.37]	5	5	6	6	6	6	7	6	6	6
BGAL_MOUSE	D3ZUM4_RAT	Glb1	Beta-galactosidase	NA	0.558188	NA	NA	NA	0.539491	0.160108	0.875511	0.267103	0.908866	NA	(0.354,1.67]	NA	NA	NA	(-1.16,0.637]	(-0.448,1.13]	(-0.259,1.03]	(-1.01,0.509]	(-0.344,1.01]	0	5	0	0	0	5	6	5	5	5
GCSP_MOUSE	A0A0G2JUZ5_RAT	Gldc	Glycine dehydrogenase (decarboxylating), mitochondrial	0.586345	0.788873	0.782183	1.08753	1.15891	0.87465	1.1234	0.703931	0.837279	0.699726	(0.165,1.51]	(0.354,1.67]	(0.509,2.15]	(-0.165,1.25]	(0.689,2.31]	(0.637,2.43]	(-0.448,1.13]	(-0.259,1.03]	(0.509,2.03]	(-0.344,1.01]	5	5	6	5	6	6	6	5	6	5
GSLG1_MOUSE	GSLG1_RAT	Glg1	Golgi apparatus protein 1	0.254698	NA	NA	NA	-0.59087	1.36084	2.01544	NA	1.67608	2.03653	(0.165,1.51]	NA	NA	NA	(-0.931,0.689]	(0.637,2.43]	(1.13,2.7]	NA	(0.509,2.03]	(1.01,2.37]	5	0	0	0	5	6	7	0	6	6
LGUL_MOUSE	LGUL_RAT	Glo1	Lactoylglutathione lyase	3.43904	3.3883	3.54358	3.43008	3.8908	2.21332	2.30356	2.13204	2.17027	2.3065	(2.85,4.19]	(2.99,4.31]	(2.15,3.8]	(2.66,4.07]	(2.31,3.93]	(0.637,2.43]	(1.13,2.7]	(1.03,2.32]	(2.03,3.54]	(1.01,2.37]	7	7	7	7	7	6	7	6	7	6
GLOD4_MOUSE	GLOD4_RAT	Glod4	Glyoxalase domain-containing protein 4	0.599051	0.740293	0.893	0.907668	1.11487	0.0570499	0.367953	0.16093	-0.13938	0.00837719	(0.165,1.51]	(0.354,1.67]	(0.509,2.15]	(-0.165,1.25]	(0.689,2.31]	(-1.16,0.637]	(-0.448,1.13]	(-0.259,1.03]	(-1.01,0.509]	(-0.344,1.01]	5	5	6	5	6	5	6	5	5	5
GLRX1_MOUSE	GLRX1_RAT	Glrx	Glutaredoxin-1	-0.116554	-0.159079	0.210519	0.139581	-0.0715368	1.85766	1.75621	1.56698	1.82693	2.01566	(-1.18,0.165]	(-0.964,0.354]	(-1.13,0.509]	(-0.165,1.25]	(-0.931,0.689]	(0.637,2.43]	(1.13,2.7]	(1.03,2.32]	(0.509,2.03]	(1.01,2.37]	4	4	5	5	5	6	7	6	6	6
GLRX3_MOUSE	GLRX3_RAT	Glrx3	Glutaredoxin-3	0.318965	0.699381	0.300518	0.803139	0.346634	2.36957	2.54283	2.74932	2.59618	2.62855	(0.165,1.51]	(0.354,1.67]	(-1.13,0.509]	(-0.165,1.25]	(-0.931,0.689]	(0.637,2.43]	(1.13,2.7]	(2.32,3.61]	(2.03,3.54]	(2.37,3.73]	5	5	5	5	5	6	7	7	7	7
GLRX5_MOUSE	D4ADD7_RAT	Glrx5	Glutaredoxin-related protein 5, mitochondrial	-0.56999	-0.741453	-0.16917	-0.08023	-0.489744	-0.750385	-0.346374	-0.822696	0.0351579	-0.656886	(-1.18,0.165]	(-0.964,0.354]	(-1.13,0.509]	(-0.165,1.25]	(-0.931,0.689]	(-1.16,0.637]	(-0.448,1.13]	(-1.55,-0.259]	(-1.01,0.509]	(-1.7,-0.344]	4	4	5	5	5	5	6	4	5	4
GLSL_MOUSE	GLSL_RAT	Gls2	Glutaminase liver isoform, mitochondrial	2.51495	2.46404	2.35774	2.90567	2.82329	0.333385	0.629933	-0.401804	0.668438	0.50269	(1.51,2.85]	(1.67,2.99]	(2.15,3.8]	(2.66,4.07]	(2.31,3.93]	(-1.16,0.637]	(-0.448,1.13]	(-1.55,-0.259]	(0.509,2.03]	(-0.344,1.01]	6	6	7	7	7	5	6	4	6	5
GLTD2_MOUSE	E9PTH4_RAT	Gltpd2	Glycolipid transfer protein domain-containing protein 2	NA	NA	NA	NA	NA	NA	NA	NA	NA	NA	NA	NA	NA	NA	NA	NA	NA	NA	NA	NA	0	0	0	0	0	0	0	0	0	0
DHE3_MOUSE	DHE3_RAT	Glud1	Glutamate dehydrogenase 1, mitochondrial	4.2358	4.62437	4.7987	5.20704	4.73926	5.877	6.22872	6.18429	6.33198	6.21616	(4.19,5.53]	(4.31,5.62]	(3.8,5.44]	(4.07,5.49]	(3.93,5.55]	(4.23,6.03]	(5.86,7.45]	(4.9,6.19]	(5.06,6.58]	(5.08,6.44]	8	8	8	8	8	8	10	9	9	9
GLNA_MOUSE	GLNA_RAT	Glul	Glutamine synthetase	2.45486	3.35174	3.59061	3.34899	3.26031	1.46106	1.85591	1.69595	1.88374	2.17662	(1.51,2.85]	(2.99,4.31]	(2.15,3.8]	(2.66,4.07]	(2.31,3.93]	(0.637,2.43]	(1.13,2.7]	(1.03,2.32]	(0.509,2.03]	(1.01,2.37]	6	7	7	7	7	6	7	6	6	6
GLYAT_MOUSE	GLYAT_RAT	Glyat	Glycine N-acyltransferase	2.82209	2.96933	3.16379	3.34458	3.47502	2.26812	2.51807	2.17371	2.30883	2.44268	(1.51,2.85]	(1.67,2.99]	(2.15,3.8]	(2.66,4.07]	(2.31,3.93]	(0.637,2.43]	(1.13,2.7]	(1.03,2.32]	(2.03,3.54]	(2.37,3.73]	6	6	7	7	7	6	7	6	7	7
GLCTK_MOUSE	GLCTK_RAT	Glyctk	Glycerate kinase	1.20771	1.67249	1.77587	1.54264	1.64192	0.917295	0.808629	1.40927	0.94361	1.31695	(0.165,1.51]	(1.67,2.99]	(0.509,2.15]	(1.25,2.66]	(0.689,2.31]	(0.637,2.43]	(-0.448,1.13]	(1.03,2.32]	(0.509,2.03]	(1.01,2.37]	5	6	6	6	6	6	6	6	6	6
GLYR1_MOUSE	GLYR1_RAT	Glyr1	Putative oxidoreductase GLYR1	-2.21085	-3.86064	-2.68102	-2.62019	-2.59876	0.0556595	-0.712831	-0.373037	0.496113	0.255255	(-2.52,-1.18]	[-4.93,-3.6]	(-2.78,-1.13]	(-2.99,-1.58]	(-4.17,-2.55]	(-1.16,0.637]	(-2.02,-0.448]	(-1.55,-0.259]	(-1.01,0.509]	(-0.344,1.01]	3	1	4	3	3	5	5	4	5	5
SAP3_MOUSE	Q6IN37_RAT	Gm2a	Ganglioside GM2 activator	NA	NA	NA	NA	-0.428455	1.79043	1.82355	1.9854	2.06762	1.7576	NA	NA	NA	NA	(-0.931,0.689]	(0.637,2.43]	(1.13,2.7]	(1.03,2.32]	(2.03,3.54]	(1.01,2.37]	0	0	0	0	5	6	7	6	7	6
GMPPA_MOUSE	GMPPA_RAT	Gmppa	Mannose-1-phosphate guanyltransferase alpha	-0.198277	0.625611	0.523023	0.277323	0.108686	1.13888	0.97226	0.956771	1.02999	0.760753	(-1.18,0.165]	(0.354,1.67]	(0.509,2.15]	(-0.165,1.25]	(-0.931,0.689]	(0.637,2.43]	(-0.448,1.13]	(-0.259,1.03]	(0.509,2.03]	(-0.344,1.01]	4	5	6	5	5	6	6	5	6	5
GMPPB_MOUSE	D4A746_RAT	Gmppb	Mannose-1-phosphate guanyltransferase beta	-2.08576	-1.55167	-0.940525	-0.843364	-0.541541	0.69136	0.233107	0.473177	0.464584	0.64185	(-2.52,-1.18]	(-2.28,-0.964]	(-1.13,0.509]	(-1.58,-0.165]	(-0.931,0.689]	(0.637,2.43]	(-0.448,1.13]	(-0.259,1.03]	(-1.01,0.509]	(-0.344,1.01]	3	3	5	4	5	6	6	5	5	5
GUAA_MOUSE	GUAA_RAT	Gmps	GMP synthase [glutamine-hydrolyzing]	-1.61265	-1.25119	-2.03844	-0.782482	-1.4102	-1.71689	-0.0793679	-2.86787	-1.83089	-2.03881	(-2.52,-1.18]	(-2.28,-0.964]	(-2.78,-1.13]	(-1.58,-0.165]	(-2.55,-0.931]	(-2.96,-1.16]	(-0.448,1.13]	(-4.13,-2.84]	(-2.53,-1.01]	(-3.06,-1.7]	3	3	4	4	4	4	6	2	4	3
GNA11_MOUSE	GNA11_RAT	Gna11	Guanine nucleotide-binding protein subunit alpha-11	-0.92539	-4.3163	NA	-1.84754	-2.38158	-1.44034	NA	-1.62397	-3.09491	-2.87427	(-1.18,0.165]	[-4.93,-3.6]	NA	(-2.99,-1.58]	(-2.55,-0.931]	(-2.96,-1.16]	NA	(-2.84,-1.55]	(-4.04,-2.53]	(-3.06,-1.7]	4	1	0	3	4	4	0	3	3	3
GNA13_MOUSE	GNA13_RAT	Gna13	Guanine nucleotide-binding protein subunit alpha-13	-1.60345	NA	NA	-2.85867	-0.706752	-1.74123	NA	-0.477572	-1.62645	-1.68237	(-2.52,-1.18]	NA	NA	(-2.99,-1.58]	(-0.931,0.689]	(-2.96,-1.16]	NA	(-1.55,-0.259]	(-2.53,-1.01]	(-1.7,-0.344]	3	0	0	3	5	4	0	4	4	4
GNAI2_MOUSE	GNAI2_RAT	Gnai2	Guanine nucleotide-binding protein G(i) subunit alpha-2	-1.70124	-1.40509	0.440166	-1.5127	-1.26468	1.31695	-0.258034	0.49246	1.62444	-1.80837	(-2.52,-1.18]	(-2.28,-0.964]	(-1.13,0.509]	(-1.58,-0.165]	(-2.55,-0.931]	(0.637,2.43]	(-0.448,1.13]	(-0.259,1.03]	(0.509,2.03]	(-3.06,-1.7]	3	3	5	4	4	6	6	5	6	3
GNAQ_MOUSE	GNAQ_RAT	Gnaq	Guanine nucleotide-binding protein G(q) subunit alpha	NA	NA	NA	-3.93248	-3.86938	NA	NA	NA	NA	NA	NA	NA	NA	(-4.4,-2.99]	(-4.17,-2.55]	NA	NA	NA	NA	NA	0	0	0	2	3	0	0	0	0	0
GNAS1_MOUSE	GNAS1_RAT	Gnas	Guanine nucleotide-binding protein G(s) subunit alpha isoforms XLas	NA	NA	NA	NA	NA	-2.35555	NA	NA	-1.21022	-1.23979	NA	NA	NA	NA	NA	(-2.96,-1.16]	NA	NA	(-2.53,-1.01]	(-1.7,-0.344]	0	0	0	0	0	4	0	0	4	4
GBB1_MOUSE	GBB1_RAT	Gnb1	Guanine nucleotide-binding protein G(I)/G(S)/G(T) subunit beta-1	0.83219	-0.51685	-0.110817	0.475694	-0.196725	-1.41025	0.377255	0.0162933	0.0293354	-0.171879	(0.165,1.51]	(-0.964,0.354]	(-1.13,0.509]	(-0.165,1.25]	(-0.931,0.689]	(-2.96,-1.16]	(-0.448,1.13]	(-0.259,1.03]	(-1.01,0.509]	(-0.344,1.01]	5	4	5	5	5	4	6	5	5	5
GLCNE_MOUSE	GLCNE_RAT	Gne	Bifunctional UDP-N-acetylglucosamine 2-epimerase/N-acetylmannosamine kinase	-0.658564	-0.486955	-0.753501	0.467082	-0.300274	1.05374	0.934556	0.906257	0.341406	0.582267	(-1.18,0.165]	(-0.964,0.354]	(-1.13,0.509]	(-0.165,1.25]	(-0.931,0.689]	(0.637,2.43]	(-0.448,1.13]	(-0.259,1.03]	(-1.01,0.509]	(-0.344,1.01]	4	4	5	5	5	6	6	5	5	5
GBG12_MOUSE	G3V6P8_RAT	Gng12	Guanine nucleotide-binding protein G(I)/G(S)/G(O) subunit gamma-12	NA	NA	NA	NA	NA	-0.331371	NA	NA	-0.330187	0.346404	NA	NA	NA	NA	NA	(-1.16,0.637]	NA	NA	(-1.01,0.509]	(-0.344,1.01]	0	0	0	0	0	5	0	0	5	5
NOG2_MOUSE	Q4KLJ3_RAT	Gnl2	Nucleolar GTP-binding protein 2	NA	NA	-1.12979	-2.70019	NA	-1.64393	NA	NA	NA	0.373613	NA	NA	(-1.13,0.509]	(-2.99,-1.58]	NA	(-2.96,-1.16]	NA	NA	NA	(-0.344,1.01]	0	0	5	3	0	4	0	0	0	5
GNL3_MOUSE	GNL3_RAT	Gnl3	Guanine nucleotide-binding protein-like 3	NA	NA	-0.174201	NA	-2.28051	NA	-3.38464	NA	-4.1292	-3.80971	NA	NA	(-1.13,0.509]	NA	(-2.55,-0.931]	NA	(-3.6,-2.02]	NA	(-5.56,-4.04]	(-4.42,-3.06]	0	0	5	0	4	0	4	0	2	2
GNMT_MOUSE	GNMT_RAT	Gnmt	Glycine N-methyltransferase	3.93058	4.65579	4.39098	5.28139	4.32603	2.13051	2.5304	2.26632	2.79523	2.84885	(2.85,4.19]	(4.31,5.62]	(3.8,5.44]	(4.07,5.49]	(3.93,5.55]	(0.637,2.43]	(1.13,2.7]	(1.03,2.32]	(2.03,3.54]	(2.37,3.73]	7	8	8	8	8	6	7	6	7	7
GNA1_MOUSE	B1H249_RAT	Gnpnat1	Glucosamine 6-phosphate N-acetyltransferase	3.37892	4.2672	3.80004	3.99529	4.2525	0.694163	0.687845	0.424095	0.291877	0.639973	(2.85,4.19]	(2.99,4.31]	(3.8,5.44]	(2.66,4.07]	(3.93,5.55]	(0.637,2.43]	(-0.448,1.13]	(-0.259,1.03]	(-1.01,0.509]	(-0.344,1.01]	7	7	8	7	8	6	6	5	5	5
GNS_MOUSE	Q32KJ5_RAT	Gns	N-acetylglucosamine-6-sulfatase	-1.82297	-2.65546	-2.16913	NA	NA	-0.995254	-0.768691	-0.258701	-1.36483	-0.665777	(-2.52,-1.18]	(-3.6,-2.28]	(-2.78,-1.13]	NA	NA	(-1.16,0.637]	(-2.02,-0.448]	(-1.55,-0.259]	(-2.53,-1.01]	(-1.7,-0.344]	3	2	4	0	0	5	5	4	4	4
GOGA2_MOUSE	GOGA2_RAT	Golga2	Golgin subfamily A member 2	1.41035	0.352007	0.570726	-0.43925	1.61e-05	-2.48395	-2.66637	-1.03724	-1.54979	-2.34287	(0.165,1.51]	(-0.964,0.354]	(0.509,2.15]	(-1.58,-0.165]	(-0.931,0.689]	(-2.96,-1.16]	(-3.6,-2.02]	(-1.55,-0.259]	(-2.53,-1.01]	(-3.06,-1.7]	5	4	6	4	5	4	4	4	4	3
GOGA3_MOUSE	D3ZLD5_RAT	Golga3	Golgin subfamily A member 3	2.83053	3.50115	2.11582	2.29361	3.51489	-0.789279	NA	NA	NA	-1.04325	(1.51,2.85]	(2.99,4.31]	(0.509,2.15]	(1.25,2.66]	(2.31,3.93]	(-1.16,0.637]	NA	NA	NA	(-1.7,-0.344]	6	7	6	6	7	5	0	0	0	4
GOGA4_MOUSE	GOGA4_RAT	Golga4	Golgin subfamily A member 4	0.606545	0.0312875	0.474212	0.95846	-0.878629	0.568678	1.88568	-0.522617	1.18389	2.14071	(0.165,1.51]	(-0.964,0.354]	(-1.13,0.509]	(-0.165,1.25]	(-0.931,0.689]	(-1.16,0.637]	(1.13,2.7]	(-1.55,-0.259]	(0.509,2.03]	(1.01,2.37]	5	4	5	5	5	5	7	4	6	6
GOGA5_MOUSE	GOGA5_RAT	Golga5	Golgin subfamily A member 5	-1.77255	NA	-1.02753	-1.22026	-3.058	0.336449	-0.013749	-0.188439	0.394312	0.542792	(-2.52,-1.18]	NA	(-1.13,0.509]	(-1.58,-0.165]	(-4.17,-2.55]	(-1.16,0.637]	(-0.448,1.13]	(-0.259,1.03]	(-1.01,0.509]	(-0.344,1.01]	3	0	5	4	3	5	6	5	5	5
E9PVZ8_MOUSE	A0A0G2JWG6_RAT	Golgb1	Golgi autoantigen, golgin subfamily b, macrogolgin 1	0.768564	0.790292	0.743855	0.630307	0.0709107	1.45709	0.810584	-1.7751	0.253759	1.24259	(0.165,1.51]	(0.354,1.67]	(0.509,2.15]	(-0.165,1.25]	(-0.931,0.689]	(0.637,2.43]	(-0.448,1.13]	(-2.84,-1.55]	(-1.01,0.509]	(1.01,2.37]	5	5	6	5	5	6	6	3	5	6
GOLI4_MOUSE	GOLI4_RAT	Golim4	Golgi integral membrane protein 4	-4.41343	NA	NA	NA	NA	NA	0.804639	0.328626	0.884153	1.05773	[-5.21,-3.86]	NA	NA	NA	NA	NA	(-0.448,1.13]	(-0.259,1.03]	(0.509,2.03]	(1.01,2.37]	1	0	0	0	0	0	6	5	6	6
GOLP3_MOUSE	GOLP3_RAT	Golph3	Golgi phosphoprotein 3	0.910093	1.03545	0.697069	1.78599	1.4123	NA	NA	NA	NA	NA	(0.165,1.51]	(0.354,1.67]	(0.509,2.15]	(1.25,2.66]	(0.689,2.31]	NA	NA	NA	NA	NA	5	5	6	6	6	0	0	0	0	0
GOPC_MOUSE	B4F775_RAT	Gopc	Golgi-associated PDZ and coiled-coil motif-containing protein	NA	NA	-2.07216	NA	NA	-1.41452	NA	NA	NA	-0.344404	NA	NA	(-2.78,-1.13]	NA	NA	(-2.96,-1.16]	NA	NA	NA	(-1.7,-0.344]	0	0	4	0	0	4	0	0	0	4
GORS2_MOUSE	GORS2_RAT	Gorasp2	Golgi reassembly-stacking protein 2	0.131021	-0.397127	-0.599842	-0.839647	-0.620443	-0.0155731	NA	NA	-0.171254	0.032751	(-1.18,0.165]	(-0.964,0.354]	(-1.13,0.509]	(-1.58,-0.165]	(-0.931,0.689]	(-1.16,0.637]	NA	NA	(-1.01,0.509]	(-0.344,1.01]	4	4	5	4	5	5	0	0	5	5
GOSR1_MOUSE	GOSR1_RAT	Gosr1	Golgi SNAP receptor complex member 1	NA	NA	-0.531687	NA	NA	NA	NA	NA	NA	NA	NA	NA	(-1.13,0.509]	NA	NA	NA	NA	NA	NA	NA	0	0	5	0	0	0	0	0	0	0
GOSR2_MOUSE	GOSR2_RAT	Gosr2	Golgi SNAP receptor complex member 2	NA	NA	NA	NA	NA	0.244427	-0.174335	0.12474	NA	0.0211326	NA	NA	NA	NA	NA	(-1.16,0.637]	(-0.448,1.13]	(-0.259,1.03]	NA	(-0.344,1.01]	0	0	0	0	0	5	6	5	0	5
AATC_MOUSE	AATC_RAT	Got1	Aspartate aminotransferase, cytoplasmic	3.21496	3.57223	3.3551	3.94992	3.72771	2.70485	2.90082	3.21999	3.59656	3.04754	(2.85,4.19]	(2.99,4.31]	(2.15,3.8]	(2.66,4.07]	(2.31,3.93]	(2.43,4.23]	(2.7,4.28]	(2.32,3.61]	(3.54,5.06]	(2.37,3.73]	7	7	7	7	7	7	8	7	8	7
AATM_MOUSE	AATM_RAT	Got2	Aspartate aminotransferase, mitochondrial	4.4995	4.74883	4.70661	4.97073	4.94856	4.59843	5.15322	4.89176	5.16506	5.1044	(4.19,5.53]	(4.31,5.62]	(3.8,5.44]	(4.07,5.49]	(3.93,5.55]	(4.23,6.03]	(4.28,5.86]	(3.61,4.9]	(5.06,6.58]	(5.08,6.44]	8	8	8	8	8	8	9	8	9	9
GPAT1_MOUSE	GPAT1_RAT	Gpam	Glycerol-3-phosphate acyltransferase 1, mitochondrial	-1.30029	-1.11319	-1.04519	-0.271508	-0.914028	-0.396132	-0.722843	-0.999402	0.124666	-0.639101	(-2.52,-1.18]	(-2.28,-0.964]	(-1.13,0.509]	(-1.58,-0.165]	(-0.931,0.689]	(-1.16,0.637]	(-2.02,-0.448]	(-1.55,-0.259]	(-1.01,0.509]	(-1.7,-0.344]	3	3	5	4	5	5	5	4	5	4
GPCP1_MOUSE	GPCP1_RAT	Gpcpd1	Glycerophosphocholine phosphodiesterase GPCPD1	1.66602	2.59509	1.60469	2.8274	3.01769	-1.25906	NA	NA	-0.171883	NA	(1.51,2.85]	(1.67,2.99]	(0.509,2.15]	(2.66,4.07]	(2.31,3.93]	(-2.96,-1.16]	NA	NA	(-1.01,0.509]	NA	6	6	6	7	7	4	0	0	5	0
GPDA_MOUSE	GPDA_RAT	Gpd1	Glycerol-3-phosphate dehydrogenase [NAD(+)], cytoplasmic	1.48699	1.92399	2.17863	2.10193	1.95834	2.5925	2.80384	2.63415	3.19338	3.18741	(0.165,1.51]	(1.67,2.99]	(2.15,3.8]	(1.25,2.66]	(0.689,2.31]	(2.43,4.23]	(2.7,4.28]	(2.32,3.61]	(2.03,3.54]	(2.37,3.73]	5	6	7	6	6	7	8	7	7	7
GPDM_MOUSE	GPDM_RAT	Gpd2	Glycerol-3-phosphate dehydrogenase, mitochondrial	0.238228	1.11663	0.646681	0.662456	0.785314	-0.487069	-0.293193	-0.78155	-0.232017	-0.158388	(0.165,1.51]	(0.354,1.67]	(0.509,2.15]	(-0.165,1.25]	(0.689,2.31]	(-1.16,0.637]	(-0.448,1.13]	(-1.55,-0.259]	(-1.01,0.509]	(-0.344,1.01]	5	5	6	5	6	5	6	4	5	5
GEPH_MOUSE	GEPH_RAT	Gphn	Gephyrin	-2.06383	-2.58832	-1.2731	-2.04324	-1.4527	-0.820134	-0.272168	-0.189364	-0.677883	-0.373404	(-2.52,-1.18]	(-3.6,-2.28]	(-2.78,-1.13]	(-2.99,-1.58]	(-2.55,-0.931]	(-1.16,0.637]	(-0.448,1.13]	(-0.259,1.03]	(-1.01,0.509]	(-1.7,-0.344]	3	2	4	3	4	5	6	5	5	4
G6PI_MOUSE	G6PI_RAT	Gpi	Glucose-6-phosphate isomerase	1.00499	1.13888	1.19345	0.920218	1.48648	1.02908	1.06503	1.02561	1.00724	1.27029	(0.165,1.51]	(0.354,1.67]	(0.509,2.15]	(-0.165,1.25]	(0.689,2.31]	(0.637,2.43]	(-0.448,1.13]	(-0.259,1.03]	(0.509,2.03]	(1.01,2.37]	5	5	6	5	6	6	6	5	6	6
PHLD_MOUSE	PHLD_RAT	Gpld1	Phosphatidylinositol-glycan-specific phospholipase D	NA	NA	-1.19347	-0.70102	NA	1.7031	1.22653	1.27347	1.23134	1.35976	NA	NA	(-2.78,-1.13]	(-1.58,-0.165]	NA	(0.637,2.43]	(1.13,2.7]	(1.03,2.32]	(0.509,2.03]	(1.01,2.37]	0	0	4	4	0	6	7	6	6	6
GRIN3_MOUSE	D3ZF21_RAT	Gprin3	G protein-regulated inducer of neurite outgrowth 3	-2.09119	-3.15108	-2.02257	-2.98451	-1.69924	NA	1.03848	0.766019	0.0769334	0.915305	(-2.52,-1.18]	(-3.6,-2.28]	(-2.78,-1.13]	(-2.99,-1.58]	(-2.55,-0.931]	NA	(-0.448,1.13]	(-0.259,1.03]	(-1.01,0.509]	(-0.344,1.01]	3	2	4	3	4	0	6	5	5	5
CSN1_MOUSE	CSN1_RAT	Gps1	COP9 signalosome complex subunit 1	-1.77253	-2.82921	-2.288	-1.4415	-1.88523	-0.621058	-0.900911	-0.774575	-0.269944	-0.647996	(-2.52,-1.18]	(-3.6,-2.28]	(-2.78,-1.13]	(-1.58,-0.165]	(-2.55,-0.931]	(-1.16,0.637]	(-2.02,-0.448]	(-1.55,-0.259]	(-1.01,0.509]	(-1.7,-0.344]	3	2	4	4	4	5	5	4	5	4
ALAT1_MOUSE	ALAT1_RAT	Gpt	Alanine aminotransferase 1	1.88736	2.13361	2.42497	2.58436	2.71178	0.448056	0.62526	0.320355	1.52945	1.05217	(1.51,2.85]	(1.67,2.99]	(2.15,3.8]	(1.25,2.66]	(2.31,3.93]	(-1.16,0.637]	(-0.448,1.13]	(-0.259,1.03]	(0.509,2.03]	(1.01,2.37]	6	6	7	6	7	5	6	5	6	6
ALAT2_MOUSE	Q7TP13_RAT	Gpt2	Alanine aminotransferase 2	0.892696	0.713668	1.28899	0.890451	1.02487	-2.75729	NA	-2.49566	NA	NA	(0.165,1.51]	(0.354,1.67]	(0.509,2.15]	(-0.165,1.25]	(0.689,2.31]	(-2.96,-1.16]	NA	(-2.84,-1.55]	NA	NA	5	5	6	5	6	4	0	3	0	0
GPX1_MOUSE	GPX1_RAT	Gpx1	Glutathione peroxidase 1	3.63697	3.77723	3.71693	4.22133	3.94363	3.08366	3.35943	3.51112	3.52151	3.59109	(2.85,4.19]	(2.99,4.31]	(2.15,3.8]	(4.07,5.49]	(3.93,5.55]	(2.43,4.23]	(2.7,4.28]	(2.32,3.61]	(2.03,3.54]	(2.37,3.73]	7	7	7	8	8	7	8	7	7	7
GPX3_MOUSE	GPX3_RAT	Gpx3	Glutathione peroxidase 3	-0.982677	-1.5618	-1.51083	NA	-1.03201	-2.1371	-1.49418	NA	-2.24534	NA	(-1.18,0.165]	(-2.28,-0.964]	(-2.78,-1.13]	NA	(-2.55,-0.931]	(-2.96,-1.16]	(-2.02,-0.448]	NA	(-2.53,-1.01]	NA	4	3	4	0	4	4	5	0	4	0
GPX4_MOUSE	GPX4_RAT	Gpx4	Phospholipid hydroperoxide glutathione peroxidase	-0.176256	-0.0943973	0.219211	0.300983	0.0685104	2.04273	2.04007	2.1262	2.04037	1.85173	(-1.18,0.165]	(-0.964,0.354]	(-1.13,0.509]	(-0.165,1.25]	(-0.931,0.689]	(0.637,2.43]	(1.13,2.7]	(1.03,2.32]	(2.03,3.54]	(1.01,2.37]	4	4	5	5	5	6	7	6	7	6
GRB14_MOUSE	GRB14_RAT	Grb14	Growth factor receptor-bound protein 14	-0.00699247	-0.566839	-0.73001	-1.35632	-3.02678	-1.05674	NA	-1.18685	-2.50622	-0.931317	(-1.18,0.165]	(-0.964,0.354]	(-1.13,0.509]	(-1.58,-0.165]	(-4.17,-2.55]	(-1.16,0.637]	NA	(-1.55,-0.259]	(-2.53,-1.01]	(-1.7,-0.344]	4	4	5	4	3	5	0	4	4	4
GRB2_MOUSE	GRB2_RAT	Grb2	Growth factor receptor-bound protein 2	NA	NA	0.211708	-0.991755	-2.65902	-0.326876	NA	1.19131	-1.05366	-0.80003	NA	NA	(-1.13,0.509]	(-1.58,-0.165]	(-4.17,-2.55]	(-1.16,0.637]	NA	(1.03,2.32]	(-2.53,-1.01]	(-1.7,-0.344]	0	0	5	4	3	5	0	6	4	4
GRHPR_MOUSE	B0BN46_RAT	Grhpr	Glyoxylate reductase/hydroxypyruvate reductase	1.402	2.11677	1.53318	2.08244	1.77845	3.13553	3.46634	3.69219	4.11809	3.88794	(0.165,1.51]	(1.67,2.99]	(0.509,2.15]	(1.25,2.66]	(0.689,2.31]	(2.43,4.23]	(2.7,4.28]	(3.61,4.9]	(3.54,5.06]	(3.73,5.08]	5	6	6	6	6	7	8	8	8	8
GRAP1_MOUSE	GRAP1_RAT	Gripap1	GRIP1-associated protein 1	1.97017	1.34867	0.804608	1.61238	-0.680628	-0.753876	-1.58694	NA	-2.0129	-1.12724	(1.51,2.85]	(0.354,1.67]	(0.509,2.15]	(1.25,2.66]	(-0.931,0.689]	(-1.16,0.637]	(-2.02,-0.448]	NA	(-2.53,-1.01]	(-1.7,-0.344]	6	5	6	6	5	5	5	0	4	4
GRPE1_MOUSE	GRPE1_RAT	Grpel1	GrpE protein homolog 1, mitochondrial	0.162577	0.871527	0.840465	1.122	0.736491	0.673219	0.553236	0.959148	0.77407	0.870326	(-1.18,0.165]	(0.354,1.67]	(0.509,2.15]	(-0.165,1.25]	(0.689,2.31]	(0.637,2.43]	(-0.448,1.13]	(-0.259,1.03]	(0.509,2.03]	(-0.344,1.01]	4	5	6	5	6	6	6	5	6	5
GRSF1_MOUSE	F1LRK4_RAT	Grsf1	G-rich sequence factor 1	0.7154	0.667421	0.981162	0.868241	1.04829	-2.03539	-3.94217	NA	NA	-1.76174	(0.165,1.51]	(0.354,1.67]	(0.509,2.15]	(-0.165,1.25]	(0.689,2.31]	(-2.96,-1.16]	(-5.18,-3.6]	NA	NA	(-3.06,-1.7]	5	5	6	5	6	4	3	0	0	3
GSDMD_MOUSE	A0A096MJ11_RAT	Gsdmd	Gasdermin-D	-1.6618	-3.37488	-2.82481	NA	-1.83742	-1.81416	NA	NA	-2.55275	-1.64332	(-2.52,-1.18]	(-3.6,-2.28]	(-4.42,-2.78]	NA	(-2.55,-0.931]	(-2.96,-1.16]	NA	NA	(-4.04,-2.53]	(-1.7,-0.344]	3	2	3	0	4	4	0	0	3	4
GELS_MOUSE	GELS_RAT	Gsn	Gelsolin	0.24823	1.15285	0.565389	0.0410773	-0.656891	0.463274	NA	0.784722	0.865215	-0.746512	(0.165,1.51]	(0.354,1.67]	(0.509,2.15]	(-0.165,1.25]	(-0.931,0.689]	(-1.16,0.637]	NA	(-0.259,1.03]	(0.509,2.03]	(-1.7,-0.344]	5	5	6	5	5	5	0	5	6	4
ERF3A_MOUSE	Q6AYD5_RAT	Gspt1	Eukaryotic peptide chain release factor GTP-binding subunit ERF3A	0.729064	-0.180049	0.127401	-0.85752	-0.618094	0.819442	0.836669	0.509422	0.472132	0.363644	(0.165,1.51]	(-0.964,0.354]	(-1.13,0.509]	(-1.58,-0.165]	(-0.931,0.689]	(0.637,2.43]	(-0.448,1.13]	(-0.259,1.03]	(-1.01,0.509]	(-0.344,1.01]	5	4	5	4	5	6	6	5	5	5
GSHR_MOUSE	GSHR_RAT	Gsr	Glutathione reductase, mitochondrial	0.768522	0.864674	0.221484	0.337329	0.816624	0.510819	1.03972	0.95611	1.27461	1.19464	(0.165,1.51]	(0.354,1.67]	(-1.13,0.509]	(-0.165,1.25]	(0.689,2.31]	(-1.16,0.637]	(-0.448,1.13]	(-0.259,1.03]	(0.509,2.03]	(1.01,2.37]	5	5	5	5	6	5	6	5	6	6
GSHB_MOUSE	GSHB_RAT	Gss	Glutathione synthetase	0.0165873	-0.496648	-1.00791	0.262608	0.00137705	-0.840272	0.224663	0.433573	0.0387567	-0.606011	(-1.18,0.165]	(-0.964,0.354]	(-1.13,0.509]	(-0.165,1.25]	(-0.931,0.689]	(-1.16,0.637]	(-0.448,1.13]	(-0.259,1.03]	(-1.01,0.509]	(-1.7,-0.344]	4	4	5	5	5	5	6	5	5	4
GSTA3_MOUSE	A0A0G2JTB1_RAT	Gsta3	Glutathione S-transferase A3	5.83115	6.24119	5.99163	5.95029	6.74019	1.87729	1.99338	2.00446	0.960227	2.19894	(5.53,6.87]	(5.62,6.94]	(5.44,7.08]	(5.49,6.9]	(5.55,7.17]	(0.637,2.43]	(1.13,2.7]	(1.03,2.32]	(0.509,2.03]	(1.01,2.37]	9	9	9	9	9	6	7	6	6	6
GSTA4_MOUSE	GSTA4_RAT	Gsta4	Glutathione S-transferase A4	0.746358	0.781605	1.08977	1.27915	1.58455	2.79249	2.87717	2.91436	2.03068	2.62966	(0.165,1.51]	(0.354,1.67]	(0.509,2.15]	(1.25,2.66]	(0.689,2.31]	(2.43,4.23]	(2.7,4.28]	(2.32,3.61]	(2.03,3.54]	(2.37,3.73]	5	5	6	6	6	7	8	7	7	7
GSTK1_MOUSE	GSTK1_RAT	Gstk1	Glutathione S-transferase kappa 1	1.67104	1.94572	1.79034	2.08882	2.33332	2.37941	2.11491	2.2071	2.62245	2.58916	(1.51,2.85]	(1.67,2.99]	(0.509,2.15]	(1.25,2.66]	(2.31,3.93]	(0.637,2.43]	(1.13,2.7]	(1.03,2.32]	(2.03,3.54]	(2.37,3.73]	6	6	6	6	7	6	7	6	7	7
GSTM1_MOUSE	GSTM1_RAT	Gstm1	Glutathione S-transferase Mu 1	5.64107	6.00888	6.00905	5.94472	6.09264	6.17388	6.70763	6.44838	7.42973	6.60031	(5.53,6.87]	(5.62,6.94]	(5.44,7.08]	(5.49,6.9]	(5.55,7.17]	(6.03,7.83]	(5.86,7.45]	(6.19,7.49]	(6.58,8.11]	(6.44,7.81]	9	9	9	9	9	9	10	10	10	10
GSTM2_MOUSE	GSTM2_RAT	Gstm2	Glutathione S-transferase Mu 2	0.468934	1.41451	1.25218	1.47852	1.19757	2.84861	2.92704	3.32227	3.43809	3.1432	(0.165,1.51]	(0.354,1.67]	(0.509,2.15]	(1.25,2.66]	(0.689,2.31]	(2.43,4.23]	(2.7,4.28]	(2.32,3.61]	(2.03,3.54]	(2.37,3.73]	5	5	6	6	6	7	8	7	7	7
GSTM5_MOUSE	GSTM5_RAT	Gstm5	Glutathione S-transferase Mu 5	NA	NA	-1.63641	NA	-2.58906	NA	-1.31195	NA	-1.31195	NA	NA	NA	(-2.78,-1.13]	NA	(-4.17,-2.55]	NA	(-2.02,-0.448]	NA	(-2.53,-1.01]	NA	0	0	4	0	3	0	5	0	4	0
GSTM7_MOUSE	GSTM7_RAT	Gstm7	Glutathione S-transferase Mu 7	-0.569989	NA	0.192658	-0.5113	-0.380813	-0.677178	-0.40937	-0.0878521	0.750997	0.114902	(-1.18,0.165]	NA	(-1.13,0.509]	(-1.58,-0.165]	(-0.931,0.689]	(-1.16,0.637]	(-0.448,1.13]	(-0.259,1.03]	(0.509,2.03]	(-0.344,1.01]	4	0	5	4	5	5	6	5	6	5
GSTO1_MOUSE	GSTO1_RAT	Gsto1	Glutathione S-transferase omega-1	1.90569	2.09703	2.02176	2.34006	2.1099	1.13818	1.71148	1.5869	2.39208	1.82318	(1.51,2.85]	(1.67,2.99]	(0.509,2.15]	(1.25,2.66]	(0.689,2.31]	(0.637,2.43]	(1.13,2.7]	(1.03,2.32]	(2.03,3.54]	(1.01,2.37]	6	6	6	6	6	6	7	6	7	6
GSTP1_MOUSE	GSTP1_RAT	Gstp1	Glutathione S-transferase P 1	6.53856	6.34247	6.7984	7.0377	6.87196	-0.442643	0.352781	0.693781	1.50426	0.523723	(5.53,6.87]	(5.62,6.94]	(5.44,7.08]	(6.9,8.32]	(5.55,7.17]	(-1.16,0.637]	(-0.448,1.13]	(-0.259,1.03]	(0.509,2.03]	(-0.344,1.01]	9	9	9	10	9	5	6	5	6	5
GSTT1_MOUSE	GSTT1_RAT	Gstt1	Glutathione S-transferase theta-1	2.3033	2.70432	2.28671	2.93218	2.65511	0.668031	0.736687	0.326121	0.95758	0.98249	(1.51,2.85]	(1.67,2.99]	(2.15,3.8]	(2.66,4.07]	(2.31,3.93]	(0.637,2.43]	(-0.448,1.13]	(-0.259,1.03]	(0.509,2.03]	(-0.344,1.01]	6	6	7	7	7	6	6	5	6	5
GSTT2_MOUSE	GSTT2_RAT	Gstt2	Glutathione S-transferase theta-2	3.20284	3.01868	3.18576	3.14458	3.52676	3.20913	3.60255	3.7585	3.25872	3.83572	(2.85,4.19]	(2.99,4.31]	(2.15,3.8]	(2.66,4.07]	(2.31,3.93]	(2.43,4.23]	(2.7,4.28]	(3.61,4.9]	(2.03,3.54]	(3.73,5.08]	7	7	7	7	7	7	8	8	7	8
GSTT3_MOUSE	D3Z8I7_RAT	Gstt3	Glutathione S-transferase theta-3	-0.20299	0.378494	-0.0555636	0.371553	0.265958	-1.25905	-0.814339	-1.39023	-1.03193	-0.892733	(-1.18,0.165]	(0.354,1.67]	(-1.13,0.509]	(-0.165,1.25]	(-0.931,0.689]	(-2.96,-1.16]	(-2.02,-0.448]	(-1.55,-0.259]	(-2.53,-1.01]	(-1.7,-0.344]	4	5	5	5	5	4	5	4	4	4
MAAI_MOUSE	MAAI_RAT	Gstz1	Maleylacetoacetate isomerase	2.53414	3.10028	2.79732	2.8383	2.90544	3.10612	3.8237	3.20283	4.01628	4.11192	(1.51,2.85]	(2.99,4.31]	(2.15,3.8]	(2.66,4.07]	(2.31,3.93]	(2.43,4.23]	(2.7,4.28]	(2.32,3.61]	(3.54,5.06]	(3.73,5.08]	6	7	7	7	7	7	8	7	8	8
T2FA_MOUSE	T2FA_RAT	Gtf2f1	General transcription factor IIF subunit 1	NA	NA	NA	NA	NA	1.61326	1.82983	-0.799391	0.892654	-0.939077	NA	NA	NA	NA	NA	(0.637,2.43]	(1.13,2.7]	(-1.55,-0.259]	(0.509,2.03]	(-1.7,-0.344]	0	0	0	0	0	6	7	4	6	4
GTF2I_MOUSE	GTF2I_RAT	Gtf2i	General transcription factor II-I	0.530125	NA	NA	-1.0505	1.31052	-3.19222	NA	NA	-2.98123	-3.60253	(0.165,1.51]	NA	NA	(-1.58,-0.165]	(0.689,2.31]	(-4.76,-2.96]	NA	NA	(-4.04,-2.53]	(-4.42,-3.06]	5	0	0	4	6	3	0	0	3	2
TF3C4_MOUSE	D3ZD80_RAT	Gtf3c4	General transcription factor 3C polypeptide 4	-0.587929	NA	-0.68765	-0.849235	NA	NA	NA	NA	NA	NA	(-1.18,0.165]	NA	(-1.13,0.509]	(-1.58,-0.165]	NA	NA	NA	NA	NA	NA	4	0	5	4	0	0	0	0	0	0
GTPB1_MOUSE	GTPB1_RAT	Gtpbp1	GTP-binding protein 1	-0.855854	NA	-0.727996	-0.256313	0.158614	-2.19693	-2.74409	NA	-3.13098	-4.01787	(-1.18,0.165]	NA	(-1.13,0.509]	(-1.58,-0.165]	(-0.931,0.689]	(-2.96,-1.16]	(-3.6,-2.02]	NA	(-4.04,-2.53]	(-4.42,-3.06]	4	0	5	4	5	4	4	0	3	2
GTPB6_MOUSE	D3ZLF0_RAT	Gtpbp6	Putative GTP-binding protein 6	-0.504327	NA	-1.20972	-1.35736	-1.94262	NA	NA	NA	NA	NA	(-1.18,0.165]	NA	(-2.78,-1.13]	(-1.58,-0.165]	(-2.55,-0.931]	NA	NA	NA	NA	NA	4	0	4	4	4	0	0	0	0	0
GCYA1_MOUSE	GCYA1_RAT	Gucy1a1	Guanylate cyclase soluble subunit alpha-1	NA	NA	-4.25627	NA	-3.65657	-1.78689	-1.54588	-3.35574	-3.46881	-2.40362	NA	NA	(-4.42,-2.78]	NA	(-4.17,-2.55]	(-2.96,-1.16]	(-2.02,-0.448]	(-4.13,-2.84]	(-4.04,-2.53]	(-3.06,-1.7]	0	0	3	0	3	4	5	2	3	3
KGUA_MOUSE	E9PTV0_RAT	Guk1	Guanylate kinase	-0.295407	0.0356227	0.323105	0.0469972	-0.980776	-0.812362	-0.374343	-0.209673	-1.08499	-1.19065	(-1.18,0.165]	(-0.964,0.354]	(-1.13,0.509]	(-0.165,1.25]	(-2.55,-0.931]	(-1.16,0.637]	(-0.448,1.13]	(-0.259,1.03]	(-2.53,-1.01]	(-1.7,-0.344]	4	4	5	5	4	5	6	5	4	4
GGLO_MOUSE	GGLO_RAT	Gulo	L-gulonolactone oxidase	1.91376	2.19317	2.46957	2.19705	2.46452	1.80961	2.29199	2.08161	2.73865	2.57868	(1.51,2.85]	(1.67,2.99]	(2.15,3.8]	(1.25,2.66]	(2.31,3.93]	(0.637,2.43]	(1.13,2.7]	(1.03,2.32]	(2.03,3.54]	(2.37,3.73]	6	6	7	6	7	6	7	6	7	7
BGLR_MOUSE	BGLR_RAT	Gusb	Beta-glucuronidase	-1.40684	-1.259	-0.972399	-1.02073	-0.703992	-0.661784	-0.352189	-0.339095	-0.0595431	-0.597703	(-2.52,-1.18]	(-2.28,-0.964]	(-1.13,0.509]	(-1.58,-0.165]	(-0.931,0.689]	(-1.16,0.637]	(-0.448,1.13]	(-1.55,-0.259]	(-1.01,0.509]	(-1.7,-0.344]	3	3	5	4	5	5	6	4	5	4
GLYG_MOUSE	GLYG_RAT	Gyg1	Glycogenin-1	-0.488962	NA	-0.567317	NA	NA	-1.29228	-2.07748	-2.07463	-1.62652	-1.39074	(-1.18,0.165]	NA	(-1.13,0.509]	NA	NA	(-2.96,-1.16]	(-3.6,-2.02]	(-2.84,-1.55]	(-2.53,-1.01]	(-1.7,-0.344]	4	0	5	0	0	4	4	3	4	4
GYS2_MOUSE	GYS2_RAT	Gys2	Glycogen [starch] synthase, liver	-0.205464	-0.256315	0.138429	-0.304582	0.94379	0.122186	0.300484	1.00155	0.145994	0.326406	(-1.18,0.165]	(-0.964,0.354]	(-1.13,0.509]	(-1.58,-0.165]	(0.689,2.31]	(-1.16,0.637]	(-0.448,1.13]	(-0.259,1.03]	(-1.01,0.509]	(-0.344,1.01]	4	4	5	4	6	5	6	5	5	5
H10_MOUSE	H10_RAT	H1-0	Histone H1.0	0.689978	0.0865516	1.02725	-0.466486	NA	-2.57117	-3.06516	-2.00502	-2.50864	-2.41346	(0.165,1.51]	(-0.964,0.354]	(0.509,2.15]	(-1.58,-0.165]	NA	(-2.96,-1.16]	(-3.6,-2.02]	(-2.84,-1.55]	(-2.53,-1.01]	(-3.06,-1.7]	5	4	6	4	0	4	4	3	4	3
H14_MOUSE	H14_RAT	H1-4	Histone H1.4	-0.115771	0.524651	0.637276	-1.18692	0.856056	NA	NA	NA	NA	NA	(-1.18,0.165]	(0.354,1.67]	(0.509,2.15]	(-1.58,-0.165]	(0.689,2.31]	NA	NA	NA	NA	NA	4	5	6	4	6	0	0	0	0	0
H4_MOUSE	H4_RAT	H4f16	Histone H4	2.34103	2.88861	2.54751	2.92787	3.18172	5.56323	5.92122	5.84435	5.85035	5.97955	(1.51,2.85]	(1.67,2.99]	(2.15,3.8]	(2.66,4.07]	(2.31,3.93]	(4.23,6.03]	(5.86,7.45]	(4.9,6.19]	(5.06,6.58]	(5.08,6.44]	6	6	7	7	7	8	10	9	9	9
G6PE_MOUSE	D4A7D7_RAT	H6pd	GDH/6PGL endoplasmic bifunctional protein	0.682404	0.541612	0.43537	0.829679	0.923756	0.338954	0.395634	0.879319	0.905824	0.890305	(0.165,1.51]	(0.354,1.67]	(-1.13,0.509]	(-0.165,1.25]	(0.689,2.31]	(-1.16,0.637]	(-0.448,1.13]	(-0.259,1.03]	(0.509,2.03]	(-0.344,1.01]	5	5	5	5	6	5	6	5	6	5
3HAO_MOUSE	3HAO_RAT	Haao	3-hydroxyanthranilate 3,4-dioxygenase	2.87897	3.21773	3.28263	3.49028	3.62484	2.25305	2.90594	3.07152	2.89555	2.80214	(2.85,4.19]	(2.99,4.31]	(2.15,3.8]	(2.66,4.07]	(2.31,3.93]	(0.637,2.43]	(2.7,4.28]	(2.32,3.61]	(2.03,3.54]	(2.37,3.73]	7	7	7	7	7	6	8	7	7	7
HACD3_MOUSE	D4ABI7_RAT	Hacd3	Very-long-chain (3R)-3-hydroxyacyl-CoA dehydratase 3	-2.82669	-3.24619	NA	-4.84575	-1.29883	-1.17602	-1.09285	NA	-0.522152	-0.588181	(-3.86,-2.52]	(-3.6,-2.28]	NA	[-5.83,-4.4]	(-2.55,-0.931]	(-2.96,-1.16]	(-2.02,-0.448]	NA	(-1.01,0.509]	(-1.7,-0.344]	2	2	0	1	4	4	5	0	5	4
HACL1_MOUSE	HACL1_RAT	Hacl1	2-hydroxyacyl-CoA lyase 1	2.89762	3.57549	3.3667	3.79601	3.39597	2.0619	2.45195	2.40469	2.18317	2.22302	(2.85,4.19]	(2.99,4.31]	(2.15,3.8]	(2.66,4.07]	(2.31,3.93]	(0.637,2.43]	(1.13,2.7]	(2.32,3.61]	(2.03,3.54]	(1.01,2.37]	7	7	7	7	7	6	7	7	7	6
HCDH_MOUSE	HCDH_RAT	Hadh	Hydroxyacyl-coenzyme A dehydrogenase, mitochondrial	3.08874	3.61009	3.70988	3.62717	3.90138	3.6754	3.84248	3.89845	3.99209	4.09332	(2.85,4.19]	(2.99,4.31]	(2.15,3.8]	(2.66,4.07]	(2.31,3.93]	(2.43,4.23]	(2.7,4.28]	(3.61,4.9]	(3.54,5.06]	(3.73,5.08]	7	7	7	7	7	7	8	8	8	8
ECHA_MOUSE	ECHA_RAT	Hadha	Trifunctional enzyme subunit alpha, mitochondrial	3.89416	4.09517	4.37183	4.33802	4.44135	3.80596	3.97534	3.94576	3.95985	4.06443	(2.85,4.19]	(2.99,4.31]	(3.8,5.44]	(4.07,5.49]	(3.93,5.55]	(2.43,4.23]	(2.7,4.28]	(3.61,4.9]	(3.54,5.06]	(3.73,5.08]	7	7	8	8	8	7	8	8	8	8
ECHB_MOUSE	ECHB_RAT	Hadhb	Trifunctional enzyme subunit beta, mitochondrial	3.33688	3.4331	3.74215	3.70584	3.31988	4.03355	4.34961	4.19368	4.40231	4.64037	(2.85,4.19]	(2.99,4.31]	(2.15,3.8]	(2.66,4.07]	(2.31,3.93]	(2.43,4.23]	(4.28,5.86]	(3.61,4.9]	(3.54,5.06]	(3.73,5.08]	7	7	7	7	7	7	9	8	8	8
GLO2_MOUSE	GLO2_RAT	Hagh	Hydroxyacylglutathione hydrolase, mitochondrial	1.75986	2.16802	2.26456	1.85358	2.34429	2.31617	2.41033	1.99081	2.05989	2.37181	(1.51,2.85]	(1.67,2.99]	(2.15,3.8]	(1.25,2.66]	(2.31,3.93]	(0.637,2.43]	(1.13,2.7]	(1.03,2.32]	(2.03,3.54]	(2.37,3.73]	6	6	7	6	7	6	7	6	7	7
HUTH_MOUSE	HUTH_RAT	Hal	Histidine ammonia-lyase	2.42861	2.7138	2.52071	2.83351	2.97223	-0.0657672	0.122631	0.305657	0.681874	0.47022	(1.51,2.85]	(1.67,2.99]	(2.15,3.8]	(2.66,4.07]	(2.31,3.93]	(-1.16,0.637]	(-0.448,1.13]	(-0.259,1.03]	(0.509,2.03]	(-0.344,1.01]	6	6	7	7	7	5	6	5	6	5
HAOX1_MOUSE	B0BNF9_RAT	Hao1	Hydroxyacid oxidase 1	-0.0149171	0.230901	0.865678	0.502531	0.305761	1.4695	1.86298	1.69484	2.01123	1.75702	(-1.18,0.165]	(-0.964,0.354]	(0.509,2.15]	(-0.165,1.25]	(-0.931,0.689]	(0.637,2.43]	(1.13,2.7]	(1.03,2.32]	(0.509,2.03]	(1.01,2.37]	4	4	6	5	5	6	7	6	6	6
HBA_MOUSE	HBA_RAT	Hba	Hemoglobin subunit alpha	7.82237	7.02987	7.72273	7.30686	8.2895	0.636878	-0.550891	1.11046	NA	0.486945	(6.87,8.22]	(6.94,8.27]	(7.08,8.74]	(6.9,8.32]	(7.17,8.8]	(-1.16,0.637]	(-2.02,-0.448]	(1.03,2.32]	NA	(-0.344,1.01]	10	10	10	10	10	5	5	6	0	5
HBB2_MOUSE	HBB2_RAT	Hbb-b2	Hemoglobin subunit beta-2	-0.623716	NA	-1.2457	-1.08699	-1.94527	5.31316	4.99876	5.58913	5.15536	5.2565	(-1.18,0.165]	NA	(-2.78,-1.13]	(-1.58,-0.165]	(-2.55,-0.931]	(4.23,6.03]	(4.28,5.86]	(4.9,6.19]	(5.06,6.58]	(5.08,6.44]	4	0	4	4	4	8	9	9	9	9
HBS1L_MOUSE	HBS1L_RAT	Hbs1l	HBS1-like protein	NA	NA	-1.18324	NA	-1.54433	NA	NA	NA	NA	NA	NA	NA	(-2.78,-1.13]	NA	(-2.55,-0.931]	NA	NA	NA	NA	NA	0	0	4	0	4	0	0	0	0	0
HCFC1_MOUSE	D3ZN95_RAT	Hcfc1	Host cell factor 1	1.54717	1.22208	0.785846	2.25448	0.686298	0.387859	-0.464015	-0.896867	-0.242807	-0.677368	(1.51,2.85]	(0.354,1.67]	(0.509,2.15]	(1.25,2.66]	(-0.931,0.689]	(-1.16,0.637]	(-2.02,-0.448]	(-1.55,-0.259]	(-1.01,0.509]	(-1.7,-0.344]	6	5	6	6	5	5	5	4	5	4
HCLS1_MOUSE	Q68FX4_RAT	Hcls1	Hematopoietic lineage cell-specific protein	-0.411416	-0.633238	-0.577431	NA	NA	-0.905619	-0.959558	-1.23017	-1.00831	-1.09506	(-1.18,0.165]	(-0.964,0.354]	(-1.13,0.509]	NA	NA	(-1.16,0.637]	(-2.02,-0.448]	(-1.55,-0.259]	(-2.53,-1.01]	(-1.7,-0.344]	4	4	5	0	0	5	5	4	4	4
HDAC1_MOUSE	HDAC1_RAT	Hdac1	Histone deacetylase 1	-1.76789	-0.369113	-0.121678	NA	-0.569766	-0.117941	-1.0028	-0.312721	-0.928326	-0.275823	(-2.52,-1.18]	(-0.964,0.354]	(-1.13,0.509]	NA	(-0.931,0.689]	(-1.16,0.637]	(-2.02,-0.448]	(-1.55,-0.259]	(-1.01,0.509]	(-0.344,1.01]	3	4	5	0	5	5	5	4	5	5
HDGF_MOUSE	HDGF_RAT	Hdgf	Hepatoma-derived growth factor	NA	NA	-3.88321	NA	-4.10515	-0.320382	-0.193762	-0.32883	-0.347432	-0.613266	NA	NA	(-4.42,-2.78]	NA	(-4.17,-2.55]	(-1.16,0.637]	(-0.448,1.13]	(-1.55,-0.259]	(-1.01,0.509]	(-1.7,-0.344]	0	0	3	0	3	5	6	4	5	4
HDGR2_MOUSE	HDGR2_RAT	Hdgfl2	Hepatoma-derived growth factor-related protein 2	NA	NA	NA	NA	NA	3.06523	NA	2.13436	3.48442	3.03774	NA	NA	NA	NA	NA	(2.43,4.23]	NA	(1.03,2.32]	(2.03,3.54]	(2.37,3.73]	0	0	0	0	0	7	0	6	7	7
HDHD2_MOUSE	HDHD2_RAT	Hdhd2	Haloacid dehalogenase-like hydrolase domain-containing protein 2	-0.891032	-0.334898	-0.729738	-0.291869	-1.60521	NA	NA	-1.9906	NA	NA	(-1.18,0.165]	(-0.964,0.354]	(-1.13,0.509]	(-1.58,-0.165]	(-2.55,-0.931]	NA	NA	(-2.84,-1.55]	NA	NA	4	4	5	4	4	0	0	3	0	0
HDHD3_MOUSE	B2RYT7_RAT	Hdhd3	Haloacid dehalogenase-like hydrolase domain-containing protein 3	-0.500845	-0.991497	-0.267248	-0.222865	-0.576245	-0.286797	0.541972	1.02361	0.888608	1.11473	(-1.18,0.165]	(-2.28,-0.964]	(-1.13,0.509]	(-1.58,-0.165]	(-0.931,0.689]	(-1.16,0.637]	(-0.448,1.13]	(-0.259,1.03]	(0.509,2.03]	(1.01,2.37]	4	3	5	4	5	5	6	5	6	6
HDHD5_MOUSE	D3ZQB6_RAT	Hdhd5	Haloacid dehalogenase-like hydrolase domain-containing 5	NA	-0.0851584	-0.452803	-0.477705	-0.974186	NA	NA	NA	NA	NA	NA	(-0.964,0.354]	(-1.13,0.509]	(-1.58,-0.165]	(-2.55,-0.931]	NA	NA	NA	NA	NA	0	4	5	4	4	0	0	0	0	0
VIGLN_MOUSE	VIGLN_RAT	Hdlbp	Vigilin	1.71497	1.89761	1.82645	2.15758	1.94876	1.49347	1.73071	1.5451	1.69339	1.86188	(1.51,2.85]	(1.67,2.99]	(0.509,2.15]	(1.25,2.66]	(0.689,2.31]	(0.637,2.43]	(1.13,2.7]	(1.03,2.32]	(0.509,2.03]	(1.01,2.37]	6	6	6	6	6	6	7	6	6	6
G3X9B1_MOUSE	D3ZL86_RAT	Heatr1	HEAT repeat-containing protein 1	NA	-2.85859	-3.0596	-2.12289	-3.39716	-2.22654	-0.404582	NA	-0.319715	NA	NA	(-3.6,-2.28]	(-4.42,-2.78]	(-2.99,-1.58]	(-4.17,-2.55]	(-2.96,-1.16]	(-0.448,1.13]	NA	(-1.01,0.509]	NA	0	2	3	3	3	4	6	0	5	0
HTR5A_MOUSE	F1LSK5_RAT	Heatr5a	HEAT repeat-containing protein 5A	NA	NA	NA	-2.3831	NA	NA	NA	-0.744541	-2.2174	-2.31677	NA	NA	NA	(-2.99,-1.58]	NA	NA	NA	(-1.55,-0.259]	(-2.53,-1.01]	(-3.06,-1.7]	0	0	0	3	0	0	0	4	4	3
HTR5B_MOUSE	F1LST0_RAT	Heatr5b	HEAT repeat-containing protein 5B	0.355841	-1.08891	-0.664326	0.141343	0.336668	-3.54839	NA	-3.37409	-3.69147	NA	(0.165,1.51]	(-2.28,-0.964]	(-1.13,0.509]	(-0.165,1.25]	(-0.931,0.689]	(-4.76,-2.96]	NA	(-4.13,-2.84]	(-4.04,-2.53]	NA	5	3	5	5	5	3	0	2	3	0
HEBP1_MOUSE	B4F7C7_RAT	Hebp1	Heme-binding protein 1	1.64223	1.74231	1.52893	1.76516	1.7068	-2.00744	-2.02262	-0.579288	-0.452209	-1.21721	(1.51,2.85]	(1.67,2.99]	(0.509,2.15]	(1.25,2.66]	(0.689,2.31]	(-2.96,-1.16]	(-2.02,-0.448]	(-1.55,-0.259]	(-1.01,0.509]	(-1.7,-0.344]	6	6	6	6	6	4	5	4	5	4
HECD1_MOUSE	D3ZLS5_RAT	Hectd1	E3 ubiquitin-protein ligase HECTD1	-1.41629	-2.17489	-1.06167	-0.813438	-1.94755	0.600067	0.82211	-0.454415	-0.0439771	0.250366	(-2.52,-1.18]	(-2.28,-0.964]	(-1.13,0.509]	(-1.58,-0.165]	(-2.55,-0.931]	(-1.16,0.637]	(-0.448,1.13]	(-1.55,-0.259]	(-1.01,0.509]	(-0.344,1.01]	3	3	5	4	4	5	6	4	5	5
HECD3_MOUSE	F1LVZ9_RAT	Hectd3	E3 ubiquitin-protein ligase HECTD3	0.0190902	0.246701	0.321387	1.1039	0.646076	NA	NA	-0.526514	0.39142	NA	(-1.18,0.165]	(-0.964,0.354]	(-1.13,0.509]	(-0.165,1.25]	(-0.931,0.689]	NA	NA	(-1.55,-0.259]	(-1.01,0.509]	NA	4	4	5	5	5	0	0	4	5	0
HELZ2_MOUSE	D4ADC2_RAT	Helz2	Helicase with zinc finger domain 2	NA	NA	-2.02132	-3.12021	-2.90312	-1.8102	-0.903971	-0.746097	-2.20027	-2.05429	NA	NA	(-2.78,-1.13]	(-4.4,-2.99]	(-4.17,-2.55]	(-2.96,-1.16]	(-2.02,-0.448]	(-1.55,-0.259]	(-2.53,-1.01]	(-3.06,-1.7]	0	0	4	2	3	4	5	4	4	3
HEXA_MOUSE	HEXA_RAT	Hexa	Beta-hexosaminidase subunit alpha	-2.99183	NA	-2.52696	NA	-2.2908	-1.63397	-1.65014	-0.709911	-1.71958	-2.61864	(-3.86,-2.52]	NA	(-2.78,-1.13]	NA	(-2.55,-0.931]	(-2.96,-1.16]	(-2.02,-0.448]	(-1.55,-0.259]	(-2.53,-1.01]	(-3.06,-1.7]	2	0	4	0	4	4	5	4	4	3
HGD_MOUSE	G3V6C2_RAT	Hgd	Homogentisate 1,2-dioxygenase	2.83175	3.26828	3.16571	3.66954	3.12893	1.20072	2.00173	1.94512	2.48279	2.56873	(1.51,2.85]	(2.99,4.31]	(2.15,3.8]	(2.66,4.07]	(2.31,3.93]	(0.637,2.43]	(1.13,2.7]	(1.03,2.32]	(2.03,3.54]	(2.37,3.73]	6	7	7	7	7	6	7	6	7	7
HGS_MOUSE	HGS_RAT	Hgs	Hepatocyte growth factor-regulated tyrosine kinase substrate	-1.14255	-1.01296	-0.369926	-1.13603	-1.53075	0.397871	0.85814	0.960879	0.536143	0.402498	(-1.18,0.165]	(-2.28,-0.964]	(-1.13,0.509]	(-1.58,-0.165]	(-2.55,-0.931]	(-1.16,0.637]	(-0.448,1.13]	(-0.259,1.03]	(0.509,2.03]	(-0.344,1.01]	4	3	5	4	4	5	6	5	6	5
3HIDH_MOUSE	3HIDH_RAT	Hibadh	3-hydroxyisobutyrate dehydrogenase, mitochondrial	1.73351	1.90552	1.93578	2.20214	2.18425	3.09563	3.36874	3.06976	3.49271	3.13162	(1.51,2.85]	(1.67,2.99]	(0.509,2.15]	(1.25,2.66]	(0.689,2.31]	(2.43,4.23]	(2.7,4.28]	(2.32,3.61]	(2.03,3.54]	(2.37,3.73]	6	6	6	6	6	7	8	7	7	7
HIBCH_MOUSE	HIBCH_RAT	Hibch	3-hydroxyisobutyryl-CoA hydrolase, mitochondrial	0.695405	1.19575	1.66457	1.29199	1.27777	0.983299	1.02694	0.987772	1.54481	0.942962	(0.165,1.51]	(0.354,1.67]	(0.509,2.15]	(1.25,2.66]	(0.689,2.31]	(0.637,2.43]	(-0.448,1.13]	(-0.259,1.03]	(0.509,2.03]	(-0.344,1.01]	5	5	6	6	6	6	6	5	6	5
HINT1_MOUSE	HINT1_RAT	Hint1	Histidine triad nucleotide-binding protein 1	2.93162	3.07323	3.25348	3.14078	3.24845	3.4873	3.0971	3.46232	3.4899	3.63792	(2.85,4.19]	(2.99,4.31]	(2.15,3.8]	(2.66,4.07]	(2.31,3.93]	(2.43,4.23]	(2.7,4.28]	(2.32,3.61]	(2.03,3.54]	(2.37,3.73]	7	7	7	7	7	7	8	7	7	7
HINT2_MOUSE	D4AB01_RAT	Hint2	Histidine triad nucleotide-binding protein 2, mitochondrial	-0.379302	0.185636	0.387465	0.515208	0.142048	0.0603904	0.15628	0.316356	0.583549	0.166058	(-1.18,0.165]	(-0.964,0.354]	(-1.13,0.509]	(-0.165,1.25]	(-0.931,0.689]	(-1.16,0.637]	(-0.448,1.13]	(-0.259,1.03]	(0.509,2.03]	(-0.344,1.01]	4	4	5	5	5	5	6	5	6	5
HIP1R_MOUSE	F1LML7_RAT	Hip1r	Huntingtin-interacting protein 1-related protein	-0.830636	-0.66723	0.435953	-0.189305	NA	-0.645434	-0.495441	NA	-1.09127	-0.935283	(-1.18,0.165]	(-0.964,0.354]	(-1.13,0.509]	(-1.58,-0.165]	NA	(-1.16,0.637]	(-2.02,-0.448]	NA	(-2.53,-1.01]	(-1.7,-0.344]	4	4	5	4	0	5	5	0	4	4
HXK1_MOUSE	HXK1_RAT	Hk1	Hexokinase-1	-1.10685	-0.225734	-0.0337662	-0.199231	-0.147512	NA	NA	NA	NA	NA	(-1.18,0.165]	(-0.964,0.354]	(-1.13,0.509]	(-1.58,-0.165]	(-0.931,0.689]	NA	NA	NA	NA	NA	4	4	5	4	5	0	0	0	0	0
HM13_MOUSE	A0A0G2K1Z9_RAT	Hm13	Minor histocompatibility antigen H13	NA	NA	NA	NA	NA	-0.779073	-0.945074	-0.748005	NA	-0.691172	NA	NA	NA	NA	NA	(-1.16,0.637]	(-2.02,-0.448]	(-1.55,-0.259]	NA	(-1.7,-0.344]	0	0	0	0	0	5	5	4	0	4
HEM3_MOUSE	HEM3_RAT	Hmbs	Porphobilinogen deaminase	-2.26869	-3.00379	NA	-2.63007	-3.30712	-0.0467467	NA	1.00158	-0.201217	NA	(-2.52,-1.18]	(-3.6,-2.28]	NA	(-2.99,-1.58]	(-4.17,-2.55]	(-1.16,0.637]	NA	(-0.259,1.03]	(-1.01,0.509]	NA	3	2	0	3	3	5	0	5	5	0
HMGA1_MOUSE	HMGA1_RAT	Hmga1	High mobility group protein HMG-I/HMG-Y	NA	NA	NA	NA	-1.71417	1.25935	NA	0.73442	0.837141	1.24754	NA	NA	NA	NA	(-2.55,-0.931]	(0.637,2.43]	NA	(-0.259,1.03]	(0.509,2.03]	(1.01,2.37]	0	0	0	0	4	6	0	5	6	6
HMGB1_MOUSE	HMGB1_RAT	Hmgb1	High mobility group protein B1	-1.0627	NA	-1.20877	-1.62161	-0.586635	0.513125	0.950316	0.61141	1.21805	1.05692	(-1.18,0.165]	NA	(-2.78,-1.13]	(-2.99,-1.58]	(-0.931,0.689]	(-1.16,0.637]	(-0.448,1.13]	(-0.259,1.03]	(0.509,2.03]	(1.01,2.37]	4	0	4	3	5	5	6	5	6	6
HMGB2_MOUSE	HMGB2_RAT	Hmgb2	High mobility group protein B2	-1.60511	-4.79913	NA	NA	-2.55839	0.696793	0.623186	1.06951	0.602598	0.870693	(-2.52,-1.18]	[-4.93,-3.6]	NA	NA	(-4.17,-2.55]	(0.637,2.43]	(-0.448,1.13]	(1.03,2.32]	(0.509,2.03]	(-0.344,1.01]	3	1	0	0	3	6	6	6	6	5
HMGB3_MOUSE	B0BN99_RAT	Hmgb3	High mobility group protein B3	NA	NA	-3.21605	NA	-2.30963	-1.07818	-0.970716	-1.28887	-1.91629	-0.743377	NA	NA	(-4.42,-2.78]	NA	(-2.55,-0.931]	(-1.16,0.637]	(-2.02,-0.448]	(-1.55,-0.259]	(-2.53,-1.01]	(-1.7,-0.344]	0	0	3	0	4	5	5	4	4	4
HMGCL_MOUSE	HMGCL_RAT	Hmgcl	Hydroxymethylglutaryl-CoA lyase, mitochondrial	2.73415	2.9994	3.04585	3.05397	3.09738	2.54053	2.71217	2.74383	2.62403	3.01375	(1.51,2.85]	(2.99,4.31]	(2.15,3.8]	(2.66,4.07]	(2.31,3.93]	(2.43,4.23]	(2.7,4.28]	(2.32,3.61]	(2.03,3.54]	(2.37,3.73]	6	7	7	7	7	7	8	7	7	7
HMCS1_MOUSE	HMCS1_RAT	Hmgcs1	Hydroxymethylglutaryl-CoA synthase, cytoplasmic	1.52894	0.944784	1.46722	0.686325	1.06666	0.680077	1.08458	0.977581	0.991657	1.32711	(1.51,2.85]	(0.354,1.67]	(0.509,2.15]	(-0.165,1.25]	(0.689,2.31]	(0.637,2.43]	(-0.448,1.13]	(-0.259,1.03]	(0.509,2.03]	(1.01,2.37]	6	5	6	5	6	6	6	5	6	6
HMCS2_MOUSE	HMCS2_RAT	Hmgcs2	Hydroxymethylglutaryl-CoA synthase, mitochondrial	5.92162	6.02518	6.36359	6.2819	6.34239	5.63754	6.31213	6.20191	6.42001	6.32383	(5.53,6.87]	(5.62,6.94]	(5.44,7.08]	(5.49,6.9]	(5.55,7.17]	(4.23,6.03]	(5.86,7.45]	(6.19,7.49]	(5.06,6.58]	(5.08,6.44]	9	9	9	9	9	8	10	10	9	9
HMGN5_MOUSE	HMGN5_RAT	Hmgn5	High mobility group nucleosome-binding domain-containing protein 5	-0.921217	-1.12317	-0.0573143	-0.248892	-0.0194257	-1.11556	-0.953307	-1.03507	-1.36327	-1.47378	(-1.18,0.165]	(-2.28,-0.964]	(-1.13,0.509]	(-1.58,-0.165]	(-0.931,0.689]	(-1.16,0.637]	(-2.02,-0.448]	(-1.55,-0.259]	(-2.53,-1.01]	(-1.7,-0.344]	4	3	5	4	5	5	5	4	4	4
HMOX1_MOUSE	HMOX1_RAT	Hmox1	Heme oxygenase 1	-0.447089	0.571922	0.715584	NA	0.288766	-1.66488	NA	-1.20582	-0.791143	-1.97912	(-1.18,0.165]	(0.354,1.67]	(0.509,2.15]	NA	(-0.931,0.689]	(-2.96,-1.16]	NA	(-1.55,-0.259]	(-1.01,0.509]	(-3.06,-1.7]	4	5	6	0	5	4	0	4	5	3
HMOX2_MOUSE	HMOX2_RAT	Hmox2	Heme oxygenase 2	NA	NA	NA	-3.86369	-3.38283	1.14134	0.913564	NA	1.31278	2.22129	NA	NA	NA	(-4.4,-2.99]	(-4.17,-2.55]	(0.637,2.43]	(-0.448,1.13]	NA	(0.509,2.03]	(1.01,2.37]	0	0	0	2	3	6	6	0	6	6
HNF1A_MOUSE	HNF1A_RAT	Hnf1a	Hepatocyte nuclear factor 1-alpha	NA	-0.39567	0.339038	NA	NA	NA	NA	NA	-4.02202	-4.39679	NA	(-0.964,0.354]	(-1.13,0.509]	NA	NA	NA	NA	NA	(-4.04,-2.53]	(-4.42,-3.06]	0	4	5	0	0	0	0	0	3	2
HNF4A_MOUSE	HNF4A_RAT	Hnf4a	Hepatocyte nuclear factor 4-alpha	NA	NA	NA	-1.91902	-1.40338	-2.74154	NA	-2.97827	NA	-3.94494	NA	NA	NA	(-2.99,-1.58]	(-2.55,-0.931]	(-2.96,-1.16]	NA	(-4.13,-2.84]	NA	(-4.42,-3.06]	0	0	0	3	4	4	0	2	0	2
ROA1_MOUSE	ROA1_RAT	Hnrnpa1	Heterogeneous nuclear ribonucleoprotein A1	1.22967	1.08318	1.00478	1.08039	0.61288	0.517824	0.622444	0.672079	0.424354	0.652124	(0.165,1.51]	(0.354,1.67]	(0.509,2.15]	(-0.165,1.25]	(-0.931,0.689]	(-1.16,0.637]	(-0.448,1.13]	(-0.259,1.03]	(-1.01,0.509]	(-0.344,1.01]	5	5	6	5	5	5	6	5	5	5
ROA2_MOUSE	ROA2_RAT	Hnrnpa2b1	Heterogeneous nuclear ribonucleoproteins A2/B1	1.36951	1.5239	2.2782	1.9584	1.62239	2.44386	2.41125	2.38579	2.32788	2.55278	(0.165,1.51]	(0.354,1.67]	(2.15,3.8]	(1.25,2.66]	(0.689,2.31]	(2.43,4.23]	(1.13,2.7]	(2.32,3.61]	(2.03,3.54]	(2.37,3.73]	5	5	7	6	6	7	7	7	7	7
ROA3_MOUSE	ROA3_RAT	Hnrnpa3	Heterogeneous nuclear ribonucleoprotein A3	-0.199787	-0.123842	0.279309	0.540979	-0.210362	0.887329	1.3118	1.10161	1.15448	0.930537	(-1.18,0.165]	(-0.964,0.354]	(-1.13,0.509]	(-0.165,1.25]	(-0.931,0.689]	(0.637,2.43]	(1.13,2.7]	(1.03,2.32]	(0.509,2.03]	(-0.344,1.01]	4	4	5	5	5	6	7	6	6	5
ROAA_MOUSE	Q9QX81_RAT	Hnrnpab	Heterogeneous nuclear ribonucleoprotein A/B	0.521032	-0.490326	0.252831	1.18477	-0.58931	1.28966	1.51701	1.32391	1.63221	1.5245	(0.165,1.51]	(-0.964,0.354]	(-1.13,0.509]	(-0.165,1.25]	(-0.931,0.689]	(0.637,2.43]	(1.13,2.7]	(1.03,2.32]	(0.509,2.03]	(1.01,2.37]	5	4	5	5	5	6	7	6	6	6
HNRPC_MOUSE	HNRPC_RAT	Hnrnpc	Heterogeneous nuclear ribonucleoproteins C1/C2	1.29897	1.38111	1.50429	1.57885	1.37074	1.40023	1.41849	1.49666	1.87287	1.6399	(0.165,1.51]	(0.354,1.67]	(0.509,2.15]	(1.25,2.66]	(0.689,2.31]	(0.637,2.43]	(1.13,2.7]	(1.03,2.32]	(0.509,2.03]	(1.01,2.37]	5	5	6	6	6	6	7	6	6	6
HNRPD_MOUSE	HNRPD_RAT	Hnrnpd	Heterogeneous nuclear ribonucleoprotein D0	-0.0494511	-0.1726	-0.0442676	0.795612	-1.49902	0.869928	1.31576	0.424814	1.61551	1.25401	(-1.18,0.165]	(-0.964,0.354]	(-1.13,0.509]	(-0.165,1.25]	(-2.55,-0.931]	(0.637,2.43]	(1.13,2.7]	(-0.259,1.03]	(0.509,2.03]	(1.01,2.37]	4	4	5	5	4	6	7	5	6	6
HNRPF_MOUSE	HNRPF_RAT	Hnrnpf	Heterogeneous nuclear ribonucleoprotein F	-0.611835	-0.638916	-0.970122	-0.381781	-0.727781	-0.0874697	0.195076	0.371361	0.131555	0.344911	(-1.18,0.165]	(-0.964,0.354]	(-1.13,0.509]	(-1.58,-0.165]	(-0.931,0.689]	(-1.16,0.637]	(-0.448,1.13]	(-0.259,1.03]	(-1.01,0.509]	(-0.344,1.01]	4	4	5	4	5	5	6	5	5	5
HNRH2_MOUSE	HNRH2_RAT	Hnrnph2	Heterogeneous nuclear ribonucleoprotein H2	0.0564645	NA	0.343443	0.277453	-2.84806	-0.862497	-0.131908	0.254688	0.347143	0.147548	(-1.18,0.165]	NA	(-1.13,0.509]	(-0.165,1.25]	(-4.17,-2.55]	(-1.16,0.637]	(-0.448,1.13]	(-0.259,1.03]	(-1.01,0.509]	(-0.344,1.01]	4	0	5	5	3	5	6	5	5	5
HNRPK_MOUSE	HNRPK_RAT	Hnrnpk	Heterogeneous nuclear ribonucleoprotein K	0.880504	0.949125	0.843904	1.34402	0.416905	0.887432	1.65516	1.66656	1.76905	1.55291	(0.165,1.51]	(0.354,1.67]	(0.509,2.15]	(1.25,2.66]	(-0.931,0.689]	(0.637,2.43]	(1.13,2.7]	(1.03,2.32]	(0.509,2.03]	(1.01,2.37]	5	5	6	6	5	6	7	6	6	6
HNRPL_MOUSE	HNRPL_RAT	Hnrnpl	Heterogeneous nuclear ribonucleoprotein L	0.100237	-0.396047	0.064401	0.253351	-0.226658	0.0108606	0.197716	0.0365151	-0.653571	-0.150752	(-1.18,0.165]	(-0.964,0.354]	(-1.13,0.509]	(-0.165,1.25]	(-0.931,0.689]	(-1.16,0.637]	(-0.448,1.13]	(-0.259,1.03]	(-1.01,0.509]	(-0.344,1.01]	4	4	5	5	5	5	6	5	5	5
HNRLL_MOUSE	D4A3E1_RAT	Hnrnpll	Heterogeneous nuclear ribonucleoprotein L-like	1.18242	0.725332	0.956388	1.13823	1.2228	-1.21049	-0.727112	-1.3679	-0.746878	-1.61696	(0.165,1.51]	(0.354,1.67]	(0.509,2.15]	(-0.165,1.25]	(0.689,2.31]	(-2.96,-1.16]	(-2.02,-0.448]	(-1.55,-0.259]	(-1.01,0.509]	(-1.7,-0.344]	5	5	6	5	6	4	5	4	5	4
HNRPM_MOUSE	HNRPM_RAT	Hnrnpm	Heterogeneous nuclear ribonucleoprotein M	0.882968	0.99794	1.22108	1.37228	0.798073	0.710686	0.849629	1.2397	1.94233	1.05371	(0.165,1.51]	(0.354,1.67]	(0.509,2.15]	(1.25,2.66]	(0.689,2.31]	(0.637,2.43]	(-0.448,1.13]	(1.03,2.32]	(0.509,2.03]	(1.01,2.37]	5	5	6	6	6	6	6	6	6	6
Q8VHM5_MOUSE	Q566E4_RAT	Hnrnpr	Heterogeneous nuclear ribonucleoprotein R	-0.296065	0.226512	0.051261	-0.469253	0.891393	-0.693204	-1.29541	0.470532	0.329583	-0.231954	(-1.18,0.165]	(-0.964,0.354]	(-1.13,0.509]	(-1.58,-0.165]	(0.689,2.31]	(-1.16,0.637]	(-2.02,-0.448]	(-0.259,1.03]	(-1.01,0.509]	(-0.344,1.01]	4	4	5	4	6	5	5	5	5	5
HNRPU_MOUSE	HNRPU_RAT	Hnrnpu	Heterogeneous nuclear ribonucleoprotein U	1.95555	1.94403	2.11013	2.28888	2.45868	1.93153	1.82046	2.14325	1.98044	1.847	(1.51,2.85]	(1.67,2.99]	(0.509,2.15]	(1.25,2.66]	(2.31,3.93]	(0.637,2.43]	(1.13,2.7]	(1.03,2.32]	(0.509,2.03]	(1.01,2.37]	6	6	6	6	7	6	7	6	6	6
HNRL1_MOUSE	D4A962_RAT	Hnrnpul1	Heterogeneous nuclear ribonucleoprotein U-like protein 1	0.129184	-0.152725	-0.112396	-0.225729	-0.132567	0.78366	-1.23338	1.85804	0.611047	0.557744	(-1.18,0.165]	(-0.964,0.354]	(-1.13,0.509]	(-1.58,-0.165]	(-0.931,0.689]	(0.637,2.43]	(-2.02,-0.448]	(1.03,2.32]	(0.509,2.03]	(-0.344,1.01]	4	4	5	4	5	6	5	6	6	5
HNRL2_MOUSE	D4ABT8_RAT	Hnrnpul2	Heterogeneous nuclear ribonucleoprotein U-like protein 2	0.511992	0.627169	0.889916	0.949356	0.613552	-0.228393	-0.101905	-0.128337	-0.459753	0.0130856	(0.165,1.51]	(0.354,1.67]	(0.509,2.15]	(-0.165,1.25]	(-0.931,0.689]	(-1.16,0.637]	(-0.448,1.13]	(-0.259,1.03]	(-1.01,0.509]	(-0.344,1.01]	5	5	6	5	5	5	6	5	5	5
HOGA1_MOUSE	D4A2K1_RAT	Hoga1	4-hydroxy-2-oxoglutarate aldolase, mitochondrial	0.714421	1.08458	1.03824	1.96261	0.623223	2.1123	2.7005	2.2416	2.76506	3.01751	(0.165,1.51]	(0.354,1.67]	(0.509,2.15]	(1.25,2.66]	(-0.931,0.689]	(0.637,2.43]	(1.13,2.7]	(1.03,2.32]	(2.03,3.54]	(2.37,3.73]	5	5	6	6	5	6	7	6	7	7
HOOK1_MOUSE	D3ZB48_RAT	Hook1	Protein Hook homolog 1	0.0796708	-0.417722	-0.391422	NA	-0.386604	-1.05029	NA	NA	NA	NA	(-1.18,0.165]	(-0.964,0.354]	(-1.13,0.509]	NA	(-0.931,0.689]	(-1.16,0.637]	NA	NA	NA	NA	4	4	5	0	5	5	0	0	0	0
HPT_MOUSE	HPT_RAT	Hp	Haptoglobin	1.52299	1.02011	1.31518	1.75425	1.44889	1.43333	2.03072	1.80107	2.11742	1.97513	(1.51,2.85]	(0.354,1.67]	(0.509,2.15]	(1.25,2.66]	(0.689,2.31]	(0.637,2.43]	(1.13,2.7]	(1.03,2.32]	(2.03,3.54]	(1.01,2.37]	6	5	6	6	6	6	7	6	7	6
HP1B3_MOUSE	HP1B3_RAT	Hp1bp3	Heterochromatin protein 1-binding protein 3	-2.49962	-2.31754	-1.74734	-1.62571	-1.91304	0.226975	0.316693	0.433548	-0.398522	0.840025	(-2.52,-1.18]	(-3.6,-2.28]	(-2.78,-1.13]	(-2.99,-1.58]	(-2.55,-0.931]	(-1.16,0.637]	(-0.448,1.13]	(-0.259,1.03]	(-1.01,0.509]	(-0.344,1.01]	3	2	4	3	4	5	6	5	5	5
HPPD_MOUSE	HPPD_RAT	Hpd	4-hydroxyphenylpyruvate dioxygenase	3.74629	3.95746	4.05811	4.42399	4.17396	3.70582	3.97982	3.69936	4.44406	4.06532	(2.85,4.19]	(2.99,4.31]	(3.8,5.44]	(4.07,5.49]	(3.93,5.55]	(2.43,4.23]	(2.7,4.28]	(3.61,4.9]	(3.54,5.06]	(3.73,5.08]	7	7	8	8	8	7	8	8	8	8
HEPS_MOUSE	HEPS_RAT	Hpn	Serine protease hepsin	2.38863	2.60325	1.58573	0.860489	2.58991	NA	-2.34022	-2.26366	-2.31041	NA	(1.51,2.85]	(1.67,2.99]	(0.509,2.15]	(-0.165,1.25]	(2.31,3.93]	NA	(-3.6,-2.02]	(-2.84,-1.55]	(-2.53,-1.01]	NA	6	6	6	5	7	0	4	3	4	0
HPRT_MOUSE	HPRT_RAT	Hprt1	Hypoxanthine-guanine phosphoribosyltransferase	-1.33168	-1.14499	-1.95064	-1.3175	-0.893603	1.36007	1.59696	1.24026	1.92165	2.04517	(-2.52,-1.18]	(-2.28,-0.964]	(-2.78,-1.13]	(-1.58,-0.165]	(-0.931,0.689]	(0.637,2.43]	(1.13,2.7]	(1.03,2.32]	(0.509,2.03]	(1.01,2.37]	3	3	4	4	5	6	7	6	6	6
HEMO_MOUSE	HEMO_RAT	Hpx	Hemopexin	0.865826	0.68758	0.8129	1.26134	0.948764	0.381538	0.949838	0.659964	0.627416	0.847884	(0.165,1.51]	(0.354,1.67]	(0.509,2.15]	(1.25,2.66]	(0.689,2.31]	(-1.16,0.637]	(-0.448,1.13]	(-0.259,1.03]	(0.509,2.03]	(-0.344,1.01]	5	5	6	6	6	5	6	5	6	5
RASH_MOUSE	RASH_RAT	Hras	GTPase HRas	-1.16452	-1.04693	-2.20624	-1.52453	-1.97783	-3.22692	-4.25617	-3.92358	NA	NA	(-1.18,0.165]	(-2.28,-0.964]	(-2.78,-1.13]	(-1.58,-0.165]	(-2.55,-0.931]	(-4.76,-2.96]	(-5.18,-3.6]	(-4.13,-2.84]	NA	NA	4	3	4	4	4	3	3	2	0	0
HRG_MOUSE	HRG_RAT	Hrg	Histidine-rich glycoprotein	-0.559173	-2.20471	-1.53685	-1.12558	-0.856494	-0.288961	0.249281	-0.493445	-0.487083	-1.10802	(-1.18,0.165]	(-2.28,-0.964]	(-2.78,-1.13]	(-1.58,-0.165]	(-0.931,0.689]	(-1.16,0.637]	(-0.448,1.13]	(-1.55,-0.259]	(-1.01,0.509]	(-1.7,-0.344]	4	3	4	4	5	5	6	4	5	4
H1BP3_MOUSE	D4A6D9_RAT	Hs1bp3	HCLS1-binding protein 3	-0.843153	-0.839383	-1.45021	NA	NA	NA	NA	-3.6172	-2.68299	NA	(-1.18,0.165]	(-0.964,0.354]	(-2.78,-1.13]	NA	NA	NA	NA	(-4.13,-2.84]	(-4.04,-2.53]	NA	4	4	4	0	0	0	0	2	3	0
DHI1_MOUSE	DHI1_RAT	Hsd11b1	Corticosteroid 11-beta-dehydrogenase isozyme 1	3.15064	3.63907	3.65574	3.2049	4.03721	4.21769	4.04157	3.81851	3.43309	4.07633	(2.85,4.19]	(2.99,4.31]	(2.15,3.8]	(2.66,4.07]	(3.93,5.55]	(2.43,4.23]	(2.7,4.28]	(3.61,4.9]	(2.03,3.54]	(3.73,5.08]	7	7	7	7	8	7	8	8	7	8
HCD2_MOUSE	HCD2_RAT	Hsd17b10	3-hydroxyacyl-CoA dehydrogenase type-2	1.40101	2.3077	1.74671	2.59348	2.16522	4.5707	4.83965	4.78864	4.89646	4.8195	(0.165,1.51]	(1.67,2.99]	(0.509,2.15]	(1.25,2.66]	(0.689,2.31]	(4.23,6.03]	(4.28,5.86]	(3.61,4.9]	(3.54,5.06]	(3.73,5.08]	5	6	6	6	6	8	9	8	8	8
DHB11_MOUSE	DHB11_RAT	Hsd17b11	Estradiol 17-beta-dehydrogenase 11	-1.24971	-1.17799	-0.805617	-0.00859843	-1.17013	1.88111	2.22351	2.08106	2.02763	2.17818	(-2.52,-1.18]	(-2.28,-0.964]	(-1.13,0.509]	(-0.165,1.25]	(-2.55,-0.931]	(0.637,2.43]	(1.13,2.7]	(1.03,2.32]	(2.03,3.54]	(1.01,2.37]	3	3	5	5	4	6	7	6	7	6
DHB12_MOUSE	DHB12_RAT	Hsd17b12	Very-long-chain 3-oxoacyl-CoA reductase	-0.176452	-0.0902051	-0.0388576	0.294896	0.307504	1.55404	1.25543	1.32	1.26609	1.42858	(-1.18,0.165]	(-0.964,0.354]	(-1.13,0.509]	(-0.165,1.25]	(-0.931,0.689]	(0.637,2.43]	(1.13,2.7]	(1.03,2.32]	(0.509,2.03]	(1.01,2.37]	4	4	5	5	5	6	7	6	6	6
DHB13_MOUSE	DHB13_RAT	Hsd17b13	17-beta-hydroxysteroid dehydrogenase 13	1.72095	1.18581	1.12838	2.21366	1.42028	0.760704	1.86151	2.22732	1.99411	2.04825	(1.51,2.85]	(0.354,1.67]	(0.509,2.15]	(1.25,2.66]	(0.689,2.31]	(0.637,2.43]	(1.13,2.7]	(1.03,2.32]	(0.509,2.03]	(1.01,2.37]	6	5	6	6	6	6	7	6	6	6
DHB2_MOUSE	DHB2_RAT	Hsd17b2	Estradiol 17-beta-dehydrogenase 2	-0.255883	-0.0818541	0.182938	-0.123424	0.060916	NA	-1.60192	NA	0.0837816	NA	(-1.18,0.165]	(-0.964,0.354]	(-1.13,0.509]	(-0.165,1.25]	(-0.931,0.689]	NA	(-2.02,-0.448]	NA	(-1.01,0.509]	NA	4	4	5	5	5	0	5	0	5	0
DHB4_MOUSE	DHB4_RAT	Hsd17b4	Peroxisomal multifunctional enzyme type 2	2.11168	2.22393	2.32687	2.58395	2.37714	2.39958	2.6201	2.61577	2.81568	2.82068	(1.51,2.85]	(1.67,2.99]	(2.15,3.8]	(1.25,2.66]	(2.31,3.93]	(0.637,2.43]	(1.13,2.7]	(2.32,3.61]	(2.03,3.54]	(2.37,3.73]	6	6	7	6	7	6	7	7	7	7
DHB8_MOUSE	DHB8_RAT	Hsd17b8	(3R)-3-hydroxyacyl-CoA dehydrogenase	-1.88644	-2.18057	-1.7488	-1.95132	-1.45195	-0.281615	0.757452	0.527663	0.169664	-0.0926121	(-2.52,-1.18]	(-2.28,-0.964]	(-2.78,-1.13]	(-2.99,-1.58]	(-2.55,-0.931]	(-1.16,0.637]	(-0.448,1.13]	(-0.259,1.03]	(-1.01,0.509]	(-0.344,1.01]	3	3	4	3	4	5	6	5	5	5
3BHS5_MOUSE	3BHS5_RAT	Hsd3b5	NADPH-dependent 3-keto-steroid reductase Hsd3b5	0.44693	0.355582	1.20775	0.351873	1.3749	-0.659944	NA	NA	NA	NA	(0.165,1.51]	(0.354,1.67]	(0.509,2.15]	(-0.165,1.25]	(0.689,2.31]	(-1.16,0.637]	NA	NA	NA	NA	5	5	6	5	6	5	0	0	0	0
3BHS7_MOUSE	3BHS7_RAT	Hsd3b7	3 beta-hydroxysteroid dehydrogenase type 7	NA	NA	NA	NA	NA	NA	-4.2445	NA	NA	NA	NA	NA	NA	NA	NA	NA	(-5.18,-3.6]	NA	NA	NA	0	0	0	0	0	0	3	0	0	0
HSDL2_MOUSE	HSDL2_RAT	Hsdl2	Hydroxysteroid dehydrogenase-like protein 2	-0.441538	-0.176709	-0.444061	-0.118198	-0.149597	1.20932	1.29289	1.4279	1.19699	1.37873	(-1.18,0.165]	(-0.964,0.354]	(-1.13,0.509]	(-0.165,1.25]	(-0.931,0.689]	(0.637,2.43]	(1.13,2.7]	(1.03,2.32]	(0.509,2.03]	(1.01,2.37]	4	4	5	5	5	6	7	6	6	6
HS90A_MOUSE	HS90A_RAT	Hsp90aa1	Heat shock protein HSP 90-alpha	2.15693	2.2499	2.22802	2.35377	2.36539	2.38684	2.49464	2.34922	2.59594	2.49332	(1.51,2.85]	(1.67,2.99]	(2.15,3.8]	(1.25,2.66]	(2.31,3.93]	(0.637,2.43]	(1.13,2.7]	(2.32,3.61]	(2.03,3.54]	(2.37,3.73]	6	6	7	6	7	6	7	7	7	7
HS90B_MOUSE	HS90B_RAT	Hsp90ab1	Heat shock protein HSP 90-beta	2.88586	3.1066	3.38022	3.28936	3.31322	4.11426	4.08933	4.09086	4.19474	4.13004	(2.85,4.19]	(2.99,4.31]	(2.15,3.8]	(2.66,4.07]	(2.31,3.93]	(2.43,4.23]	(2.7,4.28]	(3.61,4.9]	(3.54,5.06]	(3.73,5.08]	7	7	7	7	7	7	8	8	8	8
ENPL_MOUSE	ENPL_RAT	Hsp90b1	Endoplasmin	2.90804	3.23091	2.82755	3.42488	3.1807	4.36771	4.48066	4.38581	4.53083	4.4941	(2.85,4.19]	(2.99,4.31]	(2.15,3.8]	(2.66,4.07]	(2.31,3.93]	(4.23,6.03]	(4.28,5.86]	(3.61,4.9]	(3.54,5.06]	(3.73,5.08]	7	7	7	7	7	8	9	8	8	8
HSP13_MOUSE	HSP13_RAT	Hspa13	Heat shock 70 kDa protein 13	-1.5319	-1.07888	-1.19513	-1.67716	-0.906714	-1.82945	-0.840778	-1.61637	-1.63038	-1.305	(-2.52,-1.18]	(-2.28,-0.964]	(-2.78,-1.13]	(-2.99,-1.58]	(-0.931,0.689]	(-2.96,-1.16]	(-2.02,-0.448]	(-2.84,-1.55]	(-2.53,-1.01]	(-1.7,-0.344]	3	3	4	3	5	4	5	3	4	4
HSP7E_MOUSE	HSP7E_RAT	Hspa14	Heat shock 70 kDa protein 14	-1.45191	-1.38566	-1.25421	-1.73422	-1.42205	NA	-3.3535	NA	-1.19495	NA	(-2.52,-1.18]	(-2.28,-0.964]	(-2.78,-1.13]	(-2.99,-1.58]	(-2.55,-0.931]	NA	(-3.6,-2.02]	NA	(-2.53,-1.01]	NA	3	3	4	3	4	0	4	0	4	0
HS71A_MOUSE;HS71B_MOUSE	HS71A_RAT;HS71B_RAT	Hspa1a;Hspa1b	Heat shock 70 kDa protein 1B	0.119688	0.0607267	-0.33192	0.332516	-0.153327	-0.399791	0.665122	-0.349127	-0.787045	-0.324594	(-1.18,0.165]	(-0.964,0.354]	(-1.13,0.509]	(-0.165,1.25]	(-0.931,0.689]	(-1.16,0.637]	(-0.448,1.13]	(-1.55,-0.259]	(-1.01,0.509]	(-0.344,1.01]	4	4	5	5	5	5	6	4	5	5
HSP74_MOUSE	HSP74_RAT	Hspa4	Heat shock 70 kDa protein 4	1.15647	1.61607	1.48867	1.75845	1.58267	0.00750505	0.283303	0.342624	0.514514	0.365375	(0.165,1.51]	(0.354,1.67]	(0.509,2.15]	(1.25,2.66]	(0.689,2.31]	(-1.16,0.637]	(-0.448,1.13]	(-0.259,1.03]	(0.509,2.03]	(-0.344,1.01]	5	5	6	6	6	5	6	5	6	5
BIP_MOUSE	BIP_RAT	Hspa5	Endoplasmic reticulum chaperone BiP	3.96436	4.04311	4.06968	4.35276	4.31398	4.27081	4.44348	4.17199	4.55478	4.27916	(2.85,4.19]	(2.99,4.31]	(3.8,5.44]	(4.07,5.49]	(3.93,5.55]	(4.23,6.03]	(4.28,5.86]	(3.61,4.9]	(3.54,5.06]	(3.73,5.08]	7	7	8	8	8	8	9	8	8	8
HSP7C_MOUSE	HSP7C_RAT	Hspa8	Heat shock cognate 71 kDa protein	4.64378	4.52058	4.7313	4.94746	4.9765	4.98957	4.99166	4.94132	4.97722	5.02873	(4.19,5.53]	(4.31,5.62]	(3.8,5.44]	(4.07,5.49]	(3.93,5.55]	(4.23,6.03]	(4.28,5.86]	(4.9,6.19]	(3.54,5.06]	(3.73,5.08]	8	8	8	8	8	8	9	9	8	8
GRP75_MOUSE	GRP75_RAT	Hspa9	Stress-70 protein, mitochondrial	3.52089	3.54099	3.81669	4.10504	3.83338	3.45597	3.64708	3.40818	3.34413	3.48493	(2.85,4.19]	(2.99,4.31]	(3.8,5.44]	(4.07,5.49]	(2.31,3.93]	(2.43,4.23]	(2.7,4.28]	(2.32,3.61]	(2.03,3.54]	(2.37,3.73]	7	7	8	8	7	7	8	7	7	7
HSPB1_MOUSE	HSPB1_RAT	Hspb1	Heat shock protein beta-1	-0.0444864	-0.491558	0.689541	-0.69707	-1.72263	NA	-1.81762	NA	-1.67734	-0.654342	(-1.18,0.165]	(-0.964,0.354]	(0.509,2.15]	(-1.58,-0.165]	(-2.55,-0.931]	NA	(-2.02,-0.448]	NA	(-2.53,-1.01]	(-1.7,-0.344]	4	4	6	4	4	0	5	0	4	4
HSPB8_MOUSE	HSPB8_RAT	Hspb8	Heat shock protein beta-8	NA	-1.85948	NA	-1.39771	NA	-0.449744	NA	-0.296355	-0.791847	-0.372514	NA	(-2.28,-0.964]	NA	(-1.58,-0.165]	NA	(-1.16,0.637]	NA	(-1.55,-0.259]	(-1.01,0.509]	(-1.7,-0.344]	0	3	0	4	0	5	0	4	5	4
CH60_MOUSE	CH60_RAT	Hspd1	60 kDa heat shock protein, mitochondrial	3.21033	3.44275	3.65326	3.6137	3.70968	4.40812	4.53757	4.48311	4.47107	4.53115	(2.85,4.19]	(2.99,4.31]	(2.15,3.8]	(2.66,4.07]	(2.31,3.93]	(4.23,6.03]	(4.28,5.86]	(3.61,4.9]	(3.54,5.06]	(3.73,5.08]	7	7	7	7	7	8	9	8	8	8
CH10_MOUSE	CH10_RAT	Hspe1	10 kDa heat shock protein, mitochondrial	2.88598	2.7064	2.93789	3.09138	2.69164	4.68171	4.77303	4.52184	4.8323	4.93861	(2.85,4.19]	(1.67,2.99]	(2.15,3.8]	(2.66,4.07]	(2.31,3.93]	(4.23,6.03]	(4.28,5.86]	(3.61,4.9]	(3.54,5.06]	(3.73,5.08]	7	6	7	7	7	8	9	8	8	8
HS105_MOUSE	HS105_RAT	Hsph1	Heat shock protein 105 kDa	0.829857	0.603908	0.52631	0.682273	0.128883	0.574668	0.429947	0.42399	0.247323	0.400343	(0.165,1.51]	(0.354,1.67]	(0.509,2.15]	(-0.165,1.25]	(-0.931,0.689]	(-1.16,0.637]	(-0.448,1.13]	(-0.259,1.03]	(-1.01,0.509]	(-0.344,1.01]	5	5	6	5	5	5	6	5	5	5
HTAI2_MOUSE	A0A0G2QC15_RAT	Htatip2	Oxidoreductase HTATIP2	1.24695	-0.106516	NA	1.57527	1.14825	-0.162468	NA	NA	NA	NA	(0.165,1.51]	(-0.964,0.354]	NA	(1.25,2.66]	(0.689,2.31]	(-1.16,0.637]	NA	NA	NA	NA	5	4	0	6	6	5	0	0	0	0
HTSF1_MOUSE	D4A997_RAT	Htatsf1	HIV Tat-specific factor 1 homolog	-1.31985	NA	NA	NA	NA	1.82405	0.481674	0.405866	NA	-3.37467	(-2.52,-1.18]	NA	NA	NA	NA	(0.637,2.43]	(-0.448,1.13]	(-0.259,1.03]	NA	(-4.42,-3.06]	3	0	0	0	0	6	6	5	0	2
HTRA2_MOUSE	B0BNB9_RAT	Htra2	Serine protease HTRA2, mitochondrial	-1.21824	-0.14316	-0.977517	-0.428702	-0.507455	0.56021	0.366877	0.420879	0.743781	0.704163	(-2.52,-1.18]	(-0.964,0.354]	(-1.13,0.509]	(-1.58,-0.165]	(-0.931,0.689]	(-1.16,0.637]	(-0.448,1.13]	(-0.259,1.03]	(0.509,2.03]	(-0.344,1.01]	3	4	5	4	5	5	6	5	6	5
HD_MOUSE	HD_RAT	Htt	Huntingtin	-0.816141	-0.382392	1.0834	-2.46061	-0.605942	-2.24312	NA	NA	NA	NA	(-1.18,0.165]	(-0.964,0.354]	(0.509,2.15]	(-2.99,-1.58]	(-0.931,0.689]	(-2.96,-1.16]	NA	NA	NA	NA	4	4	6	3	5	4	0	0	0	0
HYKK_MOUSE	D3ZUX1_RAT	Hykk	Hydroxylysine kinase	-0.0801395	0.405074	0.163901	0.00669476	0.427603	-1.03535	NA	-1.53026	-0.119102	-2.90417	(-1.18,0.165]	(0.354,1.67]	(-1.13,0.509]	(-0.165,1.25]	(-0.931,0.689]	(-1.16,0.637]	NA	(-1.55,-0.259]	(-1.01,0.509]	(-3.06,-1.7]	4	5	5	5	5	5	0	4	5	3
HYOU1_MOUSE	HYOU1_RAT	Hyou1	Hypoxia up-regulated protein 1	1.46254	1.90285	1.67516	1.91885	1.90419	0.393193	0.355507	-0.125154	0.453507	0.460628	(0.165,1.51]	(1.67,2.99]	(0.509,2.15]	(1.25,2.66]	(0.689,2.31]	(-1.16,0.637]	(-0.448,1.13]	(-0.259,1.03]	(-1.01,0.509]	(-0.344,1.01]	5	6	6	6	6	5	6	5	5	5
IAH1_MOUSE	IAH1_RAT	Iah1	Isoamyl acetate-hydrolyzing esterase 1 homolog	-0.752464	-0.345998	-0.862757	-0.0411395	-0.336716	-0.239762	0.00866134	-0.132745	-0.470998	0.643584	(-1.18,0.165]	(-0.964,0.354]	(-1.13,0.509]	(-0.165,1.25]	(-0.931,0.689]	(-1.16,0.637]	(-0.448,1.13]	(-0.259,1.03]	(-1.01,0.509]	(-0.344,1.01]	4	4	5	5	5	5	6	5	5	5
SYIM_MOUSE	A0A0G2K261_RAT	Iars2	Isoleucine--tRNA ligase, mitochondrial	-0.341915	-0.355489	0.136579	-0.293624	-0.202689	-0.480502	-0.386872	0.258101	-0.385479	-0.221144	(-1.18,0.165]	(-0.964,0.354]	(-1.13,0.509]	(-1.58,-0.165]	(-0.931,0.689]	(-1.16,0.637]	(-0.448,1.13]	(-0.259,1.03]	(-1.01,0.509]	(-0.344,1.01]	4	4	5	4	5	5	6	5	5	5
CAF17_MOUSE	D4ADG2_RAT	Iba57	Putative transferase CAF17 homolog, mitochondrial	NA	-1.33138	-1.64881	-2.02426	-2.43589	-1.60828	-1.72111	-0.904884	-1.09161	-1.71146	NA	(-2.28,-0.964]	(-2.78,-1.13]	(-2.99,-1.58]	(-2.55,-0.931]	(-2.96,-1.16]	(-2.02,-0.448]	(-1.55,-0.259]	(-2.53,-1.01]	(-3.06,-1.7]	0	3	4	3	4	4	5	4	4	3
IBTK_MOUSE	D3ZH46_RAT	Ibtk	Inhibitor of Bruton tyrosine kinase	-1.62854	NA	NA	-2.78039	-2.03933	-2.79559	NA	NA	-3.09114	NA	(-2.52,-1.18]	NA	NA	(-2.99,-1.58]	(-2.55,-0.931]	(-2.96,-1.16]	NA	NA	(-4.04,-2.53]	NA	3	0	0	3	4	4	0	0	3	0
IDE_MOUSE	IDE_RAT	Ide	Insulin-degrading enzyme	0.487898	0.759988	-0.500013	0.47266	0.912864	0.720277	0.667855	0.864579	0.394129	0.702781	(0.165,1.51]	(0.354,1.67]	(-1.13,0.509]	(-0.165,1.25]	(0.689,2.31]	(0.637,2.43]	(-0.448,1.13]	(-0.259,1.03]	(-1.01,0.509]	(-0.344,1.01]	5	5	5	5	6	6	6	5	5	5
IDHC_MOUSE	IDHC_RAT	Idh1	Isocitrate dehydrogenase [NADP] cytoplasmic	2.30009	2.63572	2.83263	2.79945	2.91371	3.28702	3.56506	3.45796	3.66301	3.61273	(1.51,2.85]	(1.67,2.99]	(2.15,3.8]	(2.66,4.07]	(2.31,3.93]	(2.43,4.23]	(2.7,4.28]	(2.32,3.61]	(3.54,5.06]	(2.37,3.73]	6	6	7	7	7	7	8	7	8	7
IDHP_MOUSE	IDHP_RAT	Idh2	Isocitrate dehydrogenase [NADP], mitochondrial	2.43007	2.74958	2.60446	3.12509	2.68625	2.76776	3.1731	3.24003	3.66992	3.39815	(1.51,2.85]	(1.67,2.99]	(2.15,3.8]	(2.66,4.07]	(2.31,3.93]	(2.43,4.23]	(2.7,4.28]	(2.32,3.61]	(3.54,5.06]	(2.37,3.73]	6	6	7	7	7	7	8	7	8	7
IDH3A_MOUSE	IDH3A_RAT	Idh3a	Isocitrate dehydrogenase [NAD] subunit alpha, mitochondrial	0.918061	0.534618	-0.480726	1.46892	0.835575	0.35828	0.3167	0.0197469	0.217332	0.692976	(0.165,1.51]	(0.354,1.67]	(-1.13,0.509]	(1.25,2.66]	(0.689,2.31]	(-1.16,0.637]	(-0.448,1.13]	(-0.259,1.03]	(-1.01,0.509]	(-0.344,1.01]	5	5	5	6	6	5	6	5	5	5
IDHG1_MOUSE	IDHG1_RAT	Idh3g	Isocitrate dehydrogenase [NAD] subunit gamma 1, mitochondrial	-1.12872	-0.910015	-0.910467	-0.230998	-0.54816	0.068789	-0.398537	-1.25567	-0.245745	-0.353621	(-1.18,0.165]	(-0.964,0.354]	(-1.13,0.509]	(-1.58,-0.165]	(-0.931,0.689]	(-1.16,0.637]	(-0.448,1.13]	(-1.55,-0.259]	(-1.01,0.509]	(-1.7,-0.344]	4	4	5	4	5	5	6	4	5	4
IDI1_MOUSE	IDI1_RAT	Idi1	Isopentenyl-diphosphate Delta-isomerase 1	-0.514944	0.175741	1.16898	-0.697386	-1.32467	-0.733952	-0.434985	-0.807973	-0.853067	0.074783	(-1.18,0.165]	(-0.964,0.354]	(0.509,2.15]	(-1.58,-0.165]	(-2.55,-0.931]	(-1.16,0.637]	(-0.448,1.13]	(-1.55,-0.259]	(-1.01,0.509]	(-0.344,1.01]	4	4	6	4	4	5	6	4	5	5
Q61635_MOUSE	F1MAC0_RAT	Ifi47	GTP-binding protein	-0.731067	-0.57087	-1.0802	-0.0878804	-0.104388	0.398393	-0.344239	-0.313988	-0.0609206	-2.26085	(-1.18,0.165]	(-0.964,0.354]	(-1.13,0.509]	(-0.165,1.25]	(-0.931,0.689]	(-1.16,0.637]	(-0.448,1.13]	(-1.55,-0.259]	(-1.01,0.509]	(-3.06,-1.7]	4	4	5	5	5	5	6	4	5	3
IFIT1_MOUSE	F1LPS6_RAT	Ifit1	Interferon-induced protein with tetratricopeptide repeats 1	1.72411	1.85939	-0.646012	1.7191	NA	NA	NA	-2.44032	NA	NA	(1.51,2.85]	(1.67,2.99]	(-1.13,0.509]	(1.25,2.66]	NA	NA	NA	(-2.84,-1.55]	NA	NA	6	6	5	6	0	0	0	3	0	0
IGBP1_MOUSE	IGBP1_RAT	Igbp1	Immunoglobulin-binding protein 1	2.90218	2.66273	3.31743	2.33384	1.82273	NA	-2.91407	NA	-2.14102	NA	(2.85,4.19]	(1.67,2.99]	(2.15,3.8]	(1.25,2.66]	(0.689,2.31]	NA	(-3.6,-2.02]	NA	(-2.53,-1.01]	NA	7	6	7	6	6	0	4	0	4	0
MPRI_MOUSE	G3V824_RAT	Igf2r	Cation-independent mannose-6-phosphate receptor	-1.01941	-0.422709	-0.842639	-0.352267	-0.182886	7.49954	7.32371	7.47994	8.09429	7.79755	(-1.18,0.165]	(-0.964,0.354]	(-1.13,0.509]	(-1.58,-0.165]	(-0.931,0.689]	(6.03,7.83]	(5.86,7.45]	(6.19,7.49]	(6.58,8.11]	(6.44,7.81]	4	4	5	4	5	9	10	10	10	10
ALS_MOUSE	ALS_RAT	Igfals	Insulin-like growth factor-binding protein complex acid labile subunit	-3.44451	-4.19153	-4.96282	-2.70646	NA	NA	NA	NA	NA	-3.78885	(-3.86,-2.52]	[-4.93,-3.6]	(-6.06,-4.42]	(-2.99,-1.58]	NA	NA	NA	NA	NA	(-4.42,-3.06]	2	1	2	3	0	0	0	0	0	2
IGHM_MOUSE	F1LPW0_RAT	Ighm	Immunoglobulin heavy constant mu	-2.39865	-1.37222	-1.03292	-1.50938	-2.40399	-1.66411	NA	-1.6082	-1.84192	-1.98365	(-2.52,-1.18]	(-2.28,-0.964]	(-1.13,0.509]	(-1.58,-0.165]	(-2.55,-0.931]	(-2.96,-1.16]	NA	(-2.84,-1.55]	(-2.53,-1.01]	(-3.06,-1.7]	3	3	5	4	4	4	0	3	4	3
Q9DCE9_MOUSE	F7F469_RAT	Igtp	Interferon gamma-induced GTPase	NA	NA	-3.94726	-2.18959	-2.39056	0.142089	-0.40905	0.0520613	-0.433139	-0.340567	NA	NA	(-4.42,-2.78]	(-2.99,-1.58]	(-2.55,-0.931]	(-1.16,0.637]	(-0.448,1.13]	(-0.259,1.03]	(-1.01,0.509]	(-0.344,1.01]	0	0	3	3	4	5	6	5	5	5
RED_MOUSE	RED_RAT	Ik	Protein Red	NA	-2.16833	NA	NA	NA	-1.10352	-1.14838	-2.07908	-1.25439	NA	NA	(-2.28,-0.964]	NA	NA	NA	(-1.16,0.637]	(-2.02,-0.448]	(-2.84,-1.55]	(-2.53,-1.01]	NA	0	3	0	0	0	5	5	3	4	0
ILF2_MOUSE	ILF2_RAT	Ilf2	Interleukin enhancer-binding factor 2	-0.618839	-1.65281	-1.95894	-0.78467	-1.18861	-0.515643	-1.60729	NA	-0.818488	-0.582743	(-1.18,0.165]	(-2.28,-0.964]	(-2.78,-1.13]	(-1.58,-0.165]	(-2.55,-0.931]	(-1.16,0.637]	(-2.02,-0.448]	NA	(-1.01,0.509]	(-1.7,-0.344]	4	3	4	4	4	5	5	0	5	4
ILF3_MOUSE	ILF3_RAT	Ilf3	Interleukin enhancer-binding factor 3	-0.114843	-0.176777	1.20418	0.0802137	0.588713	0.587882	0.75543	0.361395	0.225623	-0.165897	(-1.18,0.165]	(-0.964,0.354]	(0.509,2.15]	(-0.165,1.25]	(-0.931,0.689]	(-1.16,0.637]	(-0.448,1.13]	(-0.259,1.03]	(-1.01,0.509]	(-0.344,1.01]	4	4	6	5	5	5	6	5	5	5
ILK_MOUSE	ILK_RAT	Ilk	Integrin-linked protein kinase	-0.955953	-0.615381	-0.732343	-0.270565	-0.784183	0.0620492	0.376065	0.0411896	0.20387	0.378234	(-1.18,0.165]	(-0.964,0.354]	(-1.13,0.509]	(-1.58,-0.165]	(-0.931,0.689]	(-1.16,0.637]	(-0.448,1.13]	(-0.259,1.03]	(-1.01,0.509]	(-0.344,1.01]	4	4	5	4	5	5	6	5	5	5
ILKAP_MOUSE	ILKAP_RAT	Ilkap	Integrin-linked kinase-associated serine/threonine phosphatase 2C	-0.308566	-0.799578	-0.657152	0.547611	-0.242616	0.700918	-0.453861	-3.85225	NA	-1.33259	(-1.18,0.165]	(-0.964,0.354]	(-1.13,0.509]	(-0.165,1.25]	(-0.931,0.689]	(0.637,2.43]	(-2.02,-0.448]	(-4.13,-2.84]	NA	(-1.7,-0.344]	4	4	5	5	5	6	5	2	0	4
HACL2_MOUSE	D4ACG2_RAT	Ilvbl	2-hydroxyacyl-CoA lyase 2	NA	-1.5533	-1.25146	-2.27117	-2.12494	0.256558	0.308971	0.00791491	0.184489	0.270378	NA	(-2.28,-0.964]	(-2.78,-1.13]	(-2.99,-1.58]	(-2.55,-0.931]	(-1.16,0.637]	(-0.448,1.13]	(-0.259,1.03]	(-1.01,0.509]	(-0.344,1.01]	0	3	4	3	4	5	6	5	5	5
MIC60_MOUSE	MIC60_RAT	Immt	MICOS complex subunit Mic60	1.55048	1.7149	1.5514	2.08489	1.63653	1.91313	2.13521	1.99691	2.38837	2.16401	(1.51,2.85]	(1.67,2.99]	(0.509,2.15]	(1.25,2.66]	(0.689,2.31]	(0.637,2.43]	(1.13,2.7]	(1.03,2.32]	(2.03,3.54]	(1.01,2.37]	6	6	6	6	6	6	7	6	7	6
IMPA1_MOUSE	IMPA1_RAT	Impa1	Inositol monophosphatase 1	0.739299	1.48455	0.363019	-0.303876	0.766794	0.184799	NA	-0.112777	0.613488	-0.343663	(0.165,1.51]	(0.354,1.67]	(-1.13,0.509]	(-1.58,-0.165]	(0.689,2.31]	(-1.16,0.637]	NA	(-0.259,1.03]	(0.509,2.03]	(-0.344,1.01]	5	5	5	4	6	5	0	5	6	5
IMDH2_MOUSE	IMDH2_RAT	Impdh2	Inosine-5'-monophosphate dehydrogenase 2	NA	NA	-1.53612	-1.61401	-2.5063	-1.13413	-2.22547	-1.45878	-2.16371	-1.83272	NA	NA	(-2.78,-1.13]	(-2.99,-1.58]	(-2.55,-0.931]	(-1.16,0.637]	(-3.6,-2.02]	(-1.55,-0.259]	(-2.53,-1.01]	(-3.06,-1.7]	0	0	4	3	4	5	4	4	4	3
INF2_MOUSE	E9PT22_RAT	Inf2	Inverted formin-2	-2.58636	NA	NA	-3.21079	-0.86813	NA	NA	NA	-2.57148	-2.72027	(-3.86,-2.52]	NA	NA	(-4.4,-2.99]	(-0.931,0.689]	NA	NA	NA	(-4.04,-2.53]	(-3.06,-1.7]	2	0	0	2	5	0	0	0	3	3
INPP_MOUSE	Q5RJK6_RAT	Inpp1	Inositol polyphosphate 1-phosphatase	-0.976639	-0.785836	-1.45441	-0.238357	-1.74102	-0.137014	-0.233179	NA	NA	0.728811	(-1.18,0.165]	(-0.964,0.354]	(-2.78,-1.13]	(-1.58,-0.165]	(-2.55,-0.931]	(-1.16,0.637]	(-0.448,1.13]	NA	NA	(-0.344,1.01]	4	4	4	4	4	5	6	0	0	5
I5P2_MOUSE	D4A2N2_RAT	Inpp5b	Type II inositol 1,4,5-trisphosphate 5-phosphatase	NA	-1.20922	NA	-0.382061	-1.43374	1.12583	NA	NA	NA	3.83707	NA	(-2.28,-0.964]	NA	(-1.58,-0.165]	(-2.55,-0.931]	(0.637,2.43]	NA	NA	NA	(3.73,5.08]	0	3	0	4	4	6	0	0	0	8
SHIP1_MOUSE	SHIP1_RAT	Inpp5d	Phosphatidylinositol 3,4,5-trisphosphate 5-phosphatase 1	-0.828967	NA	0.15612	-1.15606	0.0684671	NA	NA	NA	NA	NA	(-1.18,0.165]	NA	(-1.13,0.509]	(-1.58,-0.165]	(-0.931,0.689]	NA	NA	NA	NA	NA	4	0	5	4	5	0	0	0	0	0
SHIP2_MOUSE	SHIP2_RAT	Inppl1	Phosphatidylinositol 3,4,5-trisphosphate 5-phosphatase 2	-1.51519	NA	NA	NA	NA	NA	NA	NA	NA	NA	(-2.52,-1.18]	NA	NA	NA	NA	NA	NA	NA	NA	NA	3	0	0	0	0	0	0	0	0	0
INSR_MOUSE	INSR_RAT	Insr	Insulin receptor	-0.641751	0.244427	0.589127	0.526163	0.78227	NA	NA	NA	NA	NA	(-1.18,0.165]	(-0.964,0.354]	(0.509,2.15]	(-0.165,1.25]	(0.689,2.31]	NA	NA	NA	NA	NA	4	4	6	5	6	0	0	0	0	0
INT3_MOUSE	D3ZUT9_RAT	Ints3	Integrator complex subunit 3	-0.124144	-1.27476	-0.44354	0.454365	-3.73351	NA	-2.33415	-2.6763	NA	-1.03763	(-1.18,0.165]	(-2.28,-0.964]	(-1.13,0.509]	(-0.165,1.25]	(-4.17,-2.55]	NA	(-3.6,-2.02]	(-2.84,-1.55]	NA	(-1.7,-0.344]	4	3	5	5	3	0	4	3	0	4
INT4_MOUSE	D3ZZQ6_RAT	Ints4	Integrator complex subunit 4	1.44351	NA	NA	1.99181	NA	-0.951656	-1.55158	NA	-2.27864	-1.65611	(0.165,1.51]	NA	NA	(1.25,2.66]	NA	(-1.16,0.637]	(-2.02,-0.448]	NA	(-2.53,-1.01]	(-1.7,-0.344]	5	0	0	6	0	5	5	0	4	4
IPO4_MOUSE	D4A2D7_RAT	Ipo4	Importin-4	NA	NA	-4.43516	NA	-6.14486	-2.29934	-1.16379	-2.59926	-1.42009	NA	NA	NA	(-6.06,-4.42]	NA	[-7.43,-5.79]	(-2.96,-1.16]	(-2.02,-0.448]	(-2.84,-1.55]	(-2.53,-1.01]	NA	0	0	2	0	1	4	5	3	4	0
IPO5_MOUSE	D4A781_RAT	Ipo5	Importin-5	1.35401	1.79899	1.85621	1.57616	1.74624	-1.29004	-0.58204	NA	-1.73989	-1.21759	(0.165,1.51]	(1.67,2.99]	(0.509,2.15]	(1.25,2.66]	(0.689,2.31]	(-2.96,-1.16]	(-2.02,-0.448]	NA	(-2.53,-1.01]	(-1.7,-0.344]	5	6	6	6	6	4	5	0	4	4
IPO7_MOUSE	D4AE96_RAT	Ipo7	Importin-7	-0.266481	-0.336771	0.8196	-0.0366763	-0.367522	-0.550491	NA	-2.35298	-1.49391	-1.36459	(-1.18,0.165]	(-0.964,0.354]	(0.509,2.15]	(-0.165,1.25]	(-0.931,0.689]	(-1.16,0.637]	NA	(-2.84,-1.55]	(-2.53,-1.01]	(-1.7,-0.344]	4	4	6	5	5	5	0	3	4	4
IQGA1_MOUSE	G3V7Q7_RAT	Iqgap1	Ras GTPase-activating-like protein IQGAP1	-0.89543	NA	-1.1238	-0.994616	-0.39566	0.911834	2.36366	NA	1.34509	1.80048	(-1.18,0.165]	NA	(-1.13,0.509]	(-1.58,-0.165]	(-0.931,0.689]	(0.637,2.43]	(1.13,2.7]	NA	(0.509,2.03]	(1.01,2.37]	4	0	5	4	5	6	7	0	6	6
IQGA2_MOUSE	F1LW74_RAT	Iqgap2	Ras GTPase-activating-like protein IQGAP2	1.75772	1.68826	1.89978	1.97636	1.8718	1.12368	1.47219	1.31997	1.69083	1.67287	(1.51,2.85]	(1.67,2.99]	(0.509,2.15]	(1.25,2.66]	(0.689,2.31]	(0.637,2.43]	(1.13,2.7]	(1.03,2.32]	(0.509,2.03]	(1.01,2.37]	6	6	6	6	6	6	7	6	6	6
IRAK4_MOUSE	D4A7K4_RAT	Irak4	Interleukin-1 receptor-associated kinase 4	NA	NA	NA	NA	NA	NA	NA	-1.33995	-1.51567	-2.0047	NA	NA	NA	NA	NA	NA	NA	(-1.55,-0.259]	(-2.53,-1.01]	(-3.06,-1.7]	0	0	0	0	0	0	0	4	4	3
ISCU_MOUSE	B2RZ79_RAT	Iscu	Iron-sulfur cluster assembly enzyme ISCU, mitochondrial	NA	-3.84866	-4.3099	NA	-4.92132	-2.55587	NA	-0.141013	0.17425	-2.24412	NA	[-4.93,-3.6]	(-4.42,-2.78]	NA	(-5.79,-4.17]	(-2.96,-1.16]	NA	(-0.259,1.03]	(-1.01,0.509]	(-3.06,-1.7]	0	1	3	0	2	4	0	5	5	3
ITA1_MOUSE	ITA1_RAT	Itga1	Integrin alpha-1	-1.64415	NA	-1.74453	-1.27344	-1.5783	0.0580334	-0.606962	-0.77917	-0.210156	-0.670061	(-2.52,-1.18]	NA	(-2.78,-1.13]	(-1.58,-0.165]	(-2.55,-0.931]	(-1.16,0.637]	(-2.02,-0.448]	(-1.55,-0.259]	(-1.01,0.509]	(-1.7,-0.344]	3	0	4	4	4	5	5	4	5	4
ITA5_MOUSE	A0A0G2K1E2_RAT	Itga5	Integrin alpha-5	0.99902	0.878398	1.0325	NA	0.942523	-2.04619	NA	-1.56719	-2.26366	-1.43119	(0.165,1.51]	(0.354,1.67]	(0.509,2.15]	NA	(0.689,2.31]	(-2.96,-1.16]	NA	(-2.84,-1.55]	(-2.53,-1.01]	(-1.7,-0.344]	5	5	6	0	6	4	0	3	4	4
ITAV_MOUSE	A0A0G2JVZ6_RAT	Itgav	Integrin alpha-V	1.56608	1.03742	NA	NA	0.83291	-1.20748	-2.03673	NA	-2.84932	-2.0289	(1.51,2.85]	(0.354,1.67]	NA	NA	(0.689,2.31]	(-2.96,-1.16]	(-3.6,-2.02]	NA	(-4.04,-2.53]	(-3.06,-1.7]	6	5	0	0	6	4	4	0	3	3
ITB1_MOUSE	ITB1_RAT	Itgb1	Integrin beta-1	0.276967	0.321463	0.538468	0.665762	0.646456	0.972311	0.899326	0.900238	1.05765	1.2018	(0.165,1.51]	(-0.964,0.354]	(0.509,2.15]	(-0.165,1.25]	(-0.931,0.689]	(0.637,2.43]	(-0.448,1.13]	(-0.259,1.03]	(0.509,2.03]	(1.01,2.37]	5	4	6	5	5	6	6	5	6	6
ITB2_MOUSE	B2RYB8_RAT	Itgb2	Integrin beta-2	NA	NA	-0.991387	NA	NA	NA	NA	-2.11012	NA	-1.02208	NA	NA	(-1.13,0.509]	NA	NA	NA	NA	(-2.84,-1.55]	NA	(-1.7,-0.344]	0	0	5	0	0	0	0	3	0	4
ITB3_MOUSE	ITB3_RAT	Itgb3	Integrin beta-3	1.52562	0.0157516	1.85775	NA	-0.248658	-0.162169	0.710915	-1.8045	-0.48051	-2.70248	(1.51,2.85]	(-0.964,0.354]	(0.509,2.15]	NA	(-0.931,0.689]	(-1.16,0.637]	(-0.448,1.13]	(-2.84,-1.55]	(-1.01,0.509]	(-3.06,-1.7]	6	4	6	0	5	5	6	3	5	3
ITIH1_MOUSE	B2RYM3_RAT	Itih1	Inter-alpha-trypsin inhibitor heavy chain H1	0.812472	-0.0669301	0.484209	NA	0.707441	-0.966222	-0.669051	-0.460684	-0.229852	-0.663469	(0.165,1.51]	(-0.964,0.354]	(-1.13,0.509]	NA	(0.689,2.31]	(-1.16,0.637]	(-2.02,-0.448]	(-1.55,-0.259]	(-1.01,0.509]	(-1.7,-0.344]	5	4	5	0	6	5	5	4	5	4
ITIH2_MOUSE	D3ZFH5_RAT	Itih2	Inter-alpha-trypsin inhibitor heavy chain H2	-0.279857	0.324634	-0.666614	-1.10992	-0.428091	0.0561147	-0.428231	0.138964	-0.280016	-0.248029	(-1.18,0.165]	(-0.964,0.354]	(-1.13,0.509]	(-1.58,-0.165]	(-0.931,0.689]	(-1.16,0.637]	(-0.448,1.13]	(-0.259,1.03]	(-1.01,0.509]	(-0.344,1.01]	4	4	5	4	5	5	6	5	5	5
ITIH3_MOUSE	ITIH3_RAT	Itih3	Inter-alpha-trypsin inhibitor heavy chain H3	-1.97807	NA	-0.635286	-2.79878	NA	-0.256397	-0.0836723	-0.134914	0.0175659	-0.392206	(-2.52,-1.18]	NA	(-1.13,0.509]	(-2.99,-1.58]	NA	(-1.16,0.637]	(-0.448,1.13]	(-0.259,1.03]	(-1.01,0.509]	(-1.7,-0.344]	3	0	5	3	0	5	6	5	5	4
ITIH4_MOUSE	Q5EBC0_RAT	Itih4	Inter alpha-trypsin inhibitor, heavy chain 4	-1.44621	-1.03841	-1.72961	0.117737	-0.942161	0.216212	0.571501	-0.330038	0.325828	0.569715	(-2.52,-1.18]	(-2.28,-0.964]	(-2.78,-1.13]	(-0.165,1.25]	(-2.55,-0.931]	(-1.16,0.637]	(-0.448,1.13]	(-1.55,-0.259]	(-1.01,0.509]	(-0.344,1.01]	3	3	4	5	4	5	6	4	5	5
ITPA_MOUSE	ITPA_RAT	Itpa	Inosine triphosphate pyrophosphatase	-1.85233	-2.4409	-2.32857	-1.75934	-2.14833	0.480709	0.964759	0.858624	0.430606	1.05913	(-2.52,-1.18]	(-3.6,-2.28]	(-2.78,-1.13]	(-2.99,-1.58]	(-2.55,-0.931]	(-1.16,0.637]	(-0.448,1.13]	(-0.259,1.03]	(-1.01,0.509]	(1.01,2.37]	3	2	4	3	4	5	6	5	5	6
ITPR1_MOUSE	ITPR1_RAT	Itpr1	Inositol 1,4,5-trisphosphate receptor type 1	-1.96409	-1.53359	-1.9162	NA	NA	-3.31608	-2.32415	-3.08149	-3.3015	-3.34862	(-2.52,-1.18]	(-2.28,-0.964]	(-2.78,-1.13]	NA	NA	(-4.76,-2.96]	(-3.6,-2.02]	(-4.13,-2.84]	(-4.04,-2.53]	(-4.42,-3.06]	3	3	4	0	0	3	4	2	3	2
ITPR2_MOUSE	ITPR2_RAT	Itpr2	Inositol 1,4,5-trisphosphate receptor type 2	0.512839	0.849964	-0.283527	1.3952	0.812757	-1.17153	-0.167201	-0.661073	-1.12296	-0.600144	(0.165,1.51]	(0.354,1.67]	(-1.13,0.509]	(1.25,2.66]	(0.689,2.31]	(-2.96,-1.16]	(-0.448,1.13]	(-1.55,-0.259]	(-2.53,-1.01]	(-1.7,-0.344]	5	5	5	6	6	4	6	4	4	4
ITSN1_MOUSE	ITSN1_RAT	Itsn1	Intersectin-1	-1.11096	-0.246377	-0.392896	-0.78632	0.0994719	1.85938	1.86469	1.51678	1.29736	2.01889	(-1.18,0.165]	(-0.964,0.354]	(-1.13,0.509]	(-1.58,-0.165]	(-0.931,0.689]	(0.637,2.43]	(1.13,2.7]	(1.03,2.32]	(0.509,2.03]	(1.01,2.37]	4	4	5	4	5	6	7	6	6	6
ITSN2_MOUSE	M0R7A6_RAT	Itsn2	Intersectin-2	NA	-1.60752	NA	NA	-3.7162	3.44047	2.97494	3.12755	2.70364	3.07932	NA	(-2.28,-0.964]	NA	NA	(-4.17,-2.55]	(2.43,4.23]	(2.7,4.28]	(2.32,3.61]	(2.03,3.54]	(2.37,3.73]	0	3	0	0	3	7	8	7	7	7
IVD_MOUSE	IVD_RAT	Ivd	Isovaleryl-CoA dehydrogenase, mitochondrial	1.87584	2.07951	2.1352	2.086	2.50935	2.9976	3.23091	2.7891	2.92122	3.15654	(1.51,2.85]	(1.67,2.99]	(0.509,2.15]	(1.25,2.66]	(2.31,3.93]	(2.43,4.23]	(2.7,4.28]	(2.32,3.61]	(2.03,3.54]	(2.37,3.73]	6	6	6	6	7	7	8	7	7	7
IYD1_MOUSE	IYD1_RAT	Iyd	Iodotyrosine deiodinase 1	-1.50728	NA	NA	-0.267493	-0.480255	-2.78616	NA	NA	-2.27987	-1.92732	(-2.52,-1.18]	NA	NA	(-1.58,-0.165]	(-0.931,0.689]	(-2.96,-1.16]	NA	NA	(-2.53,-1.01]	(-3.06,-1.7]	3	0	0	4	5	4	0	0	4	3
JAGN1_MOUSE	JAGN1_RAT	Jagn1	Protein jagunal homolog 1	0.382848	-0.0854067	-0.469635	0.116973	-0.351085	NA	NA	NA	-3.06037	-2.75179	(0.165,1.51]	(-0.964,0.354]	(-1.13,0.509]	(-0.165,1.25]	(-0.931,0.689]	NA	NA	NA	(-4.04,-2.53]	(-3.06,-1.7]	5	4	5	5	5	0	0	0	3	3
JAK1_MOUSE	G3V9W2_RAT	Jak1	Tyrosine-protein kinase JAK1	0.761529	NA	-0.958885	-1.00477	-0.627433	NA	NA	NA	NA	NA	(0.165,1.51]	NA	(-1.13,0.509]	(-1.58,-0.165]	(-0.931,0.689]	NA	NA	NA	NA	NA	5	0	5	4	5	0	0	0	0	0
PLAK_MOUSE	PLAK_RAT	Jup	Junction plakoglobin	-0.93216	NA	-0.322009	-1.03379	-0.325985	-0.289887	-0.323671	-0.747604	-0.499455	-0.354378	(-1.18,0.165]	NA	(-1.13,0.509]	(-1.58,-0.165]	(-0.931,0.689]	(-1.16,0.637]	(-0.448,1.13]	(-1.55,-0.259]	(-1.01,0.509]	(-1.7,-0.344]	4	0	5	4	5	5	6	4	5	4
KALRN_MOUSE	KALRN_RAT	Kalrn	Kalirin	-1.75299	-1.18972	-2.51341	-2.0038	-1.71477	-0.605727	-0.624746	1.55813	-0.598	NA	(-2.52,-1.18]	(-2.28,-0.964]	(-2.78,-1.13]	(-2.99,-1.58]	(-2.55,-0.931]	(-1.16,0.637]	(-2.02,-0.448]	(1.03,2.32]	(-1.01,0.509]	NA	3	3	4	3	4	5	5	6	5	0
KANK2_MOUSE	KANK2_RAT	Kank2	KN motif and ankyrin repeat domain-containing protein 2	-0.781676	NA	NA	-0.560148	-0.151895	-0.358304	-0.517368	-0.194992	-0.616235	-0.616492	(-1.18,0.165]	NA	NA	(-1.58,-0.165]	(-0.931,0.689]	(-1.16,0.637]	(-2.02,-0.448]	(-0.259,1.03]	(-1.01,0.509]	(-1.7,-0.344]	4	0	0	4	5	5	5	5	5	4
SYK_MOUSE	SYK_RAT	Kars1	Lysine--tRNA ligase	-1.2018	-0.742017	-0.748137	-0.498022	-1.26749	1.17368	1.64481	1.50025	1.60824	1.65231	(-2.52,-1.18]	(-0.964,0.354]	(-1.13,0.509]	(-1.58,-0.165]	(-2.55,-0.931]	(0.637,2.43]	(1.13,2.7]	(1.03,2.32]	(0.509,2.03]	(1.01,2.37]	3	4	5	4	4	6	7	6	6	6
KDM1A_MOUSE	F1MA31_RAT	Kdm1a	Lysine-specific histone demethylase 1A	-1.01143	-0.676077	-1.76159	NA	-1.63393	NA	NA	-3.04834	-3.92775	NA	(-1.18,0.165]	(-0.964,0.354]	(-2.78,-1.13]	NA	(-2.55,-0.931]	NA	NA	(-4.13,-2.84]	(-4.04,-2.53]	NA	4	4	4	0	4	0	0	2	3	0
KDSR_MOUSE	D3Z9P1_RAT	Kdsr	3-ketodihydrosphingosine reductase	NA	NA	NA	-2.47047	-2.39917	0.0185595	0.163947	1.67223	0.0317509	0.450073	NA	NA	NA	(-2.99,-1.58]	(-2.55,-0.931]	(-1.16,0.637]	(-0.448,1.13]	(1.03,2.32]	(-1.01,0.509]	(-0.344,1.01]	0	0	0	3	4	5	6	6	5	5
KEG1_MOUSE	KEG1_RAT	Keg1	Glycine N-acyltransferase-like protein Keg1	4.32097	4.33773	4.5816	4.73931	4.79982	-0.268399	-1.62994	-0.216917	-0.313952	-0.117093	(4.19,5.53]	(4.31,5.62]	(3.8,5.44]	(4.07,5.49]	(3.93,5.55]	(-1.16,0.637]	(-2.02,-0.448]	(-0.259,1.03]	(-1.01,0.509]	(-0.344,1.01]	8	8	8	8	8	5	5	5	5	5
KHDR1_MOUSE	KHDR1_RAT	Khdrbs1	KH domain-containing, RNA-binding, signal transduction-associated protein 1	NA	NA	NA	-2.23161	-2.93711	-0.184638	-0.236978	0.0507419	-0.34929	-0.244115	NA	NA	NA	(-2.99,-1.58]	(-4.17,-2.55]	(-1.16,0.637]	(-0.448,1.13]	(-0.259,1.03]	(-1.01,0.509]	(-0.344,1.01]	0	0	0	3	3	5	6	5	5	5
KHK_MOUSE	KHK_RAT	Khk	Ketohexokinase	1.54571	2.19089	2.35916	2.27432	2.15504	2.56013	3.22051	3.10705	3.20704	3.16597	(1.51,2.85]	(1.67,2.99]	(2.15,3.8]	(1.25,2.66]	(0.689,2.31]	(2.43,4.23]	(2.7,4.28]	(2.32,3.61]	(2.03,3.54]	(2.37,3.73]	6	6	7	6	6	7	8	7	7	7
KHNYN_MOUSE	D3Z8M3_RAT	Khnyn	Protein KHNYN	NA	NA	1.56791	1.43613	NA	NA	-1.71195	-3.5202	NA	-2.70942	NA	NA	(0.509,2.15]	(1.25,2.66]	NA	NA	(-2.02,-0.448]	(-4.13,-2.84]	NA	(-3.06,-1.7]	0	0	6	6	0	0	5	2	0	3
FUBP2_MOUSE	FUBP2_RAT	Khsrp	Far upstream element-binding protein 2	-2.02449	-4.65117	NA	-3.1618	-2.85758	1.90711	1.73866	2.17054	1.98337	2.02255	(-2.52,-1.18]	[-4.93,-3.6]	NA	(-4.4,-2.99]	(-4.17,-2.55]	(0.637,2.43]	(1.13,2.7]	(1.03,2.32]	(0.509,2.03]	(1.01,2.37]	3	1	0	2	3	6	7	6	6	6
A0A286YCV9_MOUSE	A0A0G2K8Z9_RAT	Kif13b	Kinesin family member 13B	1.10207	0.981446	1.36889	1.16019	1.17549	-1.09556	-1.27212	-0.864501	-1.48415	-1.2326	(0.165,1.51]	(0.354,1.67]	(0.509,2.15]	(-0.165,1.25]	(0.689,2.31]	(-1.16,0.637]	(-2.02,-0.448]	(-1.55,-0.259]	(-2.53,-1.01]	(-1.7,-0.344]	5	5	6	5	6	5	5	4	4	4
KIF1B_MOUSE	KIF1B_RAT	Kif1b	Kinesin-like protein KIF1B	1.45992	0.967786	1.27875	1.05345	0.486056	-0.179289	0.114271	0.354495	0.134337	-0.26223	(0.165,1.51]	(0.354,1.67]	(0.509,2.15]	(-0.165,1.25]	(-0.931,0.689]	(-1.16,0.637]	(-0.448,1.13]	(-0.259,1.03]	(-1.01,0.509]	(-0.344,1.01]	5	5	6	5	5	5	6	5	5	5
KI21A_MOUSE	D3ZCG2_RAT	Kif21a	Kinesin-like protein KIF21A	NA	NA	0.501204	0.69446	1.17959	-0.183747	-0.114909	-1.7829	-0.0723416	-3.70372	NA	NA	(-1.13,0.509]	(-0.165,1.25]	(0.689,2.31]	(-1.16,0.637]	(-0.448,1.13]	(-2.84,-1.55]	(-1.01,0.509]	(-4.42,-3.06]	0	0	5	5	6	5	6	3	5	2
KINH_MOUSE	KINH_RAT	Kif5b	Kinesin-1 heavy chain	0.0563178	0.0773776	-0.195358	0.138304	-0.358257	1.78689	1.74263	1.59247	1.41462	1.69187	(-1.18,0.165]	(-0.964,0.354]	(-1.13,0.509]	(-0.165,1.25]	(-0.931,0.689]	(0.637,2.43]	(1.13,2.7]	(1.03,2.32]	(0.509,2.03]	(1.01,2.37]	4	4	5	5	5	6	7	6	6	6
KLC4_MOUSE	KLC4_RAT	Klc4	Kinesin light chain 4	1.27438	1.57241	0.86788	1.26758	-0.520409	-0.283074	-0.793991	-2.19176	NA	NA	(0.165,1.51]	(0.354,1.67]	(0.509,2.15]	(1.25,2.66]	(-0.931,0.689]	(-1.16,0.637]	(-2.02,-0.448]	(-2.84,-1.55]	NA	NA	5	5	6	6	5	5	5	3	0	0
KMO_MOUSE	KMO_RAT	Kmo	Kynurenine 3-monooxygenase	1.25314	1.66285	1.25455	1.8379	1.6854	1.21216	1.77365	2.10768	1.52974	1.82325	(0.165,1.51]	(0.354,1.67]	(0.509,2.15]	(1.25,2.66]	(0.689,2.31]	(0.637,2.43]	(1.13,2.7]	(1.03,2.32]	(0.509,2.03]	(1.01,2.37]	5	5	6	6	6	6	7	6	6	6
KNG1_MOUSE	KNG1_RAT	Kng1	Kininogen-1	-0.0535551	0.172367	0.430148	0.271243	0.549556	-2.48086	NA	-1.86792	NA	-1.91605	(-1.18,0.165]	(-0.964,0.354]	(-1.13,0.509]	(-0.165,1.25]	(-0.931,0.689]	(-2.96,-1.16]	NA	(-2.84,-1.55]	NA	(-3.06,-1.7]	4	4	5	5	5	4	0	3	0	3
IMA5_MOUSE	IMA5_RAT	Kpna1	Importin subunit alpha-5	NA	NA	-2.82797	-2.44012	NA	-1.21119	-2.30041	NA	-2.48108	-1.42456	NA	NA	(-4.42,-2.78]	(-2.99,-1.58]	NA	(-2.96,-1.16]	(-3.6,-2.02]	NA	(-2.53,-1.01]	(-1.7,-0.344]	0	0	3	3	0	4	4	0	4	4
IMB1_MOUSE	IMB1_RAT	Kpnb1	Importin subunit beta-1	-0.415072	-0.171684	-0.425825	-0.228513	-0.215366	0.42335	0.828224	0.448561	0.840047	0.889776	(-1.18,0.165]	(-0.964,0.354]	(-1.13,0.509]	(-1.58,-0.165]	(-0.931,0.689]	(-1.16,0.637]	(-0.448,1.13]	(-0.259,1.03]	(0.509,2.03]	(-0.344,1.01]	4	4	5	4	5	5	6	5	6	5
RASK_MOUSE	RASK_RAT	Kras	GTPase KRas	NA	NA	NA	-1.02851	-0.669561	0.777353	0.677395	NA	NA	NA	NA	NA	NA	(-1.58,-0.165]	(-0.931,0.689]	(0.637,2.43]	(-0.448,1.13]	NA	NA	NA	0	0	0	4	5	6	6	0	0	0
K1C18_MOUSE	K1C18_RAT	Krt18	Keratin, type I cytoskeletal 18	3.58215	3.56122	3.60865	3.94806	3.62316	2.61969	2.9871	2.59759	3.44953	2.72183	(2.85,4.19]	(2.99,4.31]	(2.15,3.8]	(2.66,4.07]	(2.31,3.93]	(2.43,4.23]	(2.7,4.28]	(2.32,3.61]	(2.03,3.54]	(2.37,3.73]	7	7	7	7	7	7	8	7	7	7
K1C19_MOUSE	K1C19_RAT	Krt19	Keratin, type I cytoskeletal 19	NA	0.887767	-0.327197	1.30903	1.13978	0.389686	0.0772137	-0.0943697	-0.175158	0.421105	NA	(0.354,1.67]	(-1.13,0.509]	(1.25,2.66]	(0.689,2.31]	(-1.16,0.637]	(-0.448,1.13]	(-0.259,1.03]	(-1.01,0.509]	(-0.344,1.01]	0	5	5	6	6	5	6	5	5	5
K2C8_MOUSE	K2C8_RAT	Krt8	Keratin, type II cytoskeletal 8	3.91536	3.84477	3.94769	4.19875	3.91713	3.22993	3.3656	3.16186	3.5373	3.23522	(2.85,4.19]	(2.99,4.31]	(3.8,5.44]	(4.07,5.49]	(2.31,3.93]	(2.43,4.23]	(2.7,4.28]	(2.32,3.61]	(2.03,3.54]	(2.37,3.73]	7	7	8	8	7	7	8	7	7	7
KTI12_MOUSE	KTI12_RAT	Kti12	Protein KTI12 homolog	-0.111571	-1.02246	0.0099039	NA	0.719203	NA	NA	NA	NA	NA	(-1.18,0.165]	(-2.28,-0.964]	(-1.13,0.509]	NA	(0.689,2.31]	NA	NA	NA	NA	NA	4	3	5	0	6	0	0	0	0	0
KTN1_MOUSE	D4A4Z9_RAT	Ktn1	Kinectin	1.18958	0.993287	1.1517	1.44739	1.1859	4.26701	4.09557	3.08009	3.7177	3.83225	(0.165,1.51]	(0.354,1.67]	(0.509,2.15]	(1.25,2.66]	(0.689,2.31]	(4.23,6.03]	(2.7,4.28]	(2.32,3.61]	(3.54,5.06]	(3.73,5.08]	5	5	6	6	6	8	8	7	8	8
KAT1_MOUSE	KAT1_RAT	Kyat1	Kynurenine--oxoglutarate transaminase 1	0.561419	0.994812	1.0167	1.03288	1.40816	0.352266	-0.136688	0.654355	0.0578203	0.356681	(0.165,1.51]	(0.354,1.67]	(0.509,2.15]	(-0.165,1.25]	(0.689,2.31]	(-1.16,0.637]	(-0.448,1.13]	(-0.259,1.03]	(-1.01,0.509]	(-0.344,1.01]	5	5	6	5	6	5	6	5	5	5
KAT3_MOUSE	KAT3_RAT	Kyat3	Kynurenine--oxoglutarate transaminase 3	2.45893	2.49419	2.50404	3.00684	2.8556	2.89757	3.278	2.83419	3.2276	3.18196	(1.51,2.85]	(1.67,2.99]	(2.15,3.8]	(2.66,4.07]	(2.31,3.93]	(2.43,4.23]	(2.7,4.28]	(2.32,3.61]	(2.03,3.54]	(2.37,3.73]	6	6	7	7	7	7	8	7	7	7
KYNU_MOUSE	KYNU_RAT	Kynu	Kynureninase	0.647218	0.641882	0.515342	0.885868	0.927736	0.785754	0.894763	1.17395	0.904243	0.799527	(0.165,1.51]	(0.354,1.67]	(0.509,2.15]	(-0.165,1.25]	(0.689,2.31]	(0.637,2.43]	(-0.448,1.13]	(1.03,2.32]	(0.509,2.03]	(-0.344,1.01]	5	5	6	5	6	6	6	6	6	5
L2HDH_MOUSE	D3ZVS2_RAT	L2hgdh	L-2-hydroxyglutarate dehydrogenase, mitochondrial	1.02958	0.948277	0.724347	1.03943	0.385798	-0.897339	-0.0394265	-0.492344	0.0313653	0.0596909	(0.165,1.51]	(0.354,1.67]	(0.509,2.15]	(-0.165,1.25]	(-0.931,0.689]	(-1.16,0.637]	(-0.448,1.13]	(-1.55,-0.259]	(-1.01,0.509]	(-0.344,1.01]	5	5	6	5	5	5	6	4	5	5
T3HPD_MOUSE	D3ZV91_RAT	L3hypdh	Trans-L-3-hydroxyproline dehydratase	-0.281419	-1.57947	-1.89859	-1.39961	-0.712936	-2.38216	-2.58884	-1.51588	NA	-2.83418	(-1.18,0.165]	(-2.28,-0.964]	(-2.78,-1.13]	(-1.58,-0.165]	(-0.931,0.689]	(-2.96,-1.16]	(-3.6,-2.02]	(-1.55,-0.259]	NA	(-3.06,-1.7]	4	3	4	4	5	4	4	4	0	3
LACTB_MOUSE	D3ZFJ6_RAT	Lactb	Serine beta-lactamase-like protein LACTB, mitochondrial	1.09769	0.995506	0.970679	1.42369	1.08386	1.66527	1.89748	1.71888	1.74104	1.75227	(0.165,1.51]	(0.354,1.67]	(0.509,2.15]	(1.25,2.66]	(0.689,2.31]	(0.637,2.43]	(1.13,2.7]	(1.03,2.32]	(0.509,2.03]	(1.01,2.37]	5	5	6	6	6	6	7	6	6	6
LACB2_MOUSE	LACB2_RAT	Lactb2	Endoribonuclease LACTB2	2.27137	2.36329	2.61851	2.54596	2.16715	0.640145	0.843895	0.561978	0.651889	0.777617	(1.51,2.85]	(1.67,2.99]	(2.15,3.8]	(1.25,2.66]	(0.689,2.31]	(0.637,2.43]	(-0.448,1.13]	(-0.259,1.03]	(0.509,2.03]	(-0.344,1.01]	6	6	7	6	6	6	6	5	6	5
LAMA4_MOUSE	F1LTF8_RAT	Lama4	Laminin subunit alpha-4	-1.95944	NA	-2.33824	NA	-2.37558	NA	-2.94149	NA	-2.06396	NA	(-2.52,-1.18]	NA	(-2.78,-1.13]	NA	(-2.55,-0.931]	NA	(-3.6,-2.02]	NA	(-2.53,-1.01]	NA	3	0	4	0	4	0	4	0	4	0
LAMP2_MOUSE	LAMP2_RAT	Lamp2	Lysosome-associated membrane glycoprotein 2	-0.482662	-1.22025	NA	-1.82452	-3.10311	-0.171418	-0.04579	-0.262439	-0.200411	-0.122298	(-1.18,0.165]	(-2.28,-0.964]	NA	(-2.99,-1.58]	(-4.17,-2.55]	(-1.16,0.637]	(-0.448,1.13]	(-1.55,-0.259]	(-1.01,0.509]	(-0.344,1.01]	4	3	0	3	3	5	6	4	5	5
LTOR1_MOUSE	LTOR1_RAT	Lamtor1	Ragulator complex protein LAMTOR1	0.169192	0.137784	0.290792	-0.0687872	0.0292067	NA	NA	NA	-4.25684	-5.165	(0.165,1.51]	(-0.964,0.354]	(-1.13,0.509]	(-0.165,1.25]	(-0.931,0.689]	NA	NA	NA	(-5.56,-4.04]	[-5.79,-4.42]	5	4	5	5	5	0	0	0	2	1
LTOR3_MOUSE	LTOR3_RAT	Lamtor3	Ragulator complex protein LAMTOR3	-0.704149	NA	-1.90102	-2.24854	-2.16997	-2.36432	-2.06684	-1.09914	-2.45897	-1.6887	(-1.18,0.165]	NA	(-2.78,-1.13]	(-2.99,-1.58]	(-2.55,-0.931]	(-2.96,-1.16]	(-3.6,-2.02]	(-1.55,-0.259]	(-2.53,-1.01]	(-1.7,-0.344]	4	0	4	3	4	4	4	4	4	4
LTOR5_MOUSE	D3ZF11_RAT	Lamtor5	Ragulator complex protein LAMTOR5	0.494211	NA	0.103315	0.158963	1.74116	NA	NA	NA	NA	NA	(0.165,1.51]	NA	(-1.13,0.509]	(-0.165,1.25]	(0.689,2.31]	NA	NA	NA	NA	NA	5	0	5	5	6	0	0	0	0	0
LANC1_MOUSE	LANC1_RAT	Lancl1	Glutathione S-transferase LANCL1	0.630904	0.427366	0.501837	0.274911	-1.74068	1.61684	1.06148	1.16293	1.14949	2.00719	(0.165,1.51]	(0.354,1.67]	(-1.13,0.509]	(-0.165,1.25]	(-2.55,-0.931]	(0.637,2.43]	(-0.448,1.13]	(1.03,2.32]	(0.509,2.03]	(1.01,2.37]	5	5	5	5	4	6	6	6	6	6
LANC2_MOUSE	Q68FQ9_RAT	Lancl2	LanC-like protein 2	NA	NA	-3.63649	-2.99941	NA	-2.12828	-1.69885	-2.48432	-2.20477	NA	NA	NA	(-4.42,-2.78]	(-4.4,-2.99]	NA	(-2.96,-1.16]	(-2.02,-0.448]	(-2.84,-1.55]	(-2.53,-1.01]	NA	0	0	3	2	0	4	5	3	4	0
AMPL_MOUSE	AMPL_RAT	Lap3	Cytosol aminopeptidase	1.22201	1.43402	1.29859	1.88427	1.5886	2.22945	2.57484	2.37895	2.39431	2.34682	(0.165,1.51]	(0.354,1.67]	(0.509,2.15]	(1.25,2.66]	(0.689,2.31]	(0.637,2.43]	(1.13,2.7]	(2.32,3.61]	(2.03,3.54]	(1.01,2.37]	5	5	6	6	6	6	7	7	7	6
LARP1_MOUSE	F1M062_RAT	Larp1	La-related protein 1	0.462099	0.35215	0.779366	1.14057	0.268637	0.446706	-0.184385	-0.0550542	0.400444	0.559606	(0.165,1.51]	(-0.964,0.354]	(0.509,2.15]	(-0.165,1.25]	(-0.931,0.689]	(-1.16,0.637]	(-0.448,1.13]	(-0.259,1.03]	(-1.01,0.509]	(-0.344,1.01]	5	4	6	5	5	5	6	5	5	5
F6U5V1_MOUSE	Q66HE8_RAT	Larp1b	La ribonucleoprotein domain family, member 1B	NA	NA	NA	NA	-1.14983	-1.85219	-3.62601	NA	-1.51407	-0.68285	NA	NA	NA	NA	(-2.55,-0.931]	(-2.96,-1.16]	(-5.18,-3.6]	NA	(-2.53,-1.01]	(-1.7,-0.344]	0	0	0	0	4	4	3	0	4	4
LAR4B_MOUSE	D3ZF45_RAT	Larp4b	La-related protein 4B	-1.61053	-1.74773	-2.22567	NA	-1.37014	-1.57652	-0.892846	-3.49464	-0.957071	-0.305023	(-2.52,-1.18]	(-2.28,-0.964]	(-2.78,-1.13]	NA	(-2.55,-0.931]	(-2.96,-1.16]	(-2.02,-0.448]	(-4.13,-2.84]	(-1.01,0.509]	(-0.344,1.01]	3	3	4	0	4	4	5	2	5	5
LARP7_MOUSE	LARP7_RAT	Larp7	La-related protein 7	NA	-1.94147	NA	NA	-3.83574	0.437412	0.0243809	-0.924369	-1.18395	0.527612	NA	(-2.28,-0.964]	NA	NA	(-4.17,-2.55]	(-1.16,0.637]	(-0.448,1.13]	(-1.55,-0.259]	(-2.53,-1.01]	(-0.344,1.01]	0	3	0	0	3	5	6	4	4	5
LASP1_MOUSE	LASP1_RAT	Lasp1	LIM and SH3 domain protein 1	1.04638	1.34615	1.25345	1.52857	1.31676	0.345596	0.637089	0.683583	1.22659	0.646323	(0.165,1.51]	(0.354,1.67]	(0.509,2.15]	(1.25,2.66]	(0.689,2.31]	(-1.16,0.637]	(-0.448,1.13]	(-0.259,1.03]	(0.509,2.03]	(-0.344,1.01]	5	5	6	6	6	5	6	5	6	5
LBR_MOUSE	LBR_RAT	Lbr	Delta(14)-sterol reductase LBR	-0.0773849	-1.75965	-0.719399	-1.05607	-1.65072	-1.46307	-2.7026	NA	-1.40326	-3.09722	(-1.18,0.165]	(-2.28,-0.964]	(-1.13,0.509]	(-1.58,-0.165]	(-2.55,-0.931]	(-2.96,-1.16]	(-3.6,-2.02]	NA	(-2.53,-1.01]	(-4.42,-3.06]	4	3	5	4	4	4	4	0	4	2
LCLT1_MOUSE	D3ZFF4_RAT	Lclat1	Lysocardiolipin acyltransferase 1	NA	NA	NA	NA	-0.619465	-0.603482	-1.87147	NA	-2.3374	NA	NA	NA	NA	NA	(-0.931,0.689]	(-1.16,0.637]	(-2.02,-0.448]	NA	(-2.53,-1.01]	NA	0	0	0	0	5	5	5	0	4	0
PLSL_MOUSE	A0A0G2K014_RAT	Lcp1	Plastin-2	1.9936	2.11188	2.11575	2.00459	2.21013	-1.4276	-2.52482	-2.24056	-1.49063	-2.49802	(1.51,2.85]	(1.67,2.99]	(0.509,2.15]	(1.25,2.66]	(0.689,2.31]	(-2.96,-1.16]	(-3.6,-2.02]	(-2.84,-1.55]	(-2.53,-1.01]	(-3.06,-1.7]	6	6	6	6	6	4	4	3	4	3
LDAH_MOUSE	LDAH_RAT	Ldah	Lipid droplet-associated hydrolase	-2.14359	-2.4985	-2.16745	-1.60906	-1.92588	-0.926023	NA	-1.03714	-2.65399	-3.0658	(-2.52,-1.18]	(-3.6,-2.28]	(-2.78,-1.13]	(-2.99,-1.58]	(-2.55,-0.931]	(-1.16,0.637]	NA	(-1.55,-0.259]	(-4.04,-2.53]	(-4.42,-3.06]	3	2	4	3	4	5	0	4	3	2
LDHA_MOUSE	LDHA_RAT	Ldha	L-lactate dehydrogenase A chain	3.37154	4.22294	3.87663	4.01787	3.9949	5.04825	5.65723	5.2853	5.60608	5.5877	(2.85,4.19]	(2.99,4.31]	(3.8,5.44]	(2.66,4.07]	(3.93,5.55]	(4.23,6.03]	(4.28,5.86]	(4.9,6.19]	(5.06,6.58]	(5.08,6.44]	7	7	8	7	8	8	9	9	9	9
LDHB_MOUSE	LDHB_RAT	Ldhb	L-lactate dehydrogenase B chain	0.144596	0.0382454	0.796536	1.16459	0.563899	-1.05821	NA	-2.94277	-1.05874	-1.48734	(-1.18,0.165]	(-0.964,0.354]	(0.509,2.15]	(-0.165,1.25]	(-0.931,0.689]	(-1.16,0.637]	NA	(-4.13,-2.84]	(-2.53,-1.01]	(-1.7,-0.344]	4	4	6	5	5	5	0	2	4	4
LDHD_MOUSE	Q7TPJ4_RAT	Ldhd	Probable D-lactate dehydrogenase, mitochondrial	1.24833	1.4372	1.58645	2.01445	1.69307	-1.49492	-0.585027	-1.09929	0.233138	-2.36594	(0.165,1.51]	(0.354,1.67]	(0.509,2.15]	(1.25,2.66]	(0.689,2.31]	(-2.96,-1.16]	(-2.02,-0.448]	(-1.55,-0.259]	(-1.01,0.509]	(-3.06,-1.7]	5	5	6	6	6	4	5	4	5	3
LDLR_MOUSE	LDLR_RAT	Ldlr	Low-density lipoprotein receptor	-2.01821	NA	-0.991247	NA	-0.707776	NA	-0.788092	-0.215673	-0.429711	-0.962645	(-2.52,-1.18]	NA	(-1.13,0.509]	NA	(-0.931,0.689]	NA	(-2.02,-0.448]	(-0.259,1.03]	(-1.01,0.509]	(-1.7,-0.344]	3	0	5	0	5	0	5	5	5	4
ARH_MOUSE	ARH_RAT	Ldlrap1	Low density lipoprotein receptor adapter protein 1	NA	NA	NA	-1.67193	NA	NA	NA	NA	NA	NA	NA	NA	NA	(-2.99,-1.58]	NA	NA	NA	NA	NA	NA	0	0	0	3	0	0	0	0	0	0
LETM1_MOUSE	LETM1_RAT	Letm1	Mitochondrial proton/calcium exchanger protein	1.63541	1.67818	1.7282	1.76729	1.73223	0.810266	0.852393	0.580314	0.34551	0.877188	(1.51,2.85]	(1.67,2.99]	(0.509,2.15]	(1.25,2.66]	(0.689,2.31]	(0.637,2.43]	(-0.448,1.13]	(-0.259,1.03]	(-1.01,0.509]	(-0.344,1.01]	6	6	6	6	6	6	6	5	5	5
LTMD1_MOUSE	B0K026_RAT	Letmd1	LETM1 domain-containing protein 1	NA	-0.598458	-2.17575	-0.660373	-0.633618	-1.1288	-0.486743	-0.951877	-1.61772	-0.558444	NA	(-0.964,0.354]	(-2.78,-1.13]	(-1.58,-0.165]	(-0.931,0.689]	(-1.16,0.637]	(-2.02,-0.448]	(-1.55,-0.259]	(-2.53,-1.01]	(-1.7,-0.344]	0	4	4	4	5	5	5	4	4	4
LEG1_MOUSE	LEG1_RAT	Lgals1	Galectin-1	-0.488857	-0.956507	0.0536276	0.180878	-1.11352	-0.481456	NA	NA	-3.55706	-1.24756	(-1.18,0.165]	(-0.964,0.354]	(-1.13,0.509]	(-0.165,1.25]	(-2.55,-0.931]	(-1.16,0.637]	NA	NA	(-4.04,-2.53]	(-1.7,-0.344]	4	4	5	5	4	5	0	0	3	4
LEG3_MOUSE	LEG3_RAT	Lgals3	Galectin-3	-0.612249	NA	-0.793337	-1.00946	-0.603409	NA	NA	NA	-2.56829	-3.93266	(-1.18,0.165]	NA	(-1.13,0.509]	(-1.58,-0.165]	(-0.931,0.689]	NA	NA	NA	(-4.04,-2.53]	(-4.42,-3.06]	4	0	5	4	5	0	0	0	3	2
LG3BP_MOUSE	LG3BP_RAT	Lgals3bp	Galectin-3-binding protein	0.99004	0.7993	1.36002	0.906756	0.794102	-1.12513	-1.16958	-1.44815	-1.63095	-0.6564	(0.165,1.51]	(0.354,1.67]	(0.509,2.15]	(-0.165,1.25]	(0.689,2.31]	(-1.16,0.637]	(-2.02,-0.448]	(-1.55,-0.259]	(-2.53,-1.01]	(-1.7,-0.344]	5	5	6	5	6	5	5	4	4	4
LEG8_MOUSE	LEG8_RAT	Lgals8	Galectin-8	NA	0.6571	-0.394879	0.0153306	0.163044	-0.309807	NA	NA	0.92917	1.38517	NA	(0.354,1.67]	(-1.13,0.509]	(-0.165,1.25]	(-0.931,0.689]	(-1.16,0.637]	NA	NA	(0.509,2.03]	(1.01,2.37]	0	5	5	5	5	5	0	0	6	6
LEG9_MOUSE	LEG9_RAT	Lgals9	Galectin-9	1.66974	2.10201	2.0673	2.16864	2.0863	0.294496	0.0326943	-0.0992351	0.406971	0.232886	(1.51,2.85]	(1.67,2.99]	(0.509,2.15]	(1.25,2.66]	(0.689,2.31]	(-1.16,0.637]	(-0.448,1.13]	(-0.259,1.03]	(-1.01,0.509]	(-0.344,1.01]	6	6	6	6	6	5	6	5	5	5
LGMN_MOUSE	LGMN_RAT	Lgmn	Legumain	-1.53785	-0.541314	-0.880173	-0.624358	-1.20828	-1.56234	-1.11364	-0.355599	-0.249936	-1.1519	(-2.52,-1.18]	(-0.964,0.354]	(-1.13,0.509]	(-1.58,-0.165]	(-2.55,-0.931]	(-2.96,-1.16]	(-2.02,-0.448]	(-1.55,-0.259]	(-1.01,0.509]	(-1.7,-0.344]	3	4	5	4	4	4	5	4	5	4
LHPP_MOUSE	LHPP_RAT	Lhpp	Phospholysine phosphohistidine inorganic pyrophosphate phosphatase	-0.562049	0.0795009	0.483639	0.355658	0.376938	-1.15042	-0.550879	-0.499146	NA	NA	(-1.18,0.165]	(-0.964,0.354]	(-1.13,0.509]	(-0.165,1.25]	(-0.931,0.689]	(-1.16,0.637]	(-2.02,-0.448]	(-1.55,-0.259]	NA	NA	4	4	5	5	5	5	5	4	0	0
LIMA1_MOUSE	LIMA1_RAT	Lima1	LIM domain and actin-binding protein 1	1.56968	1.07293	1.09881	1.2513	1.40287	0.236777	-0.190347	0.310949	0.370385	0.366314	(1.51,2.85]	(0.354,1.67]	(0.509,2.15]	(1.25,2.66]	(0.689,2.31]	(-1.16,0.637]	(-0.448,1.13]	(-0.259,1.03]	(-1.01,0.509]	(-0.344,1.01]	6	5	6	6	6	5	6	5	5	5
LICH_MOUSE	LICH_RAT	Lipa	Lysosomal acid lipase/cholesteryl ester hydrolase	3.71235	3.2304	3.70472	4.45144	3.65891	0.749082	0.572121	0.910442	0.772878	0.768637	(2.85,4.19]	(2.99,4.31]	(2.15,3.8]	(4.07,5.49]	(2.31,3.93]	(0.637,2.43]	(-0.448,1.13]	(-0.259,1.03]	(0.509,2.03]	(-0.344,1.01]	7	7	7	8	7	6	6	5	6	5
LMAN1_MOUSE	LMAN1_RAT	Lman1	Protein ERGIC-53	0.54908	0.47301	0.900315	0.855257	0.840428	0.7986	1.21664	1.64424	1.31042	1.20701	(0.165,1.51]	(0.354,1.67]	(0.509,2.15]	(-0.165,1.25]	(0.689,2.31]	(0.637,2.43]	(1.13,2.7]	(1.03,2.32]	(0.509,2.03]	(1.01,2.37]	5	5	6	5	6	6	7	6	6	6
LMAN2_MOUSE	B0BNG3_RAT	Lman2	Vesicular integral-membrane protein VIP36	-0.848726	-1.32785	-1.20659	0.331312	-0.249243	-0.242145	0.562433	-1.18814	1.15064	0.327548	(-1.18,0.165]	(-2.28,-0.964]	(-2.78,-1.13]	(-0.165,1.25]	(-0.931,0.689]	(-1.16,0.637]	(-0.448,1.13]	(-1.55,-0.259]	(0.509,2.03]	(-0.344,1.01]	4	3	4	5	5	5	6	4	6	5
LMNA_MOUSE	LMNA_RAT	Lmna	Prelamin-A/C	2.64562	2.64482	2.64467	2.96185	2.7414	1.67267	1.7944	1.787	1.81372	1.6215	(1.51,2.85]	(1.67,2.99]	(2.15,3.8]	(2.66,4.07]	(2.31,3.93]	(0.637,2.43]	(1.13,2.7]	(1.03,2.32]	(0.509,2.03]	(1.01,2.37]	6	6	7	7	7	6	7	6	6	6
LMNB1_MOUSE	LMNB1_RAT	Lmnb1	Lamin-B1	0.284934	0.43657	0.154977	0.529707	0.514929	1.39533	1.28262	1.06397	1.33181	1.55589	(0.165,1.51]	(0.354,1.67]	(-1.13,0.509]	(-0.165,1.25]	(-0.931,0.689]	(0.637,2.43]	(1.13,2.7]	(1.03,2.32]	(0.509,2.03]	(1.01,2.37]	5	5	5	5	5	6	7	6	6	6
LMNB2_MOUSE	D3ZLC1_RAT	Lmnb2	Lamin-B2	1.08696	1.165	1.36489	1.70168	1.48641	0.793881	0.184206	0.379289	-0.688361	0.193687	(0.165,1.51]	(0.354,1.67]	(0.509,2.15]	(1.25,2.66]	(0.689,2.31]	(0.637,2.43]	(-0.448,1.13]	(-0.259,1.03]	(-1.01,0.509]	(-0.344,1.01]	5	5	6	6	6	6	6	5	5	5
LNP_MOUSE	A0JN29_RAT	Lnpk	Endoplasmic reticulum junction formation protein lunapark	NA	NA	NA	-3.96084	NA	NA	2.09477	2.56153	1.54364	0.854174	NA	NA	NA	(-4.4,-2.99]	NA	NA	(1.13,2.7]	(2.32,3.61]	(0.509,2.03]	(-0.344,1.01]	0	0	0	2	0	0	7	7	6	5
LONM_MOUSE	LONM_RAT	Lonp1	Lon protease homolog, mitochondrial	0.75725	0.981604	0.866252	1.18026	0.995413	2.65256	2.85574	2.80179	2.70426	2.85509	(0.165,1.51]	(0.354,1.67]	(0.509,2.15]	(-0.165,1.25]	(0.689,2.31]	(2.43,4.23]	(2.7,4.28]	(2.32,3.61]	(2.03,3.54]	(2.37,3.73]	5	5	6	5	6	7	8	7	7	7
LONP2_MOUSE	LONP2_RAT	Lonp2	Lon protease homolog 2, peroxisomal	-0.153707	-0.408725	0.159058	0.658201	0.253541	0.376741	0.353034	0.796485	0.581906	0.317167	(-1.18,0.165]	(-0.964,0.354]	(-1.13,0.509]	(-0.165,1.25]	(-0.931,0.689]	(-1.16,0.637]	(-0.448,1.13]	(-0.259,1.03]	(0.509,2.03]	(-0.344,1.01]	4	4	5	5	5	5	6	5	6	5
LPIN1_MOUSE	A0A0G2JW03_RAT	Lpin1	Phosphatidate phosphatase LPIN1	-0.688462	-1.02143	-0.691707	-0.81147	-1.63653	NA	-2.71421	NA	NA	NA	(-1.18,0.165]	(-2.28,-0.964]	(-1.13,0.509]	(-1.58,-0.165]	(-2.55,-0.931]	NA	(-3.6,-2.02]	NA	NA	NA	4	3	5	4	4	0	4	0	0	0
LPP_MOUSE	LPP_RAT	Lpp	Lipoma-preferred partner homolog	-0.992789	-0.133149	-0.354429	0.0581636	-0.560869	0.71751	-2.91655	-0.00207625	-0.520155	-0.289327	(-1.18,0.165]	(-0.964,0.354]	(-1.13,0.509]	(-0.165,1.25]	(-0.931,0.689]	(0.637,2.43]	(-3.6,-2.02]	(-0.259,1.03]	(-1.01,0.509]	(-0.344,1.01]	4	4	5	5	5	6	4	5	5	5
LRBA_MOUSE	A0A0G2JYI0_RAT	Lrba	Lipopolysaccharide-responsive and beige-like anchor protein	NA	NA	-1.11014	-1.55212	-1.96471	1.68294	0.455515	1.28916	0.867165	1.29857	NA	NA	(-1.13,0.509]	(-1.58,-0.165]	(-2.55,-0.931]	(0.637,2.43]	(-0.448,1.13]	(1.03,2.32]	(0.509,2.03]	(1.01,2.37]	0	0	5	4	4	6	6	6	6	6
LRP1_MOUSE	LRP1_RAT	Lrp1	Prolow-density lipoprotein receptor-related protein 1	0.274024	0.00623835	0.240405	0.159082	0.339612	1.46628	1.39419	1.65083	1.52423	1.20176	(0.165,1.51]	(-0.964,0.354]	(-1.13,0.509]	(-0.165,1.25]	(-0.931,0.689]	(0.637,2.43]	(1.13,2.7]	(1.03,2.32]	(0.509,2.03]	(1.01,2.37]	5	4	5	5	5	6	7	6	6	6
AMRP_MOUSE	AMRP_RAT	Lrpap1	Alpha-2-macroglobulin receptor-associated protein	-1.14466	-0.901039	-1.09235	-0.745861	-0.666264	0.58562	0.416499	0.808408	-0.216927	-0.449432	(-1.18,0.165]	(-0.964,0.354]	(-1.13,0.509]	(-1.58,-0.165]	(-0.931,0.689]	(-1.16,0.637]	(-0.448,1.13]	(-0.259,1.03]	(-1.01,0.509]	(-1.7,-0.344]	4	4	5	4	5	5	6	5	5	4
LPPRC_MOUSE	LPPRC_RAT	Lrpprc	Leucine-rich PPR motif-containing protein, mitochondrial	0.837015	0.766201	0.962712	1.16313	1.08208	1.50454	1.45852	1.4522	1.38214	1.39281	(0.165,1.51]	(0.354,1.67]	(0.509,2.15]	(-0.165,1.25]	(0.689,2.31]	(0.637,2.43]	(1.13,2.7]	(1.03,2.32]	(0.509,2.03]	(1.01,2.37]	5	5	6	5	6	6	7	6	6	6
LRC40_MOUSE	G3V7I7_RAT	Lrrc40	Leucine-rich repeat-containing protein 40	NA	NA	-1.58084	NA	NA	-2.28212	-1.94273	-1.74569	-2.71284	-1.78438	NA	NA	(-2.78,-1.13]	NA	NA	(-2.96,-1.16]	(-2.02,-0.448]	(-2.84,-1.55]	(-4.04,-2.53]	(-3.06,-1.7]	0	0	4	0	0	4	5	3	3	3
LRC41_MOUSE	LRC41_RAT	Lrrc41	Leucine-rich repeat-containing protein 41	-0.0725424	0.556722	NA	-0.206467	0.858228	1.14238	-1.04866	NA	-0.063033	-0.160499	(-1.18,0.165]	(0.354,1.67]	NA	(-1.58,-0.165]	(0.689,2.31]	(0.637,2.43]	(-2.02,-0.448]	NA	(-1.01,0.509]	(-0.344,1.01]	4	5	0	4	6	6	5	0	5	5
LRC47_MOUSE	F1LT49_RAT	Lrrc47	Leucine-rich repeat-containing protein 47	NA	NA	-1.66198	-1.86879	-1.53095	-1.15384	NA	-1.00819	NA	-1.7114	NA	NA	(-2.78,-1.13]	(-2.99,-1.58]	(-2.55,-0.931]	(-1.16,0.637]	NA	(-1.55,-0.259]	NA	(-3.06,-1.7]	0	0	4	3	4	5	0	4	0	3
LRC59_MOUSE	LRC59_RAT	Lrrc59	Leucine-rich repeat-containing protein 59	-0.214758	-0.265015	-0.611874	0.62702	0.301391	1.96376	2.32243	2.17792	2.15249	2.41037	(-1.18,0.165]	(-0.964,0.354]	(-1.13,0.509]	(-0.165,1.25]	(-0.931,0.689]	(0.637,2.43]	(1.13,2.7]	(1.03,2.32]	(2.03,3.54]	(2.37,3.73]	4	4	5	5	5	6	7	6	7	7
LRRF1_MOUSE	LRRF1_RAT	Lrrfip1	Leucine-rich repeat flightless-interacting protein 1	0.201559	-0.120252	0.0783695	-0.538374	-0.14222	NA	NA	-1.20473	NA	-3.36645	(0.165,1.51]	(-0.964,0.354]	(-1.13,0.509]	(-1.58,-0.165]	(-0.931,0.689]	NA	NA	(-1.55,-0.259]	NA	(-4.42,-3.06]	5	4	5	4	5	0	0	4	0	2
LRRF2_MOUSE	LRRF2_RAT	Lrrfip2	Leucine-rich repeat flightless-interacting protein 2	-0.785749	NA	-0.0652428	-0.254719	NA	-0.642855	NA	-0.0817418	-0.681748	-0.383472	(-1.18,0.165]	NA	(-1.13,0.509]	(-1.58,-0.165]	NA	(-1.16,0.637]	NA	(-0.259,1.03]	(-1.01,0.509]	(-1.7,-0.344]	4	0	5	4	0	5	0	5	5	4
LSM3_MOUSE	D4A7U6_RAT	Lsm3	U6 snRNA-associated Sm-like protein LSm3	-0.287248	-0.675314	0.300167	0.378384	0.331975	-4.34635	NA	-3.65053	-3.12555	-4.596	(-1.18,0.165]	(-0.964,0.354]	(-1.13,0.509]	(-0.165,1.25]	(-0.931,0.689]	(-4.76,-2.96]	NA	(-4.13,-2.84]	(-4.04,-2.53]	[-5.79,-4.42]	4	4	5	5	5	3	0	2	3	1
LSM4_MOUSE	D4A2C6_RAT	Lsm4	U6 snRNA-associated Sm-like protein LSm4	2.16091	1.31579	2.35894	3.08105	1.85986	NA	NA	NA	-3.08139	NA	(1.51,2.85]	(0.354,1.67]	(2.15,3.8]	(2.66,4.07]	(0.689,2.31]	NA	NA	NA	(-4.04,-2.53]	NA	6	5	7	7	6	0	0	0	3	0
LSM6_MOUSE	D3ZG07_RAT	Lsm6	U6 snRNA-associated Sm-like protein LSm6	-1.39183	-1.76559	-1.12145	-0.841824	-0.96148	NA	-2.11989	NA	-2.85152	-1.75607	(-2.52,-1.18]	(-2.28,-0.964]	(-1.13,0.509]	(-1.58,-0.165]	(-2.55,-0.931]	NA	(-3.6,-2.02]	NA	(-4.04,-2.53]	(-3.06,-1.7]	3	3	5	4	4	0	4	0	3	3
LSR_MOUSE	LSR_RAT	Lsr	Lipolysis-stimulated lipoprotein receptor	0.484518	0.718666	0.612287	0.73282	-3.16377	NA	NA	NA	-1.83105	NA	(0.165,1.51]	(0.354,1.67]	(0.509,2.15]	(-0.165,1.25]	(-4.17,-2.55]	NA	NA	NA	(-2.53,-1.01]	NA	5	5	6	5	3	0	0	0	4	0
LSS_MOUSE	LSS_RAT	Lss	Lanosterol synthase	-1.19949	-1.86949	-1.80298	NA	NA	0.0261158	-0.350384	-0.496785	-0.909493	-0.596502	(-2.52,-1.18]	(-2.28,-0.964]	(-2.78,-1.13]	NA	NA	(-1.16,0.637]	(-0.448,1.13]	(-1.55,-0.259]	(-1.01,0.509]	(-1.7,-0.344]	3	3	4	0	0	5	6	4	5	4
LKHA4_MOUSE	LKHA4_RAT	Lta4h	Leukotriene A-4 hydrolase	-1.59292	-0.941566	-1.01609	-1.15328	-0.921174	3.06292	2.88763	2.62503	2.74549	3.03394	(-2.52,-1.18]	(-0.964,0.354]	(-1.13,0.509]	(-1.58,-0.165]	(-0.931,0.689]	(2.43,4.23]	(2.7,4.28]	(2.32,3.61]	(2.03,3.54]	(2.37,3.73]	3	4	5	4	5	7	8	7	7	7
LTN1_MOUSE	F1M9Q3_RAT	Ltn1	E3 ubiquitin-protein ligase listerin	0.0783683	-0.280637	0.321625	-0.0990242	0.0853971	0.124558	0.355143	-1.27742	-0.912947	-1.26982	(-1.18,0.165]	(-0.964,0.354]	(-1.13,0.509]	(-0.165,1.25]	(-0.931,0.689]	(-1.16,0.637]	(-0.448,1.13]	(-1.55,-0.259]	(-1.01,0.509]	(-1.7,-0.344]	4	4	5	5	5	5	6	4	5	4
LUM_MOUSE	LUM_RAT	Lum	Lumican	0.709352	NA	0.329221	NA	NA	0.653636	-0.206538	-0.183995	0.969135	0.466363	(0.165,1.51]	NA	(-1.13,0.509]	NA	NA	(0.637,2.43]	(-0.448,1.13]	(-0.259,1.03]	(0.509,2.03]	(-0.344,1.01]	5	0	5	0	0	6	6	5	6	5
LYN_MOUSE	LYN_RAT	Lyn	Tyrosine-protein kinase Lyn	NA	NA	NA	-2.00682	-2.37742	1.551	0.460592	0.415635	-0.414593	1.12188	NA	NA	NA	(-2.99,-1.58]	(-2.55,-0.931]	(0.637,2.43]	(-0.448,1.13]	(-0.259,1.03]	(-1.01,0.509]	(1.01,2.37]	0	0	0	3	4	6	6	5	5	6
LYPA1_MOUSE	LYPA1_RAT	Lypla1	Acyl-protein thioesterase 1	-1.2098	-0.585	0.746166	0.655121	0.0473314	0.076147	0.594537	1.28888	0.636159	0.698674	(-2.52,-1.18]	(-0.964,0.354]	(0.509,2.15]	(-0.165,1.25]	(-0.931,0.689]	(-1.16,0.637]	(-0.448,1.13]	(1.03,2.32]	(0.509,2.03]	(-0.344,1.01]	3	4	6	5	5	5	6	6	6	5
LYPL1_MOUSE	D3ZFS7_RAT	Lyplal1	Lysophospholipase-like protein 1	NA	NA	-3.11277	-3.11277	-3.66357	-0.686381	-1.55242	-0.758115	-0.806905	-1.21402	NA	NA	(-4.42,-2.78]	(-4.4,-2.99]	(-4.17,-2.55]	(-1.16,0.637]	(-2.02,-0.448]	(-1.55,-0.259]	(-1.01,0.509]	(-1.7,-0.344]	0	0	3	2	3	5	5	4	5	4
LYRM4_MOUSE	D3ZYM7_RAT	Lyrm4	LYR motif-containing protein 4	-0.0492045	0.109912	-0.083352	0.601014	-0.671154	-0.777999	-0.545891	-0.153631	-0.0731589	-0.584529	(-1.18,0.165]	(-0.964,0.354]	(-1.13,0.509]	(-0.165,1.25]	(-0.931,0.689]	(-1.16,0.637]	(-2.02,-0.448]	(-0.259,1.03]	(-1.01,0.509]	(-1.7,-0.344]	4	4	5	5	5	5	5	5	5	4
LYRM7_MOUSE	LYRM7_RAT	Lyrm7	Complex III assembly factor LYRM7	NA	1.51937	NA	1.23588	0.746228	NA	NA	-1.00299	NA	-2.76212	NA	(0.354,1.67]	NA	(-0.165,1.25]	(0.689,2.31]	NA	NA	(-1.55,-0.259]	NA	(-3.06,-1.7]	0	5	0	5	6	0	0	4	0	3
LZIC_MOUSE	LZIC_RAT	Lzic	Protein LZIC	0.327507	0.245473	0.360462	NA	1.52055	0.937496	NA	-1.59914	-0.132358	-1.50933	(0.165,1.51]	(-0.964,0.354]	(-1.13,0.509]	NA	(0.689,2.31]	(0.637,2.43]	NA	(-2.84,-1.55]	(-1.01,0.509]	(-1.7,-0.344]	5	4	5	0	6	6	0	3	5	4
MACF1_MOUSE	MACF1_RAT	Macf1	Microtubule-actin cross-linking factor 1	1.55201	0.660776	1.13794	1.65321	0.951651	1.28735	1.17546	1.31781	1.45602	1.11421	(1.51,2.85]	(0.354,1.67]	(0.509,2.15]	(1.25,2.66]	(0.689,2.31]	(0.637,2.43]	(1.13,2.7]	(1.03,2.32]	(0.509,2.03]	(1.01,2.37]	6	5	6	6	6	6	7	6	6	6
MACD1_MOUSE	MACD1_RAT	Macrod1	ADP-ribose glycohydrolase MACROD1	-0.673971	-1.08606	-0.609876	-0.346771	-0.178406	-0.927274	-1.42219	-0.165452	-0.228156	0.737471	(-1.18,0.165]	(-2.28,-0.964]	(-1.13,0.509]	(-1.58,-0.165]	(-0.931,0.689]	(-1.16,0.637]	(-2.02,-0.448]	(-0.259,1.03]	(-1.01,0.509]	(-0.344,1.01]	4	3	5	4	5	5	5	5	5	5
H2AY_MOUSE	H2AY_RAT	Macroh2a1	Core histone macro-H2A.1	1.48866	1.40976	2.0332	1.38612	1.60632	1.29701	1.57938	1.63333	2.26551	1.7134	(0.165,1.51]	(0.354,1.67]	(0.509,2.15]	(1.25,2.66]	(0.689,2.31]	(0.637,2.43]	(1.13,2.7]	(1.03,2.32]	(2.03,3.54]	(1.01,2.37]	5	5	6	6	6	6	7	6	7	6
MAGT1_MOUSE	MAGT1_RAT	Magt1	Magnesium transporter protein 1	-1.86421	-1.84648	-1.90509	-2.3583	-1.57376	NA	NA	NA	-2.42543	-1.29031	(-2.52,-1.18]	(-2.28,-0.964]	(-2.78,-1.13]	(-2.99,-1.58]	(-2.55,-0.931]	NA	NA	NA	(-2.53,-1.01]	(-1.7,-0.344]	3	3	4	3	4	0	0	0	4	4
MA1A1_MOUSE	A0A0G2JW29_RAT	Man1a1	Mannosyl-oligosaccharide 1,2-alpha-mannosidase IA	-1.30011	-2.0978	-1.75337	-1.78609	-1.08451	-1.50596	-1.07326	-4.09768	-2.38628	-1.18371	(-2.52,-1.18]	(-2.28,-0.964]	(-2.78,-1.13]	(-2.99,-1.58]	(-2.55,-0.931]	(-2.96,-1.16]	(-2.02,-0.448]	(-4.13,-2.84]	(-2.53,-1.01]	(-1.7,-0.344]	3	3	4	3	4	4	5	2	4	4
MA1A2_MOUSE	D3ZR49_RAT	Man1a2	Mannosyl-oligosaccharide 1,2-alpha-mannosidase IB	NA	NA	0.530788	NA	-0.0296485	-0.0775825	NA	NA	0.439131	0.091566	NA	NA	(0.509,2.15]	NA	(-0.931,0.689]	(-1.16,0.637]	NA	NA	(-1.01,0.509]	(-0.344,1.01]	0	0	6	0	5	5	0	0	5	5
MA1B1_MOUSE	MA1B1_RAT	Man1b1	Endoplasmic reticulum mannosyl-oligosaccharide 1,2-alpha-mannosidase	-0.357411	0.515465	0.0718227	NA	0.216349	3.17853	-0.448187	NA	-1.4011	1.37994	(-1.18,0.165]	(0.354,1.67]	(-1.13,0.509]	NA	(-0.931,0.689]	(2.43,4.23]	(-0.448,1.13]	NA	(-2.53,-1.01]	(1.01,2.37]	4	5	5	0	5	7	6	0	4	6
MA2A1_MOUSE	MA2A1_RAT	Man2a1	Alpha-mannosidase 2	0.0802835	0.0838677	0.40037	0.302458	0.443379	-0.862864	NA	-1.58826	-0.275608	-0.436112	(-1.18,0.165]	(-0.964,0.354]	(-1.13,0.509]	(-0.165,1.25]	(-0.931,0.689]	(-1.16,0.637]	NA	(-2.84,-1.55]	(-1.01,0.509]	(-1.7,-0.344]	4	4	5	5	5	5	0	3	5	4
MA2B1_MOUSE	Q6P762_RAT	Man2b1	Lysosomal alpha-mannosidase	0.623752	0.951183	1.18454	-1.58155	-0.474457	-0.621684	-0.0933847	-0.500206	-1.6363	-1.37542	(0.165,1.51]	(0.354,1.67]	(0.509,2.15]	(-2.99,-1.58]	(-0.931,0.689]	(-1.16,0.637]	(-0.448,1.13]	(-1.55,-0.259]	(-2.53,-1.01]	(-1.7,-0.344]	5	5	6	3	5	5	6	4	4	4
MA2C1_MOUSE	MA2C1_RAT	Man2c1	Alpha-mannosidase 2C1	NA	-4.15049	NA	-4.26718	-5.05867	-0.292321	-0.463072	NA	-0.790453	-0.766238	NA	[-4.93,-3.6]	NA	(-4.4,-2.99]	(-5.79,-4.17]	(-1.16,0.637]	(-2.02,-0.448]	NA	(-1.01,0.509]	(-1.7,-0.344]	0	1	0	2	2	5	5	0	5	4
MANBA_MOUSE	MANBA_RAT	Manba	Beta-mannosidase	NA	NA	-1.71832	NA	-1.70892	1.94321	0.135168	NA	-0.0700918	0.318243	NA	NA	(-2.78,-1.13]	NA	(-2.55,-0.931]	(0.637,2.43]	(-0.448,1.13]	NA	(-1.01,0.509]	(-0.344,1.01]	0	0	4	0	4	6	6	0	5	5
MANF_MOUSE	MANF_RAT	Manf	Mesencephalic astrocyte-derived neurotrophic factor	0.106383	0.316763	0.830012	-0.0146961	-0.120941	0.00148564	0.0760274	-0.0667911	0.234903	0.0715291	(-1.18,0.165]	(-0.964,0.354]	(0.509,2.15]	(-0.165,1.25]	(-0.931,0.689]	(-1.16,0.637]	(-0.448,1.13]	(-0.259,1.03]	(-1.01,0.509]	(-0.344,1.01]	4	4	6	5	5	5	6	5	5	5
AOFA_MOUSE	AOFA_RAT	Maoa	Amine oxidase [flavin-containing] A	0.147964	0.544201	1.02207	1.72707	1.34607	1.90644	2.27032	2.26952	2.25299	2.64322	(-1.18,0.165]	(0.354,1.67]	(0.509,2.15]	(1.25,2.66]	(0.689,2.31]	(0.637,2.43]	(1.13,2.7]	(1.03,2.32]	(2.03,3.54]	(2.37,3.73]	4	5	6	6	6	6	7	6	7	7
AOFB_MOUSE	AOFB_RAT	Maob	Amine oxidase [flavin-containing] B	2.48921	2.86643	2.65695	2.90958	3.11121	2.90568	3.1194	3.00889	2.87549	3.02645	(1.51,2.85]	(1.67,2.99]	(2.15,3.8]	(2.66,4.07]	(2.31,3.93]	(2.43,4.23]	(2.7,4.28]	(2.32,3.61]	(2.03,3.54]	(2.37,3.73]	6	6	7	7	7	7	8	7	7	7
MP2K1_MOUSE	MP2K1_RAT	Map2k1	Dual specificity mitogen-activated protein kinase kinase 1	NA	-1.71381	1.3012	0.887719	0.267895	-1.01153	-1.20923	0.239235	-1.52837	-5.76575	NA	(-2.28,-0.964]	(0.509,2.15]	(-0.165,1.25]	(-0.931,0.689]	(-1.16,0.637]	(-2.02,-0.448]	(-0.259,1.03]	(-2.53,-1.01]	[-5.79,-4.42]	0	3	6	5	5	5	5	5	4	1
MP2K2_MOUSE	MP2K2_RAT	Map2k2	Dual specificity mitogen-activated protein kinase kinase 2	-0.786417	-0.76025	-0.0917046	-0.254667	-0.986353	-1.30614	-0.978432	-0.868766	-1.32958	-1.53944	(-1.18,0.165]	(-0.964,0.354]	(-1.13,0.509]	(-1.58,-0.165]	(-2.55,-0.931]	(-2.96,-1.16]	(-2.02,-0.448]	(-1.55,-0.259]	(-2.53,-1.01]	(-1.7,-0.344]	4	4	5	4	4	4	5	4	4	4
MP2K3_MOUSE	B1H230_RAT	Map2k3	Dual specificity mitogen-activated protein kinase kinase 3	0.923225	-1.3521	0.937161	0.281197	1.54412	-0.959619	NA	NA	-2.12418	-2.25537	(0.165,1.51]	(-2.28,-0.964]	(0.509,2.15]	(-0.165,1.25]	(0.689,2.31]	(-1.16,0.637]	NA	NA	(-2.53,-1.01]	(-3.06,-1.7]	5	3	6	5	6	5	0	0	4	3
MP2K4_MOUSE	F1LP57_RAT	Map2k4	Dual specificity mitogen-activated protein kinase kinase 4	NA	NA	NA	NA	NA	0.542195	0.0274954	0.706384	-1.79792	-0.19299	NA	NA	NA	NA	NA	(-1.16,0.637]	(-0.448,1.13]	(-0.259,1.03]	(-2.53,-1.01]	(-0.344,1.01]	0	0	0	0	0	5	6	5	4	5
MAP4_MOUSE	MAP4_RAT	Map4	Microtubule-associated protein 4	-0.231844	0.850188	0.682072	-0.255037	-0.386069	-0.14828	-0.072846	-0.0390666	-0.357667	-0.112002	(-1.18,0.165]	(0.354,1.67]	(0.509,2.15]	(-1.58,-0.165]	(-0.931,0.689]	(-1.16,0.637]	(-0.448,1.13]	(-0.259,1.03]	(-1.01,0.509]	(-0.344,1.01]	4	5	6	4	5	5	6	5	5	5
MAP7_MOUSE	A0A0G2KB52_RAT	Map7	Ensconsin	1.81786	2.07528	1.52278	2.61478	-0.262795	-1.35147	NA	-1.87222	-1.36058	-1.48888	(1.51,2.85]	(1.67,2.99]	(0.509,2.15]	(1.25,2.66]	(-0.931,0.689]	(-2.96,-1.16]	NA	(-2.84,-1.55]	(-2.53,-1.01]	(-1.7,-0.344]	6	6	6	6	5	4	0	3	4	4
MK01_MOUSE	MK01_RAT	Mapk1	Mitogen-activated protein kinase 1	NA	NA	NA	-3.05417	-2.39998	2.66446	3.02721	2.96585	3.21237	3.23604	NA	NA	NA	(-4.4,-2.99]	(-2.55,-0.931]	(2.43,4.23]	(2.7,4.28]	(2.32,3.61]	(2.03,3.54]	(2.37,3.73]	0	0	0	2	4	7	8	7	7	7
MK14_MOUSE	MK14_RAT	Mapk14	Mitogen-activated protein kinase 14	-1.16744	-1.13319	-0.562169	-2.29731	-0.970469	-4.67804	-4.4126	-5.41763	-3.56605	-4.77471	(-1.18,0.165]	(-2.28,-0.964]	(-1.13,0.509]	(-2.99,-1.58]	(-2.55,-0.931]	(-4.76,-2.96]	(-5.18,-3.6]	[-5.43,-4.13]	(-4.04,-2.53]	[-5.79,-4.42]	4	3	5	3	4	3	3	1	3	1
MAPK2_MOUSE	F1M9C0_RAT	Mapkapk2	MAP kinase-activated protein kinase 2	-0.198447	-1.5963	-0.0120114	0.0535693	0.257018	-2.78818	NA	-3.01461	NA	-3.43039	(-1.18,0.165]	(-2.28,-0.964]	(-1.13,0.509]	(-0.165,1.25]	(-0.931,0.689]	(-2.96,-1.16]	NA	(-4.13,-2.84]	NA	(-4.42,-3.06]	4	3	5	5	5	4	0	2	0	2
MARE1_MOUSE	MARE1_RAT	Mapre1	Microtubule-associated protein RP/EB family member 1	-2.19273	NA	-3.87975	-2.0187	NA	-2.97352	-2.43293	NA	-2.47206	-2.73908	(-2.52,-1.18]	NA	(-4.42,-2.78]	(-2.99,-1.58]	NA	(-4.76,-2.96]	(-3.6,-2.02]	NA	(-2.53,-1.01]	(-3.06,-1.7]	3	0	3	3	0	3	4	0	4	3
MARCS_MOUSE	MARCS_RAT	Marcks	Myristoylated alanine-rich C-kinase substrate	-2.07738	-1.87573	-2.54291	-3.35466	NA	-1.73919	-1.5388	-2.1093	-1.38104	-1.80243	(-2.52,-1.18]	(-2.28,-0.964]	(-2.78,-1.13]	(-4.4,-2.99]	NA	(-2.96,-1.16]	(-2.02,-0.448]	(-2.84,-1.55]	(-2.53,-1.01]	(-3.06,-1.7]	3	3	4	2	0	4	5	3	4	3
METK1_MOUSE	METK1_RAT	Mat1a	S-adenosylmethionine synthase isoform type-1	4.73881	4.79804	5.0778	5.40123	4.88093	3.18144	3.57556	3.74381	3.85686	3.76653	(4.19,5.53]	(4.31,5.62]	(3.8,5.44]	(4.07,5.49]	(3.93,5.55]	(2.43,4.23]	(2.7,4.28]	(3.61,4.9]	(3.54,5.06]	(3.73,5.08]	8	8	8	8	8	7	8	8	8	8
METK2_MOUSE	METK2_RAT	Mat2a	S-adenosylmethionine synthase isoform type-2	-1.68296	-2.72601	-1.93876	-1.08528	-1.44109	-2.85256	-0.235101	NA	-1.78221	NA	(-2.52,-1.18]	(-3.6,-2.28]	(-2.78,-1.13]	(-1.58,-0.165]	(-2.55,-0.931]	(-2.96,-1.16]	(-0.448,1.13]	NA	(-2.53,-1.01]	NA	3	2	4	4	4	4	6	0	4	0
MATR3_MOUSE	MATR3_RAT	Matr3	Matrin-3	-1.04876	-0.361846	-0.422477	-0.470696	-0.572432	-0.323698	-0.0763451	0.597622	-0.250079	0.0548856	(-1.18,0.165]	(-0.964,0.354]	(-1.13,0.509]	(-1.58,-0.165]	(-0.931,0.689]	(-1.16,0.637]	(-0.448,1.13]	(-0.259,1.03]	(-1.01,0.509]	(-0.344,1.01]	4	4	5	4	5	5	6	5	5	5
MAVS_MOUSE	MAVS_RAT	Mavs	Mitochondrial antiviral-signaling protein	-0.00738859	0.650404	-0.245927	-0.522025	-2.3504	-0.373244	-0.531119	-0.380786	-0.225241	-0.159554	(-1.18,0.165]	(0.354,1.67]	(-1.13,0.509]	(-1.58,-0.165]	(-2.55,-0.931]	(-1.16,0.637]	(-2.02,-0.448]	(-1.55,-0.259]	(-1.01,0.509]	(-0.344,1.01]	4	5	5	4	4	5	5	4	5	5
MBL1_MOUSE	MBL1_RAT	Mbl1	Mannose-binding protein A	-0.541484	NA	NA	NA	-0.94153	NA	-0.358075	NA	-0.0628199	0.698689	(-1.18,0.165]	NA	NA	NA	(-2.55,-0.931]	NA	(-0.448,1.13]	NA	(-1.01,0.509]	(-0.344,1.01]	4	0	0	0	4	0	6	0	5	5
FABD_MOUSE	D3ZPF2_RAT	Mcat	Malonyl-CoA-acyl carrier protein transacylase, mitochondrial	-2.22497	-1.97003	-2.13147	-2.30078	-1.88545	-1.33463	-0.910377	NA	-1.77413	-1.29558	(-2.52,-1.18]	(-2.28,-0.964]	(-2.78,-1.13]	(-2.99,-1.58]	(-2.55,-0.931]	(-2.96,-1.16]	(-2.02,-0.448]	NA	(-2.53,-1.01]	(-1.7,-0.344]	3	3	4	3	4	4	5	0	4	4
MCCA_MOUSE	MCCA_RAT	Mccc1	Methylcrotonoyl-CoA carboxylase subunit alpha, mitochondrial	1.92299	2.13344	2.3468	2.49448	2.53657	0.724849	1.03479	0.936399	0.951226	0.971492	(1.51,2.85]	(1.67,2.99]	(2.15,3.8]	(1.25,2.66]	(2.31,3.93]	(0.637,2.43]	(-0.448,1.13]	(-0.259,1.03]	(0.509,2.03]	(-0.344,1.01]	6	6	7	6	7	6	6	5	6	5
[truncated: 1,406 more rows]
